# Supplementary material for: Genome-Scale Metabolic Modeling of Archaea Lends Insight into Diversity of Metabolic Function
Source: Archaea. 2017 Jan 4;2017:9763848. doi: 10.1155/2017/9763848 (PMC5241448; doi:10.1155/2017/9763848)
Supplement: Supplementary file 1 — The supplementary data includes modified versions of the four previously published models for Methanosarcina acetivorans where reaction and metabolite identifiers have been standardized so as to allow direct comparison. These models were used for the comparative study of M. acetivorans presented in the review. Models are presented in the SBML format which is compatible with COBRAPy and COBRA Toolbox software packages. Models were originally published as: 1) iVS941 in Kumar et al. 2011, 2) iMB745 in Benedict et al. 2012, 3) iMAC868 in Nazem-Bokaee et al. 2016, and 4) iST807 in Peterson et al. 2016. [file 9763848.f1.zip]

Archive with 14 entries (11 files):
- Models_MarkupManuscript/
- Models_MarkupManuscript/.DS_Store
- __MACOSX/
- __MACOSX/Models_MarkupManuscript/
- __MACOSX/Models_MarkupManuscript/._.DS_Store
- Models_MarkupManuscript/iMAC868.xml
- __MACOSX/Models_MarkupManuscript/._iMAC868.xml
- Models_MarkupManuscript/iMB745.xml
- __MACOSX/Models_MarkupManuscript/._iMB745.xml
- Models_MarkupManuscript/iST807.xml
- __MACOSX/Models_MarkupManuscript/._iST807.xml
- Models_MarkupManuscript/iVS941.xml
- __MACOSX/Models_MarkupManuscript/._iVS941.xml
- __MACOSX/._Models_MarkupManuscript
