# Supplementary material for: Genome-Scale Metabolic Modeling of Archaea Lends Insight into Diversity of Metabolic Function
Source: Archaea. 2017 Jan 4;2017:9763848. doi: 10.1155/2017/9763848 (PMC5241448; doi:10.1155/2017/9763848)
Supplement: Supplementary file 1 — The supplementary data includes modified versions of the four previously published models for Methanosarcina acetivorans where reaction and metabolite identifiers have been standardized so as to allow direct comparison. These models were used for the comparative study of M. acetivorans presented in the review. Models are presented in the SBML format which is compatible with COBRAPy and COBRA Toolbox software packages. Models were originally published as: 1) iVS941 in Kumar et al. 2011, 2) iMB745 in Benedict et al. 2012, 3) iMAC868 in Nazem-Bokaee et al. 2016, and 4) iST807 in Peterson et al. 2016. [file 9763848.f1.zip › Models_MarkupManuscript/iMAC868.xml]

<?xml version="1.0" encoding="UTF-8"?>
<sbml xmlns="http://www.sbml.org/sbml/level3/version1/core" xmlns:fbc="http://www.sbml.org/sbml/level3/version1/fbc/version1" level="3" version="1" fbc:required="false">
  <model id="iMAC868" substanceUnits="substance" timeUnits="second" volumeUnits="volume" areaUnits="area" lengthUnits="metre" extentUnits="substance">
    <annotation>
      <listOfGeneAssociations xmlns="http://www.sbml.org/sbml/level3/version1/fbc/version1">
        <geneAssociation id="ga_1" reaction="R_CSND">
          <or>
            <gene reference="MA2559"/>
            <gene reference="MA2341"/>
          </or>
        </geneAssociation>
        <geneAssociation id="ga_2" reaction="R_DRBK">
          <gene reference="MA1373"/>
        </geneAssociation>
        <geneAssociation id="ga_3" reaction="R_GLNTRAT">
          <and>
            <gene reference="MA1317"/>
            <gene reference="MA2862"/>
            <gene reference="MA4522"/>
            <gene reference="MA4523"/>
            <gene reference="MA4524"/>
          </and>
        </geneAssociation>
        <geneAssociation id="ga_4" reaction="R_BLAT">
          <gene reference="MA3978"/>
        </geneAssociation>
        <geneAssociation id="ga_5" reaction="R_DB4PS">
          <gene reference="MA0548"/>
        </geneAssociation>
        <geneAssociation id="ga_6" reaction="R_Kt2r">
          <and>
            <or>
              <gene reference="MA3108"/>
              <gene reference="MA3981"/>
            </or>
            <or>
              <gene reference="MA1481"/>
              <gene reference="MA1483"/>
              <gene reference="MA2209"/>
            </or>
            <or>
              <gene reference="MA2034"/>
              <gene reference="MA2448"/>
            </or>
          </and>
        </geneAssociation>
        <geneAssociation id="ga_7" reaction="R_TIHCD">
          <or>
            <gene reference="MA0201"/>
            <gene reference="MA3748"/>
            <gene reference="MA4265"/>
          </or>
        </geneAssociation>
        <geneAssociation id="ga_8" reaction="R_NTD10">
          <gene reference="MA0104"/>
        </geneAssociation>
        <geneAssociation id="ga_9" reaction="R_TDPGDH">
          <or>
            <gene reference="MA1185"/>
            <gene reference="MA2186"/>
            <gene reference="MA3779"/>
            <gene reference="MA4464"/>
          </or>
        </geneAssociation>
        <geneAssociation id="ga_10" reaction="R_CYSSr">
          <gene reference="MA2720"/>
        </geneAssociation>
        <geneAssociation id="ga_11" reaction="R_GLYBabc">
          <and>
            <or>
              <gene reference="MA0063"/>
              <gene reference="MA0282"/>
              <gene reference="MA0323"/>
              <gene reference="MA1120"/>
              <gene reference="MA1235"/>
              <gene reference="MA1747"/>
              <gene reference="MA2110"/>
              <gene reference="MA2145"/>
              <gene reference="MA2275"/>
              <gene reference="MA2282"/>
              <gene reference="MA2478"/>
              <gene reference="MA3171"/>
              <gene reference="MA3582"/>
              <gene reference="MA3903"/>
              <gene reference="MA3957"/>
              <gene reference="MA3960"/>
              <gene reference="MA4253"/>
              <gene reference="MA4321"/>
            </or>
            <gene reference="MA2146"/>
            <gene reference="MA2147"/>
          </and>
        </geneAssociation>
        <geneAssociation id="ga_12" reaction="R_MHPGLUT2">
          <or>
            <gene reference="MA0053"/>
            <gene reference="MA0054"/>
            <gene reference="MA3549"/>
          </or>
        </geneAssociation>
        <geneAssociation id="ga_13" reaction="R_GLYt4r">
          <gene reference="MA2837"/>
        </geneAssociation>
        <geneAssociation id="ga_14" reaction="R_DHPS3">
          <or>
            <gene reference="MA1946"/>
            <gene reference="MA1962"/>
            <gene reference="MA3419"/>
            <gene reference="MA4405"/>
          </or>
        </geneAssociation>
        <geneAssociation id="ga_15" reaction="R_TYRTRS">
          <gene reference="MA0815"/>
        </geneAssociation>
        <geneAssociation id="ga_16" reaction="R_UPP3MT">
          <and>
            <gene reference="MA3033"/>
            <gene reference="MA0576"/>
          </and>
        </geneAssociation>
        <geneAssociation id="ga_17" reaction="R_CODH3">
          <and>
            <or>
              <gene reference="MA1012"/>
              <gene reference="MA3864"/>
            </or>
            <or>
              <gene reference="MA1014"/>
              <gene reference="MA3862"/>
            </or>
            <or>
              <gene reference="MA1015"/>
              <gene reference="MA3861"/>
            </or>
          </and>
        </geneAssociation>
        <geneAssociation id="ga_18" reaction="R_CODH2">
          <or>
            <and>
              <or>
                <gene reference="MA1016"/>
                <gene reference="MA3860"/>
                <gene reference="MA4399"/>
              </or>
              <or>
                <gene reference="MA1011"/>
                <gene reference="MA3865"/>
              </or>
            </and>
            <and>
              <gene reference="MA3283"/>
              <or>
                <gene reference="MA1309"/>
                <gene reference="MA3282"/>
              </or>
            </and>
          </or>
        </geneAssociation>
        <geneAssociation id="ga_19" reaction="R_OPAH">
          <gene reference="MA2300"/>
        </geneAssociation>
        <geneAssociation id="ga_20" reaction="R_METSOXR2">
          <gene reference="MA1431"/>
        </geneAssociation>
        <geneAssociation id="ga_21" reaction="R_DHAD2">
          <or>
            <gene reference="MA1802"/>
            <gene reference="MA3373"/>
          </or>
        </geneAssociation>
        <geneAssociation id="ga_22" reaction="R_ATPM">
          <gene reference="MA3706"/>
        </geneAssociation>
        <geneAssociation id="ga_23" reaction="R_GLUTRR">
          <gene reference="MA0577"/>
        </geneAssociation>
        <geneAssociation id="ga_24" reaction="R_GLUTRS">
          <gene reference="MA0587"/>
        </geneAssociation>
        <geneAssociation id="ga_25" reaction="R_SHSL2r">
          <gene reference="MA2715"/>
        </geneAssociation>
        <geneAssociation id="ga_26" reaction="R_G1PACT">
          <or>
            <gene reference="MA3022"/>
            <gene reference="MA3025"/>
            <gene reference="MA3140"/>
          </or>
        </geneAssociation>
        <geneAssociation id="ga_27" reaction="R_HBZOPT">
          <gene reference="MA0961"/>
        </geneAssociation>
        <geneAssociation id="ga_28" reaction="R_THRS">
          <or>
            <gene reference="MA3297"/>
            <gene reference="MA1610"/>
          </or>
        </geneAssociation>
        <geneAssociation id="ga_29" reaction="R_PYRTHMPPTRX">
          <and>
            <or>
              <gene reference="MA1354"/>
              <gene reference="MA1958"/>
              <gene reference="MA3792"/>
            </or>
            <gene reference="MA3791"/>
          </and>
        </geneAssociation>
        <geneAssociation id="ga_30" reaction="R_MTSPCMMT">
          <and>
            <or>
              <gene reference="MA0269"/>
              <gene reference="MA1804"/>
            </or>
            <gene reference="MA0270"/>
            <gene reference="MA0271"/>
            <or>
              <gene reference="MA0272"/>
              <gene reference="MA1805"/>
            </or>
            <gene reference="MA0273"/>
            <gene reference="MA0274"/>
            <gene reference="MA0275"/>
            <gene reference="MA0276"/>
            <or>
              <gene reference="MA0150"/>
              <gene reference="MA0849"/>
              <gene reference="MA4360"/>
            </or>
          </and>
        </geneAssociation>
        <geneAssociation id="ga_31" reaction="R_F4H2O">
          <or>
            <gene reference="MA3381"/>
            <gene reference="MA3743"/>
          </or>
        </geneAssociation>
        <geneAssociation id="ga_32" reaction="R_PHETA1">
          <or>
            <gene reference="MA0636"/>
            <gene reference="MA0925"/>
            <gene reference="MA1385"/>
            <gene reference="MA1712"/>
            <gene reference="MA1819"/>
          </or>
        </geneAssociation>
        <geneAssociation id="ga_33" reaction="R_AHC">
          <gene reference="MA1275"/>
        </geneAssociation>
        <geneAssociation id="ga_34" reaction="R_GLCGSD">
          <or>
            <gene reference="MA1190"/>
            <gene reference="MA4050"/>
            <gene reference="MA2000"/>
          </or>
        </geneAssociation>
        <geneAssociation id="ga_35" reaction="R_CODHr">
          <and>
            <or>
              <gene reference="MA1016"/>
              <gene reference="MA3860"/>
              <gene reference="MA1309"/>
              <gene reference="MA3282"/>
            </or>
            <or>
              <gene reference="MA1014"/>
              <gene reference="MA3862"/>
            </or>
            <or>
              <gene reference="MA1012"/>
              <gene reference="MA3864"/>
            </or>
            <or>
              <gene reference="MA1015"/>
              <gene reference="MA3861"/>
            </or>
            <or>
              <gene reference="MA1011"/>
              <gene reference="MA3865"/>
            </or>
            <or>
              <gene reference="MA1013"/>
              <gene reference="MA3863"/>
            </or>
            <gene reference="MA4399"/>
          </and>
        </geneAssociation>
        <geneAssociation id="ga_36" reaction="R_DCMPDA">
          <or>
            <gene reference="MA0136"/>
            <gene reference="MA0137"/>
          </or>
        </geneAssociation>
        <geneAssociation id="ga_37" reaction="R_PPNCL2">
          <gene reference="MA1280"/>
        </geneAssociation>
        <geneAssociation id="ga_38" reaction="R_GUAPRT">
          <or>
            <gene reference="MA1687"/>
            <gene reference="MA4581"/>
            <gene reference="MA0717"/>
          </or>
        </geneAssociation>
        <geneAssociation id="ga_39" reaction="R_CPC3MT">
          <gene reference="MA4259"/>
        </geneAssociation>
        <geneAssociation id="ga_40" reaction="R_NTD11">
          <gene reference="MA0104"/>
        </geneAssociation>
        <geneAssociation id="ga_41" reaction="R_ME1_rev">
          <gene reference="MA1735"/>
        </geneAssociation>
        <geneAssociation id="ga_42" reaction="R_FCLPA">
          <gene reference="MA0263"/>
        </geneAssociation>
        <geneAssociation id="ga_43" reaction="R_CPC2MT">
          <gene reference="MA4262"/>
        </geneAssociation>
        <geneAssociation id="ga_44" reaction="R_UDPGDr">
          <gene reference="MA4457"/>
        </geneAssociation>
        <geneAssociation id="ga_45" reaction="R_MAN6PI">
          <or>
            <gene reference="MA2381"/>
            <gene reference="MA3781"/>
          </or>
        </geneAssociation>
        <geneAssociation id="ga_46" reaction="R_GUACYC">
          <gene reference="MA4044"/>
        </geneAssociation>
        <geneAssociation id="ga_47" reaction="R_GLCS2">
          <gene reference="MA3679"/>
        </geneAssociation>
        <geneAssociation id="ga_48" reaction="R_CH3ACH">
          <and>
            <or>
              <gene reference="MA1393"/>
              <gene reference="MA3085"/>
            </or>
            <or>
              <gene reference="MA0202"/>
              <gene reference="MA1223"/>
              <gene reference="MA3751"/>
            </or>
          </and>
        </geneAssociation>
        <geneAssociation id="ga_49" reaction="R_AHMMPS">
          <or>
            <gene reference="MA0261"/>
            <gene reference="MA1790"/>
            <gene reference="MA4329"/>
          </or>
        </geneAssociation>
        <geneAssociation id="ga_50" reaction="R_IG3PS">
          <and>
            <gene reference="MA0541"/>
            <gene reference="MA0913"/>
          </and>
        </geneAssociation>
        <geneAssociation id="ga_51" reaction="R_PPND">
          <gene reference="MA4595"/>
        </geneAssociation>
        <geneAssociation id="ga_52" reaction="R_DHPS2">
          <or>
            <gene reference="MA1946"/>
            <gene reference="MA3516"/>
          </or>
        </geneAssociation>
        <geneAssociation id="ga_53" reaction="R_ORNCD">
          <gene reference="MA3252"/>
        </geneAssociation>
        <geneAssociation id="ga_54" reaction="R_ASPTA">
          <or>
            <gene reference="MA0636"/>
            <gene reference="MA1385"/>
            <gene reference="MA1819"/>
          </or>
        </geneAssociation>
        <geneAssociation id="ga_55" reaction="R_MCMMT">
          <and>
            <or>
              <gene reference="MA0455"/>
              <gene reference="MA1616"/>
              <gene reference="MA4392"/>
            </or>
            <or>
              <gene reference="MA0456"/>
              <gene reference="MA1617"/>
              <gene reference="MA4391"/>
            </or>
            <gene reference="MA4379"/>
          </and>
        </geneAssociation>
        <geneAssociation id="ga_56" reaction="R_OXADC">
          <gene reference="MA2076"/>
        </geneAssociation>
        <geneAssociation id="ga_57" reaction="R_LCYSTS">
          <gene reference="MA3297"/>
        </geneAssociation>
        <geneAssociation id="ga_58" reaction="R_TRDR">
          <or>
            <gene reference="MA1368"/>
            <gene reference="MA3212"/>
          </or>
        </geneAssociation>
        <geneAssociation id="ga_59" reaction="R_CYTDK3">
          <gene reference="MA1104"/>
        </geneAssociation>
        <geneAssociation id="ga_60" reaction="R_CYTDK1">
          <gene reference="MA1373"/>
        </geneAssociation>
        <geneAssociation id="ga_61" reaction="R_G1PTT">
          <or>
            <gene reference="MA2183"/>
            <gene reference="MA3022"/>
            <gene reference="MA3777"/>
          </or>
        </geneAssociation>
        <geneAssociation id="ga_62" reaction="R_ALATRS">
          <or>
            <gene reference="MA0194"/>
            <gene reference="MA2014"/>
          </or>
        </geneAssociation>
        <geneAssociation id="ga_63" reaction="R_ABTA">
          <or>
            <gene reference="MA0119"/>
            <gene reference="MA2859"/>
          </or>
        </geneAssociation>
        <geneAssociation id="ga_64" reaction="R_PYRS_2">
          <gene reference="MA0153"/>
        </geneAssociation>
        <geneAssociation id="ga_65" reaction="R_PYRS_1">
          <gene reference="MA0154"/>
        </geneAssociation>
        <geneAssociation id="ga_66" reaction="R_PMANM">
          <or>
            <gene reference="MA0241"/>
            <gene reference="MA2665"/>
            <gene reference="MA3024"/>
            <gene reference="MA0241"/>
            <gene reference="MA2665"/>
            <gene reference="MA3024"/>
          </or>
        </geneAssociation>
        <geneAssociation id="ga_67" reaction="R_GSNK">
          <gene reference="MA1373"/>
        </geneAssociation>
        <geneAssociation id="ga_68" reaction="R_GLCNt2r">
          <gene reference="MA0021"/>
        </geneAssociation>
        <geneAssociation id="ga_69" reaction="R_HMBS">
          <gene reference="MA0582"/>
        </geneAssociation>
        <geneAssociation id="ga_70" reaction="R_MDH">
          <or>
            <gene reference="MA0819"/>
            <gene reference="MA3665"/>
          </or>
        </geneAssociation>
        <geneAssociation id="ga_71" reaction="R_PPBNGS">
          <gene reference="MA0578"/>
        </geneAssociation>
        <geneAssociation id="ga_72" reaction="R_SHK3Dr">
          <gene reference="MA4594"/>
        </geneAssociation>
        <geneAssociation id="ga_73" reaction="R_TYRTA">
          <or>
            <gene reference="MA0636"/>
            <gene reference="MA0925"/>
            <gene reference="MA1385"/>
            <gene reference="MA1712"/>
            <gene reference="MA1819"/>
          </or>
        </geneAssociation>
        <geneAssociation id="ga_74" reaction="R_PTAr">
          <gene reference="MA3607"/>
        </geneAssociation>
        <geneAssociation id="ga_75" reaction="R_RBFSa">
          <and>
            <gene reference="MA1817"/>
            <gene reference="MA1818"/>
          </and>
        </geneAssociation>
        <geneAssociation id="ga_76" reaction="R_DHFS">
          <or>
            <gene reference="MA1824"/>
            <gene reference="MA4543"/>
          </or>
        </geneAssociation>
        <geneAssociation id="ga_77" reaction="R_CYSTRS">
          <gene reference="MA0749"/>
        </geneAssociation>
        <geneAssociation id="ga_78" reaction="R_HISTRS">
          <gene reference="MA0943"/>
        </geneAssociation>
        <geneAssociation id="ga_79" reaction="R_PPA_3">
          <gene reference="MA3879"/>
        </geneAssociation>
        <geneAssociation id="ga_80" reaction="R_CBPS">
          <and>
            <gene reference="MA2143"/>
            <gene reference="MA2144"/>
          </and>
        </geneAssociation>
        <geneAssociation id="ga_81" reaction="R_SADT2">
          <gene reference="MA3680"/>
        </geneAssociation>
        <geneAssociation id="ga_82" reaction="R_CPC5MT">
          <gene reference="MA0521"/>
        </geneAssociation>
        <geneAssociation id="ga_83" reaction="R_DHDPS">
          <gene reference="MA4473"/>
        </geneAssociation>
        <geneAssociation id="ga_84" reaction="R_COCHL">
          <or>
            <gene reference="MA0346"/>
            <gene reference="MA0348"/>
            <gene reference="MA0383"/>
            <gene reference="MA0384"/>
            <gene reference="MA0385"/>
            <gene reference="MA0386"/>
            <gene reference="MA0872"/>
            <gene reference="MA0882"/>
            <gene reference="MA4295"/>
            <gene reference="MA4424"/>
            <gene reference="MA4643"/>
          </or>
        </geneAssociation>
        <geneAssociation id="ga_85" reaction="R_GF4GL_2">
          <or>
            <gene reference="MA0135"/>
            <gene reference="MA3512"/>
          </or>
        </geneAssociation>
        <geneAssociation id="ga_86" reaction="R_GLUt2r">
          <gene reference="MA2961"/>
        </geneAssociation>
        <geneAssociation id="ga_87" reaction="R_DHAD1">
          <or>
            <gene reference="MA1802"/>
            <gene reference="MA3373"/>
          </or>
        </geneAssociation>
        <geneAssociation id="ga_88" reaction="R_TMDK1">
          <gene reference="MA4433"/>
        </geneAssociation>
        <geneAssociation id="ga_89" reaction="R_ADPT">
          <gene reference="MA0717"/>
        </geneAssociation>
        <geneAssociation id="ga_90" reaction="R_ALR2_f420">
          <or>
            <gene reference="MA0422"/>
            <gene reference="MA2291"/>
            <gene reference="MA2292"/>
            <gene reference="MA2756"/>
          </or>
        </geneAssociation>
        <geneAssociation id="ga_91" reaction="R_ACLDC">
          <gene reference="MA3744"/>
        </geneAssociation>
        <geneAssociation id="ga_92" reaction="R_TMDPP">
          <gene reference="MA3242"/>
        </geneAssociation>
        <geneAssociation id="ga_93" reaction="R_GTHOr">
          <or>
            <gene reference="MA1019"/>
            <gene reference="MA1652"/>
            <gene reference="MA4013"/>
          </or>
        </geneAssociation>
        <geneAssociation id="ga_94" reaction="R_MHPGLUT">
          <or>
            <gene reference="MA0053"/>
            <gene reference="MA0054"/>
            <gene reference="MA3549"/>
          </or>
        </geneAssociation>
        <geneAssociation id="ga_95" reaction="R_THZPSN">
          <and>
            <or>
              <gene reference="MA0236"/>
              <gene reference="MA2718"/>
              <gene reference="MA3264"/>
            </or>
            <gene reference="MA0255"/>
            <gene reference="MA1466"/>
          </and>
        </geneAssociation>
        <geneAssociation id="ga_96" reaction="R_CF3Sa">
          <or>
            <gene reference="MA1725"/>
            <gene reference="MA2244"/>
            <gene reference="MA3853"/>
            <gene reference="MA4074"/>
          </or>
        </geneAssociation>
        <geneAssociation id="ga_97" reaction="R_PRPPS">
          <gene reference="MA1167"/>
        </geneAssociation>
        <geneAssociation id="ga_98" reaction="R_PRPPP">
          <gene reference="MA2851"/>
        </geneAssociation>
        <geneAssociation id="ga_99" reaction="R_FMFD_b">
          <and>
            <or>
              <gene reference="MA0304"/>
              <gene reference="MA0381"/>
              <gene reference="MA4602"/>
            </or>
            <or>
              <gene reference="MA0305"/>
              <gene reference="MA4174"/>
            </or>
            <or>
              <gene reference="MA0306"/>
              <gene reference="MA0833"/>
              <gene reference="MA4175"/>
            </or>
            <or>
              <gene reference="MA0307"/>
              <gene reference="MA0832"/>
              <gene reference="MA4176"/>
            </or>
            <or>
              <gene reference="MA0308"/>
              <gene reference="MA0835"/>
              <gene reference="MA2879"/>
              <gene reference="MA4177"/>
            </or>
            <or>
              <gene reference="MA0309"/>
              <gene reference="MA0834"/>
              <gene reference="MA1241"/>
              <gene reference="MA2878"/>
              <gene reference="MA4178"/>
            </or>
            <or>
              <gene reference="MA0671"/>
              <gene reference="MA2877"/>
            </or>
          </and>
        </geneAssociation>
        <geneAssociation id="ga_100" reaction="R_GLUDxi">
          <gene reference="MA3169"/>
        </geneAssociation>
        <geneAssociation id="ga_101" reaction="R_HSERTA">
          <gene reference="MA2714"/>
        </geneAssociation>
        <geneAssociation id="ga_102" reaction="R_ARGDC">
          <or>
            <gene reference="MA3012"/>
            <gene reference="MA3496"/>
          </or>
        </geneAssociation>
        <geneAssociation id="ga_103" reaction="R_CAT">
          <gene reference="MA0972"/>
        </geneAssociation>
        <geneAssociation id="ga_104" reaction="R_CA2abc">
          <or>
            <gene reference="MA1678"/>
            <gene reference="MA2501"/>
            <gene reference="MA2833"/>
            <gene reference="MA4082"/>
            <gene reference="MA4378"/>
          </or>
        </geneAssociation>
        <geneAssociation id="ga_105" reaction="R_PIabc">
          <or>
            <and>
              <gene reference="MA0887"/>
              <gene reference="MA0888"/>
              <gene reference="MA0889"/>
              <gene reference="MA0890"/>
            </and>
            <and>
              <gene reference="MA3093"/>
              <gene reference="MA3094"/>
              <gene reference="MA3095"/>
            </and>
          </or>
        </geneAssociation>
        <geneAssociation id="ga_106" reaction="R_VALTA">
          <gene reference="MA4349"/>
        </geneAssociation>
        <geneAssociation id="ga_107" reaction="R_HMGCOARi">
          <gene reference="MA3073"/>
        </geneAssociation>
        <geneAssociation id="ga_108" reaction="R_GCALDDr">
          <gene reference="MA2860"/>
        </geneAssociation>
        <geneAssociation id="ga_109" reaction="R_ACYP_2">
          <gene reference="MA3367"/>
        </geneAssociation>
        <geneAssociation id="ga_110" reaction="R_ACt3r">
          <gene reference="MA4008"/>
        </geneAssociation>
        <geneAssociation id="ga_111" reaction="R_PPDK">
          <gene reference="MA0608"/>
        </geneAssociation>
        <geneAssociation id="ga_112" reaction="R_URIDK2r">
          <gene reference="MA0372"/>
        </geneAssociation>
        <geneAssociation id="ga_113" reaction="R_PPNDH">
          <gene reference="MA3150"/>
        </geneAssociation>
        <geneAssociation id="ga_114" reaction="R_ADK4">
          <gene reference="MA1096"/>
        </geneAssociation>
        <geneAssociation id="ga_115" reaction="R_PGM">
          <or>
            <gene reference="MA2671"/>
            <gene reference="MA4007"/>
            <gene reference="MA0132"/>
            <gene reference="MA2400"/>
            <gene reference="MA3365"/>
          </or>
        </geneAssociation>
        <geneAssociation id="ga_116" reaction="R_ADK2">
          <gene reference="MA1096"/>
        </geneAssociation>
        <geneAssociation id="ga_117" reaction="R_PGK">
          <or>
            <gene reference="MA2669"/>
            <gene reference="MA3592"/>
          </or>
        </geneAssociation>
        <geneAssociation id="ga_118" reaction="R_PGI">
          <gene reference="MA0821"/>
        </geneAssociation>
        <geneAssociation id="ga_119" reaction="R_HEX7">
          <gene reference="MA1840"/>
        </geneAssociation>
        <geneAssociation id="ga_120" reaction="R_GLUPRT">
          <gene reference="MA3193"/>
        </geneAssociation>
        <geneAssociation id="ga_121" reaction="R_HXPRT">
          <or>
            <gene reference="MA1687"/>
            <gene reference="MA4581"/>
          </or>
        </geneAssociation>
        <geneAssociation id="ga_122" reaction="R_METGL">
          <or>
            <gene reference="MA2532"/>
            <gene reference="MA2715"/>
          </or>
        </geneAssociation>
        <geneAssociation id="ga_123" reaction="R_ILEt2r">
          <and>
            <gene reference="MA3437"/>
            <gene reference="MA3438"/>
          </and>
        </geneAssociation>
        <geneAssociation id="ga_124" reaction="R_MGSA2">
          <gene reference="MA4607"/>
        </geneAssociation>
        <geneAssociation id="ga_125" reaction="R_TRPTRS">
          <gene reference="MA0172"/>
        </geneAssociation>
        <geneAssociation id="ga_126" reaction="R_HCITS">
          <or>
            <gene reference="MA1226"/>
            <gene reference="MA1225"/>
            <gene reference="MA3342"/>
          </or>
        </geneAssociation>
        <geneAssociation id="ga_127" reaction="R_SHCHCC">
          <or>
            <gene reference="MA3631"/>
            <gene reference="MA3631"/>
          </or>
        </geneAssociation>
        <geneAssociation id="ga_128" reaction="R_OCBT">
          <gene reference="MA3310"/>
        </geneAssociation>
        <geneAssociation id="ga_129" reaction="R_CPC4MT">
          <gene reference="MA4261"/>
        </geneAssociation>
        <geneAssociation id="ga_130" reaction="R_DHORD7">
          <and>
            <gene reference="MA0583"/>
            <gene reference="MA0584"/>
          </and>
        </geneAssociation>
        <geneAssociation id="ga_131" reaction="R_DMATT2">
          <gene reference="MA0606"/>
        </geneAssociation>
        <geneAssociation id="ga_132" reaction="R_ORPT">
          <or>
            <gene reference="MA0919"/>
            <gene reference="MA2520"/>
            <gene reference="MA3307"/>
          </or>
        </geneAssociation>
        <geneAssociation id="ga_133" reaction="R_ASNS1">
          <or>
            <gene reference="MA0051"/>
            <gene reference="MA1966"/>
          </or>
        </geneAssociation>
        <geneAssociation id="ga_134" reaction="R_TRPt2r">
          <gene reference="MA1417"/>
        </geneAssociation>
        <geneAssociation id="ga_135" reaction="R_GMPS2">
          <or>
            <gene reference="MA4511"/>
            <gene reference="MA4590"/>
            <gene reference="MA1151"/>
            <gene reference="MA2696"/>
            <gene reference="MA2966"/>
          </or>
        </geneAssociation>
        <geneAssociation id="ga_136" reaction="R_PPAKr">
          <gene reference="MA3606"/>
        </geneAssociation>
        <geneAssociation id="ga_137" reaction="R_PRAMPC">
          <gene reference="MA0908"/>
        </geneAssociation>
        <geneAssociation id="ga_138" reaction="R_F4D">
          <and>
            <gene reference="MA1494"/>
            <gene reference="MA1495"/>
            <gene reference="MA1496"/>
            <gene reference="MA1497"/>
            <gene reference="MA1498"/>
            <gene reference="MA1499"/>
            <gene reference="MA1500"/>
            <or>
              <gene reference="MA1501"/>
              <gene reference="MA1502"/>
            </or>
            <gene reference="MA1503"/>
            <gene reference="MA1504"/>
            <gene reference="MA1505"/>
            <gene reference="MA1506"/>
            <or>
              <gene reference="MA1507"/>
              <gene reference="MA1509"/>
            </or>
            <gene reference="MA3732"/>
          </and>
        </geneAssociation>
        <geneAssociation id="ga_139" reaction="R_PPK2">
          <gene reference="MA0081"/>
        </geneAssociation>
        <geneAssociation id="ga_140" reaction="R_ADKd">
          <gene reference="MA1096"/>
        </geneAssociation>
        <geneAssociation id="ga_141" reaction="R_ACONMT">
          <gene reference="MA1801"/>
        </geneAssociation>
        <geneAssociation id="ga_142" reaction="R_DUTPDP">
          <gene reference="MA0440"/>
        </geneAssociation>
        <geneAssociation id="ga_143" reaction="R_HATGH">
          <gene reference="MA1484"/>
        </geneAssociation>
        <geneAssociation id="ga_144" reaction="R_IPMD">
          <or>
            <gene reference="MA0201"/>
            <gene reference="MA3748"/>
            <gene reference="MA4265"/>
          </or>
        </geneAssociation>
        <geneAssociation id="ga_145" reaction="R_R2MMALSYN">
          <gene reference="MA3793"/>
        </geneAssociation>
        <geneAssociation id="ga_146" reaction="R_PRATPP">
          <gene reference="MA1392"/>
        </geneAssociation>
        <geneAssociation id="ga_147" reaction="R_AGMT">
          <gene reference="MA3986"/>
        </geneAssociation>
        <geneAssociation id="ga_148" reaction="R_ADCPS1">
          <gene reference="MA0941"/>
        </geneAssociation>
        <geneAssociation id="ga_149" reaction="R_PAPSR">
          <or>
            <gene reference="MA2894"/>
            <gene reference="MA2894"/>
          </or>
        </geneAssociation>
        <geneAssociation id="ga_150" reaction="R_ADPRDP">
          <gene reference="MA0113"/>
        </geneAssociation>
        <geneAssociation id="ga_151" reaction="R_PROt4">
          <or>
            <gene reference="MA0279"/>
            <gene reference="MA1316"/>
          </or>
        </geneAssociation>
        <geneAssociation id="ga_152" reaction="R_ADSS">
          <or>
            <gene reference="MA1919"/>
            <gene reference="MA4118"/>
          </or>
        </geneAssociation>
        <geneAssociation id="ga_153" reaction="R_DHDPRx">
          <gene reference="MA4474"/>
        </geneAssociation>
        <geneAssociation id="ga_154" reaction="R_DHDPRy">
          <gene reference="MA4474"/>
        </geneAssociation>
        <geneAssociation id="ga_155" reaction="R_PRAIS">
          <gene reference="MA0130"/>
        </geneAssociation>
        <geneAssociation id="ga_156" reaction="R_HMPK1">
          <gene reference="MA3197"/>
        </geneAssociation>
        <geneAssociation id="ga_157" reaction="R_IMPC">
          <gene reference="MA4012"/>
        </geneAssociation>
        <geneAssociation id="ga_158" reaction="R_PGCD">
          <or>
            <gene reference="MA0592"/>
            <gene reference="MA1334"/>
          </or>
        </geneAssociation>
        <geneAssociation id="ga_159" reaction="R_CBIabc">
          <and>
            <gene reference="MA4604"/>
            <gene reference="MA4605"/>
            <gene reference="MA4606"/>
          </and>
        </geneAssociation>
        <geneAssociation id="ga_160" reaction="R_IMPD">
          <or>
            <gene reference="MA4647"/>
            <gene reference="MA1815"/>
          </or>
        </geneAssociation>
        <geneAssociation id="ga_161" reaction="R_LYSTRS">
          <or>
            <gene reference="MA0760"/>
            <gene reference="MA1684"/>
            <gene reference="MA0534"/>
          </or>
        </geneAssociation>
        <geneAssociation id="ga_162" reaction="R_IOR3">
          <and>
            <or>
              <gene reference="MA1022"/>
              <gene reference="MA1727"/>
              <gene reference="MA1982"/>
            </or>
            <or>
              <gene reference="MA1023"/>
              <gene reference="MA1726"/>
            </or>
          </and>
        </geneAssociation>
        <geneAssociation id="ga_163" reaction="R_PACCOAL2">
          <or>
            <gene reference="MA1725"/>
            <gene reference="MA2244"/>
            <gene reference="MA3853"/>
          </or>
        </geneAssociation>
        <geneAssociation id="ga_164" reaction="R_PPKr">
          <gene reference="MA0081"/>
        </geneAssociation>
        <geneAssociation id="ga_165" reaction="R_MMAt">
          <gene reference="MA0143"/>
        </geneAssociation>
        <geneAssociation id="ga_166" reaction="R_TPI">
          <gene reference="MA4607"/>
        </geneAssociation>
        <geneAssociation id="ga_167" reaction="R_ACONTa">
          <gene reference="MA0250"/>
        </geneAssociation>
        <geneAssociation id="ga_168" reaction="R_DURIPP">
          <gene reference="MA3242"/>
        </geneAssociation>
        <geneAssociation id="ga_169" reaction="R_5HBCR">
          <or>
            <gene reference="MA0150"/>
            <gene reference="MA0849"/>
            <gene reference="MA4360"/>
          </or>
        </geneAssociation>
        <geneAssociation id="ga_170" reaction="R_ALDD31">
          <gene reference="MA2860"/>
        </geneAssociation>
        <geneAssociation id="ga_171" reaction="R_P5CRy">
          <or>
            <gene reference="MA0152"/>
            <gene reference="MA4102"/>
          </or>
        </geneAssociation>
        <geneAssociation id="ga_172" reaction="R_P5CRx">
          <or>
            <gene reference="MA0152"/>
            <gene reference="MA4102"/>
          </or>
        </geneAssociation>
        <geneAssociation id="ga_173" reaction="R_AGAIAGT">
          <gene reference="MA0798"/>
        </geneAssociation>
        <geneAssociation id="ga_174" reaction="R_PRFGS">
          <and>
            <or>
              <gene reference="MA1963"/>
              <gene reference="MA1964"/>
            </or>
            <gene reference="MA4055"/>
          </and>
        </geneAssociation>
        <geneAssociation id="ga_175" reaction="R_DAPDC">
          <gene reference="MA0726"/>
        </geneAssociation>
        <geneAssociation id="ga_176" reaction="R_MTRI">
          <gene reference="MA0076"/>
        </geneAssociation>
        <geneAssociation id="ga_177" reaction="R_RBFSb">
          <and>
            <gene reference="MA1817"/>
            <gene reference="MA1818"/>
          </and>
        </geneAssociation>
        <geneAssociation id="ga_178" reaction="R_GRTT2">
          <or>
            <gene reference="MA0606"/>
            <gene reference="MA1831"/>
            <gene reference="MA3723"/>
            <gene reference="MA4150"/>
            <gene reference="MA4402"/>
          </or>
        </geneAssociation>
        <geneAssociation id="ga_179" reaction="R_PYK">
          <gene reference="MA3890"/>
        </geneAssociation>
        <geneAssociation id="ga_180" reaction="R_DMAt">
          <gene reference="MA0143"/>
        </geneAssociation>
        <geneAssociation id="ga_181" reaction="R_CMPSAS">
          <gene reference="MA3766"/>
        </geneAssociation>
        <geneAssociation id="ga_182" reaction="R_ASPCT">
          <and>
            <gene reference="MA4501"/>
            <gene reference="MA4502"/>
          </and>
        </geneAssociation>
        <geneAssociation id="ga_183" reaction="R_R00430">
          <gene reference="MA3890"/>
        </geneAssociation>
        <geneAssociation id="ga_184" reaction="R_ARGDr">
          <gene reference="MA0792"/>
        </geneAssociation>
        <geneAssociation id="ga_185" reaction="R_PSP_L">
          <or>
            <gene reference="MA4429"/>
            <gene reference="MA4428"/>
          </or>
        </geneAssociation>
        <geneAssociation id="ga_186" reaction="R_CYTK1">
          <gene reference="MA1104"/>
        </geneAssociation>
        <geneAssociation id="ga_187" reaction="R_CYTK2">
          <gene reference="MA1104"/>
        </geneAssociation>
        <geneAssociation id="ga_188" reaction="R_NTP9">
          <gene reference="MA3706"/>
        </geneAssociation>
        <geneAssociation id="ga_189" reaction="R_HDR">
          <or>
            <gene reference="MA0526"/>
            <and>
              <gene reference="MA0687"/>
              <gene reference="MA0688"/>
            </and>
          </or>
        </geneAssociation>
        <geneAssociation id="ga_190" reaction="R_NTP2">
          <gene reference="MA3706"/>
        </geneAssociation>
        <geneAssociation id="ga_191" reaction="R_NTP3">
          <gene reference="MA3706"/>
        </geneAssociation>
        <geneAssociation id="ga_192" reaction="R_NTP1">
          <gene reference="MA3706"/>
        </geneAssociation>
        <geneAssociation id="ga_193" reaction="R_NTP6">
          <gene reference="MA3706"/>
        </geneAssociation>
        <geneAssociation id="ga_194" reaction="R_NTP7">
          <gene reference="MA3706"/>
        </geneAssociation>
        <geneAssociation id="ga_195" reaction="R_ATSH">
          <gene reference="MA1484"/>
        </geneAssociation>
        <geneAssociation id="ga_196" reaction="R_MAN1PT">
          <gene reference="MA3140"/>
        </geneAssociation>
        <geneAssociation id="ga_197" reaction="R_GLXO1">
          <gene reference="MA2860"/>
        </geneAssociation>
        <geneAssociation id="ga_198" reaction="R_FUM">
          <or>
            <gene reference="MA1001"/>
            <and>
              <gene reference="MA2497"/>
              <gene reference="MA2498"/>
            </and>
          </or>
        </geneAssociation>
        <geneAssociation id="ga_199" reaction="R_ADCYRS">
          <gene reference="MA3250"/>
        </geneAssociation>
        <geneAssociation id="ga_200" reaction="R_G5SD2">
          <gene reference="MA4100"/>
        </geneAssociation>
        <geneAssociation id="ga_201" reaction="R_ADSK">
          <gene reference="MA4246"/>
        </geneAssociation>
        <geneAssociation id="ga_202" reaction="R_DCTPD">
          <and>
            <gene reference="MA4092"/>
            <gene reference="MA0440"/>
          </and>
        </geneAssociation>
        <geneAssociation id="ga_203" reaction="R_KARA1">
          <gene reference="MA3790"/>
        </geneAssociation>
        <geneAssociation id="ga_204" reaction="R_KARA2">
          <gene reference="MA3790"/>
        </geneAssociation>
        <geneAssociation id="ga_205" reaction="R_ACLS">
          <and>
            <or>
              <gene reference="MA3791"/>
              <gene reference="MA3854"/>
            </or>
            <or>
              <gene reference="MA1958"/>
              <gene reference="MA3792"/>
              <gene reference="MA1354"/>
              <gene reference="MA1958"/>
              <gene reference="MA3792"/>
            </or>
          </and>
        </geneAssociation>
        <geneAssociation id="ga_206" reaction="R_CDGGGSAT">
          <gene reference="MA0116"/>
        </geneAssociation>
        <geneAssociation id="ga_207" reaction="R_DGGGPS">
          <gene reference="MA0961"/>
        </geneAssociation>
        <geneAssociation id="ga_208" reaction="R_FMNAT">
          <gene reference="MA1820"/>
        </geneAssociation>
        <geneAssociation id="ga_209" reaction="R_GCC">
          <gene reference="MA1652"/>
        </geneAssociation>
        <geneAssociation id="ga_210" reaction="R_CDGGGS">
          <gene reference="MA2010"/>
        </geneAssociation>
        <geneAssociation id="ga_211" reaction="R_GLUTRS_Gln">
          <gene reference="MA0587"/>
        </geneAssociation>
        <geneAssociation id="ga_212" reaction="R_GLYALDOX">
          <or>
            <gene reference="MA2962"/>
            <gene reference="MA3989"/>
          </or>
        </geneAssociation>
        <geneAssociation id="ga_213" reaction="R_CPC6MT">
          <and>
            <gene reference="MA0520"/>
            <gene reference="MA4263"/>
          </and>
        </geneAssociation>
        <geneAssociation id="ga_214" reaction="R_CBIAT">
          <gene reference="MA2084"/>
        </geneAssociation>
        <geneAssociation id="ga_215" reaction="R_ENO">
          <gene reference="MA1672"/>
        </geneAssociation>
        <geneAssociation id="ga_216" reaction="R_CH2ACH">
          <and>
            <or>
              <gene reference="MA1393"/>
              <gene reference="MA3085"/>
            </or>
            <or>
              <gene reference="MA0202"/>
              <gene reference="MA1223"/>
              <gene reference="MA3751"/>
            </or>
          </and>
        </geneAssociation>
        <geneAssociation id="ga_217" reaction="R_2MOPRED">
          <gene reference="MA2860"/>
        </geneAssociation>
        <geneAssociation id="ga_218" reaction="R_IPPMIb">
          <or>
            <and>
              <or>
                <gene reference="MA1393"/>
                <gene reference="MA3085"/>
              </or>
              <or>
                <gene reference="MA0202"/>
                <gene reference="MA1223"/>
                <gene reference="MA3751"/>
              </or>
            </and>
            <gene reference="MA0642"/>
          </or>
        </geneAssociation>
        <geneAssociation id="ga_219" reaction="R_IPPMIa">
          <and>
            <or>
              <gene reference="MA0202"/>
              <gene reference="MA1223"/>
            </or>
            <or>
              <gene reference="MA1393"/>
              <gene reference="MA0642"/>
              <gene reference="MA4415"/>
            </or>
          </and>
        </geneAssociation>
        <geneAssociation id="ga_220" reaction="R_GF4GL_6">
          <or>
            <gene reference="MA0135"/>
            <gene reference="MA3512"/>
          </or>
        </geneAssociation>
        <geneAssociation id="ga_221" reaction="R_LPFPLT">
          <gene reference="MA0714"/>
        </geneAssociation>
        <geneAssociation id="ga_222" reaction="R_GF4GL_4">
          <or>
            <gene reference="MA0135"/>
            <gene reference="MA3512"/>
          </or>
        </geneAssociation>
        <geneAssociation id="ga_223" reaction="R_GF4GL_5">
          <or>
            <gene reference="MA0135"/>
            <gene reference="MA3512"/>
          </or>
        </geneAssociation>
        <geneAssociation id="ga_224" reaction="R_GF4GL_0">
          <or>
            <gene reference="MA0135"/>
            <gene reference="MA3512"/>
          </or>
        </geneAssociation>
        <geneAssociation id="ga_225" reaction="R_GF4GL_1">
          <or>
            <gene reference="MA0135"/>
            <gene reference="MA3512"/>
          </or>
        </geneAssociation>
        <geneAssociation id="ga_226" reaction="R_ASADi">
          <gene reference="MA0430"/>
        </geneAssociation>
        <geneAssociation id="ga_227" reaction="R_SHCHF">
          <and>
            <gene reference="MA3033"/>
            <gene reference="MA0576"/>
          </and>
        </geneAssociation>
        <geneAssociation id="ga_228" reaction="R_DGGPGP">
          <gene reference="MA1569"/>
        </geneAssociation>
        <geneAssociation id="ga_229" reaction="R_UPP3S">
          <gene reference="MA3034"/>
        </geneAssociation>
        <geneAssociation id="ga_230" reaction="R_MMAMT">
          <and>
            <or>
              <gene reference="MA0144"/>
              <gene reference="MA2972"/>
            </or>
            <or>
              <gene reference="MA0145"/>
              <gene reference="MA2971"/>
            </or>
            <gene reference="MA0146"/>
            <or>
              <gene reference="MA0150"/>
              <gene reference="MA0849"/>
              <gene reference="MA4360"/>
            </or>
          </and>
        </geneAssociation>
        <geneAssociation id="ga_231" reaction="R_AIRCr">
          <gene reference="MA1376"/>
        </geneAssociation>
        <geneAssociation id="ga_232" reaction="R_LCYSTAT">
          <or>
            <gene reference="MA0636"/>
            <gene reference="MA1385"/>
            <gene reference="MA1819"/>
          </or>
        </geneAssociation>
        <geneAssociation id="ga_233" reaction="R_ALCD19y">
          <or>
            <gene reference="MA0403"/>
            <gene reference="MA1901"/>
          </or>
        </geneAssociation>
        <geneAssociation id="ga_234" reaction="R_ALCD19x">
          <gene reference="MA2630"/>
        </geneAssociation>
        <geneAssociation id="ga_235" reaction="R_HSPMS">
          <gene reference="MA1636"/>
        </geneAssociation>
        <geneAssociation id="ga_236" reaction="R_CTPRIBFLVTX">
          <gene reference="MA0547"/>
        </geneAssociation>
        <geneAssociation id="ga_237" reaction="R_MTHFR3">
          <gene reference="MA3514"/>
        </geneAssociation>
        <geneAssociation id="ga_238" reaction="R_HIBD">
          <gene reference="MA0614"/>
        </geneAssociation>
        <geneAssociation id="ga_239" reaction="R_NMNHYD">
          <gene reference="MA0104"/>
        </geneAssociation>
        <geneAssociation id="ga_240" reaction="R_PPA2">
          <or>
            <gene reference="MA0083"/>
            <gene reference="MA2351"/>
          </or>
        </geneAssociation>
        <geneAssociation id="ga_241" reaction="R_ALCD20y">
          <or>
            <gene reference="MA1901"/>
            <gene reference="MA0403"/>
            <gene reference="MA2630"/>
          </or>
        </geneAssociation>
        <geneAssociation id="ga_242" reaction="R_ALCD20x">
          <gene reference="MA2630"/>
        </geneAssociation>
        <geneAssociation id="ga_243" reaction="R_Clt">
          <gene reference="MA3609"/>
        </geneAssociation>
        <geneAssociation id="ga_244" reaction="R_IGPS">
          <gene reference="MA2992"/>
        </geneAssociation>
        <geneAssociation id="ga_245" reaction="R_VALTRS">
          <or>
            <gene reference="MA2431"/>
            <gene reference="MA3052"/>
          </or>
        </geneAssociation>
        <geneAssociation id="ga_246" reaction="R_GGGPS">
          <gene reference="MA3969"/>
        </geneAssociation>
        <geneAssociation id="ga_247" reaction="R_INS2D">
          <gene reference="MA4448"/>
        </geneAssociation>
        <geneAssociation id="ga_248" reaction="R_MEVK1">
          <gene reference="MA0602"/>
        </geneAssociation>
        <geneAssociation id="ga_249" reaction="R_ALATA_L">
          <or>
            <gene reference="MA0636"/>
            <gene reference="MA0925"/>
            <gene reference="MA1385"/>
            <gene reference="MA1712"/>
            <gene reference="MA1819"/>
          </or>
        </geneAssociation>
        <geneAssociation id="ga_250" reaction="R_SERTRS">
          <gene reference="MA4048"/>
        </geneAssociation>
        <geneAssociation id="ga_251" reaction="R_BAMPPALDOX">
          <gene reference="MA2860"/>
        </geneAssociation>
        <geneAssociation id="ga_252" reaction="R_ASD">
          <gene reference="MA0115"/>
        </geneAssociation>
        <geneAssociation id="ga_253" reaction="R_PYDXS">
          <and>
            <gene reference="MA1566"/>
            <gene reference="MA1567"/>
          </and>
        </geneAssociation>
        <geneAssociation id="ga_254" reaction="R_TDPDRE">
          <or>
            <gene reference="MA1909"/>
            <gene reference="MA3780"/>
          </or>
        </geneAssociation>
        <geneAssociation id="ga_255" reaction="R_AIRC2">
          <or>
            <gene reference="MA0428"/>
            <gene reference="MA1376"/>
            <gene reference="MA4063"/>
          </or>
        </geneAssociation>
        <geneAssociation id="ga_256" reaction="R_AIRC3">
          <or>
            <gene reference="MA0428"/>
            <gene reference="MA1376"/>
            <gene reference="MA4063"/>
          </or>
        </geneAssociation>
        <geneAssociation id="ga_257" reaction="R_LYSt3r">
          <or>
            <gene reference="MA2108"/>
            <gene reference="MA1855"/>
          </or>
        </geneAssociation>
        <geneAssociation id="ga_258" reaction="R_HASD">
          <gene reference="MA0115"/>
        </geneAssociation>
        <geneAssociation id="ga_259" reaction="R_HISTP">
          <gene reference="MA0219"/>
        </geneAssociation>
        <geneAssociation id="ga_260" reaction="R_CYSDS">
          <or>
            <gene reference="MA2532"/>
            <gene reference="MA2715"/>
          </or>
        </geneAssociation>
        <geneAssociation id="ga_261" reaction="R_TMDS">
          <or>
            <gene reference="MA1824"/>
            <gene reference="MA4543"/>
          </or>
        </geneAssociation>
        <geneAssociation id="ga_262" reaction="R_AMPTASECG">
          <or>
            <gene reference="MA1605"/>
            <gene reference="MA2653"/>
          </or>
        </geneAssociation>
        <geneAssociation id="ga_263" reaction="R_IGPDH">
          <gene reference="MA0219"/>
        </geneAssociation>
        <geneAssociation id="ga_264" reaction="R_TDPDRR">
          <gene reference="MA3778"/>
        </geneAssociation>
        <geneAssociation id="ga_265" reaction="R_ZN2t4">
          <gene reference="MA1117"/>
        </geneAssociation>
        <geneAssociation id="ga_266" reaction="R_RU5PS">
          <gene reference="MA4608"/>
        </geneAssociation>
        <geneAssociation id="ga_267" reaction="R_HISTD">
          <gene reference="MA3201"/>
        </geneAssociation>
        <geneAssociation id="ga_268" reaction="R_ASP1DC">
          <or>
            <gene reference="MA0006"/>
            <gene reference="MA1949"/>
          </or>
        </geneAssociation>
        <geneAssociation id="ga_269" reaction="R_GALUi">
          <gene reference="MA4459"/>
        </geneAssociation>
        <geneAssociation id="ga_270" reaction="R_ALKP">
          <gene reference="MA4354"/>
        </geneAssociation>
        <geneAssociation id="ga_271" reaction="R_COBS">
          <gene reference="MA0339"/>
        </geneAssociation>
        <geneAssociation id="ga_272" reaction="R_THRTRS">
          <gene reference="MA2896"/>
        </geneAssociation>
        <geneAssociation id="ga_273" reaction="R_SSALx">
          <or>
            <gene reference="MA0705"/>
            <gene reference="MA1355"/>
            <gene reference="MA2860"/>
            <gene reference="MA4079"/>
          </or>
        </geneAssociation>
        <geneAssociation id="ga_274" reaction="R_SSALy">
          <or>
            <gene reference="MA0705"/>
            <gene reference="MA1355"/>
            <gene reference="MA2860"/>
            <gene reference="MA4079"/>
          </or>
        </geneAssociation>
        <geneAssociation id="ga_275" reaction="R_PGAMT">
          <or>
            <gene reference="MA0241"/>
            <gene reference="MA2665"/>
            <gene reference="MA3024"/>
          </or>
        </geneAssociation>
        <geneAssociation id="ga_276" reaction="R_THRA2i">
          <gene reference="MA3520"/>
        </geneAssociation>
        <geneAssociation id="ga_277" reaction="R_RZ5PP2">
          <gene reference="MA0940"/>
        </geneAssociation>
        <geneAssociation id="ga_278" reaction="R_CDGGGSAT2">
          <gene reference="MA0116"/>
        </geneAssociation>
        <geneAssociation id="ga_279" reaction="R_GUAD">
          <gene reference="MA3407"/>
        </geneAssociation>
        <geneAssociation id="ga_280" reaction="R_NIT_n1p4">
          <or>
            <and>
              <gene reference="MA1208"/>
              <gene reference="MA1209"/>
              <gene reference="MA1210"/>
            </and>
            <and>
              <or>
                <gene reference="MA1205"/>
                <gene reference="MA1213"/>
                <gene reference="MA1633"/>
                <gene reference="MA2032"/>
                <gene reference="MA3627"/>
                <gene reference="MA3895"/>
              </or>
              <or>
                <gene reference="MA1212"/>
                <gene reference="MA1214"/>
                <gene reference="MA3896"/>
              </or>
              <or>
                <gene reference="MA1211"/>
                <gene reference="MA1215"/>
                <gene reference="MA3897"/>
              </or>
              <gene reference="MA3898"/>
              <gene reference="MA3899"/>
              <gene reference="MA4195"/>
              <gene reference="MA3900"/>
              <gene reference="MA3901"/>
              <or>
                <gene reference="MA2717"/>
                <gene reference="MA3265"/>
              </or>
            </and>
            <and>
              <gene reference="MA1217"/>
              <gene reference="MA1216"/>
              <gene reference="MA1218"/>
              <or>
                <gene reference="MA1219"/>
                <gene reference="MA1631"/>
              </or>
              <or>
                <gene reference="MA1220"/>
                <gene reference="MA1632"/>
              </or>
            </and>
          </or>
        </geneAssociation>
        <geneAssociation id="ga_281" reaction="R_PACCOAL">
          <or>
            <gene reference="MA1725"/>
            <gene reference="MA2244"/>
            <gene reference="MA3853"/>
          </or>
        </geneAssociation>
        <geneAssociation id="ga_282" reaction="R_DGGGPS2">
          <gene reference="MA0961"/>
        </geneAssociation>
        <geneAssociation id="ga_283" reaction="R_NCCt">
          <gene reference="MA4506"/>
        </geneAssociation>
        <geneAssociation id="ga_284" reaction="R_LCAD">
          <or>
            <gene reference="MA2860"/>
            <gene reference="MA4086"/>
          </or>
        </geneAssociation>
        <geneAssociation id="ga_285" reaction="R_R02549">
          <gene reference="MA2860"/>
        </geneAssociation>
        <geneAssociation id="ga_286" reaction="R_TMPPP">
          <gene reference="MA2722"/>
        </geneAssociation>
        <geneAssociation id="ga_287" reaction="R_DROPPRy">
          <and>
            <gene reference="MA4092"/>
            <gene reference="MA0440"/>
          </and>
        </geneAssociation>
        <geneAssociation id="ga_288" reaction="R_CPC8MM">
          <gene reference="MA4258"/>
        </geneAssociation>
        <geneAssociation id="ga_289" reaction="R_DGGPGP2">
          <gene reference="MA1569"/>
        </geneAssociation>
        <geneAssociation id="ga_290" reaction="R_F4MTSPR">
          <gene reference="MA3733"/>
        </geneAssociation>
        <geneAssociation id="ga_291" reaction="R_ATPS1">
          <or>
            <gene reference="MA1678"/>
            <gene reference="MA2833"/>
            <gene reference="MA4082"/>
            <gene reference="MA4378"/>
          </or>
        </geneAssociation>
        <geneAssociation id="ga_292" reaction="R_ADNCYC">
          <gene reference="MA4044"/>
        </geneAssociation>
        <geneAssociation id="ga_293" reaction="R_R08576">
          <gene reference="MA0090"/>
        </geneAssociation>
        <geneAssociation id="ga_294" reaction="R_NDPK9">
          <gene reference="MA1524"/>
        </geneAssociation>
        <geneAssociation id="ga_295" reaction="R_POK">
          <gene reference="MA1278"/>
        </geneAssociation>
        <geneAssociation id="ga_296" reaction="R_RPI">
          <gene reference="MA1683"/>
        </geneAssociation>
        <geneAssociation id="ga_297" reaction="R_NDPK3">
          <gene reference="MA1524"/>
        </geneAssociation>
        <geneAssociation id="ga_298" reaction="R_CDGGGS2">
          <gene reference="MA2010"/>
        </geneAssociation>
        <geneAssociation id="ga_299" reaction="R_F4MTSPD">
          <gene reference="MA4430"/>
        </geneAssociation>
        <geneAssociation id="ga_300" reaction="R_NDPK6">
          <gene reference="MA1524"/>
        </geneAssociation>
        <geneAssociation id="ga_301" reaction="R_NDPK7">
          <gene reference="MA1524"/>
        </geneAssociation>
        <geneAssociation id="ga_302" reaction="R_NDPK4">
          <gene reference="MA1524"/>
        </geneAssociation>
        <geneAssociation id="ga_303" reaction="R_NDPK5">
          <gene reference="MA1524"/>
        </geneAssociation>
        <geneAssociation id="ga_304" reaction="R_R07405">
          <gene reference="MA1376"/>
        </geneAssociation>
        <geneAssociation id="ga_305" reaction="R_DTMPK">
          <gene reference="MA4433"/>
        </geneAssociation>
        <geneAssociation id="ga_306" reaction="R_RBK">
          <gene reference="MA1373"/>
        </geneAssociation>
        <geneAssociation id="ga_307" reaction="R_SO4t2">
          <gene reference="MA1999"/>
        </geneAssociation>
        <geneAssociation id="ga_308" reaction="R_MTHFR2">
          <gene reference="MA3514"/>
        </geneAssociation>
        <geneAssociation id="ga_309" reaction="R_AKPCAL">
          <or>
            <gene reference="MA1225"/>
            <gene reference="MA3342"/>
            <gene reference="MA3793"/>
            <gene reference="MA4264"/>
            <gene reference="MA4615"/>
          </or>
        </geneAssociation>
        <geneAssociation id="ga_310" reaction="R_DAPNH4T">
          <gene reference="MA1712"/>
        </geneAssociation>
        <geneAssociation id="ga_311" reaction="R_ANS2">
          <and>
            <gene reference="MA2986"/>
            <gene reference="MA2987"/>
          </and>
        </geneAssociation>
        <geneAssociation id="ga_312" reaction="R_AHSERL2">
          <or>
            <gene reference="MA2532"/>
            <gene reference="MA2715"/>
          </or>
        </geneAssociation>
        <geneAssociation id="ga_313" reaction="R_NTPTP1">
          <gene reference="MA0713"/>
        </geneAssociation>
        <geneAssociation id="ga_314" reaction="R_SHCHD2">
          <and>
            <gene reference="MA3033"/>
            <gene reference="MA0576"/>
          </and>
        </geneAssociation>
        <geneAssociation id="ga_315" reaction="R_TMAt2">
          <or>
            <gene reference="MA0530"/>
            <gene reference="MA0929"/>
          </or>
        </geneAssociation>
        <geneAssociation id="ga_316" reaction="R_DNADDP">
          <gene reference="MA1439"/>
        </geneAssociation>
        <geneAssociation id="ga_317" reaction="R_PHETRS">
          <or>
            <and>
              <gene reference="MA0171"/>
              <gene reference="MA1956"/>
            </and>
            <and>
              <gene reference="MA0090"/>
              <gene reference="MA1956"/>
            </and>
          </or>
        </geneAssociation>
        <geneAssociation id="ga_318" reaction="R_MCR">
          <and>
            <gene reference="MA4546"/>
            <gene reference="MA4547"/>
            <gene reference="MA4548"/>
            <gene reference="MA4549"/>
            <gene reference="MA4550"/>
          </and>
        </geneAssociation>
        <geneAssociation id="ga_319" reaction="R_LPPGS">
          <or>
            <gene reference="MA0938"/>
            <gene reference="MA1488"/>
          </or>
        </geneAssociation>
        <geneAssociation id="ga_320" reaction="R_LEUTA">
          <gene reference="MA4349"/>
        </geneAssociation>
        <geneAssociation id="ga_321" reaction="R_CHACH">
          <and>
            <or>
              <gene reference="MA1393"/>
              <gene reference="MA3085"/>
            </or>
            <or>
              <gene reference="MA0202"/>
              <gene reference="MA1223"/>
              <gene reference="MA3751"/>
            </or>
          </and>
        </geneAssociation>
        <geneAssociation id="ga_322" reaction="R_R01411">
          <gene reference="MA2559"/>
        </geneAssociation>
        <geneAssociation id="ga_323" reaction="R_RH3CD">
          <and>
            <or>
              <gene reference="MA1393"/>
              <gene reference="MA3085"/>
            </or>
            <or>
              <gene reference="MA0202"/>
              <gene reference="MA1223"/>
              <gene reference="MA3751"/>
            </or>
          </and>
        </geneAssociation>
        <geneAssociation id="ga_324" reaction="R_BACCL">
          <gene reference="MA0676"/>
        </geneAssociation>
        <geneAssociation id="ga_325" reaction="R_GLUt4">
          <gene reference="MA2961"/>
        </geneAssociation>
        <geneAssociation id="ga_326" reaction="R_H4MPTGL_atp">
          <gene reference="MA3268"/>
        </geneAssociation>
        <geneAssociation id="ga_327" reaction="R_WO4abc">
          <and>
            <gene reference="MA0280"/>
            <gene reference="MA0281"/>
            <gene reference="MA0282"/>
          </and>
        </geneAssociation>
        <geneAssociation id="ga_328" reaction="R_MTHFC">
          <gene reference="MA3519"/>
        </geneAssociation>
        <geneAssociation id="ga_329" reaction="R_AMPMS2">
          <gene reference="MA1790"/>
        </geneAssociation>
        <geneAssociation id="ga_330" reaction="R_AKGCAL">
          <or>
            <gene reference="MA1225"/>
            <gene reference="MA3342"/>
            <gene reference="MA3793"/>
            <gene reference="MA4264"/>
            <gene reference="MA4615"/>
          </or>
        </geneAssociation>
        <geneAssociation id="ga_331" reaction="R_MTCMMT">
          <and>
            <gene reference="MA0859"/>
            <gene reference="MA4384"/>
            <gene reference="MA4558"/>
          </and>
        </geneAssociation>
        <geneAssociation id="ga_332" reaction="R_DGLYOX">
          <gene reference="MA2860"/>
        </geneAssociation>
        <geneAssociation id="ga_333" reaction="R_ILETA">
          <gene reference="MA4349"/>
        </geneAssociation>
        <geneAssociation id="ga_334" reaction="R_ASPKi">
          <gene reference="MA0131"/>
        </geneAssociation>
        <geneAssociation id="ga_335" reaction="R_ACOTA">
          <or>
            <gene reference="MA0119"/>
            <gene reference="MA0581"/>
            <gene reference="MA2859"/>
          </or>
        </geneAssociation>
        <geneAssociation id="ga_336" reaction="R_SHCD">
          <and>
            <gene reference="MA3085"/>
            <gene reference="MA3751"/>
          </and>
        </geneAssociation>
        <geneAssociation id="ga_337" reaction="R_ALCD2x">
          <gene reference="MA2630"/>
        </geneAssociation>
        <geneAssociation id="ga_338" reaction="R_ALCD2y">
          <or>
            <gene reference="MA1901"/>
            <gene reference="MA0403"/>
            <gene reference="MA2630"/>
          </or>
        </geneAssociation>
        <geneAssociation id="ga_339" reaction="R_CF3Sg">
          <or>
            <gene reference="MA1725"/>
            <gene reference="MA2244"/>
            <gene reference="MA3853"/>
            <gene reference="MA4074"/>
          </or>
        </geneAssociation>
        <geneAssociation id="ga_340" reaction="R_HSTPT">
          <or>
            <gene reference="MA0118"/>
            <gene reference="MA0942"/>
          </or>
        </geneAssociation>
        <geneAssociation id="ga_341" reaction="R_BRFAPS">
          <or>
            <gene reference="MA0339"/>
            <gene reference="MA4006"/>
          </or>
        </geneAssociation>
        <geneAssociation id="ga_342" reaction="R_GAPD">
          <or>
            <gene reference="MA1018"/>
            <gene reference="MA3345"/>
          </or>
        </geneAssociation>
        <geneAssociation id="ga_343" reaction="R_GLUDyi">
          <gene reference="MA3169"/>
        </geneAssociation>
        <geneAssociation id="ga_344" reaction="R_UAG4E">
          <or>
            <gene reference="MA1185"/>
            <gene reference="MA4460"/>
            <gene reference="MA4464"/>
          </or>
        </geneAssociation>
        <geneAssociation id="ga_345" reaction="R_QULNS">
          <or>
            <gene reference="MA0959"/>
            <gene reference="MA2716"/>
          </or>
        </geneAssociation>
        <geneAssociation id="ga_346" reaction="R_ATPPRT">
          <gene reference="MA0217"/>
        </geneAssociation>
        <geneAssociation id="ga_347" reaction="R_TRPS1">
          <and>
            <gene reference="MA2990"/>
            <or>
              <gene reference="MA2991"/>
              <gene reference="MA3198"/>
            </or>
          </and>
        </geneAssociation>
        <geneAssociation id="ga_348" reaction="R_HCARNHYD">
          <gene reference="MA2653"/>
        </geneAssociation>
        <geneAssociation id="ga_349" reaction="R_GMPS">
          <or>
            <gene reference="MA4511"/>
            <gene reference="MA4590"/>
            <gene reference="MA1151"/>
            <gene reference="MA2696"/>
            <gene reference="MA2966"/>
          </or>
        </geneAssociation>
        <geneAssociation id="ga_350" reaction="R_ATIH">
          <gene reference="MA1484"/>
        </geneAssociation>
        <geneAssociation id="ga_351" reaction="R_YUMPS">
          <or>
            <gene reference="MA1105"/>
            <gene reference="MA0208"/>
          </or>
        </geneAssociation>
        <geneAssociation id="ga_352" reaction="R_FEDCabc">
          <and>
            <or>
              <gene reference="MA0952"/>
              <gene reference="MA2156"/>
              <gene reference="MA3357"/>
              <gene reference="MA3640"/>
            </or>
            <or>
              <gene reference="MA2148"/>
              <gene reference="MA2153"/>
              <gene reference="MA0952"/>
              <gene reference="MA2156"/>
              <gene reference="MA3357"/>
              <gene reference="MA3640"/>
            </or>
            <or>
              <gene reference="MA0951"/>
              <gene reference="MA1131"/>
              <gene reference="MA1199"/>
              <gene reference="MA1234"/>
              <gene reference="MA1847"/>
              <gene reference="MA2149"/>
              <gene reference="MA3359"/>
              <gene reference="MA3452"/>
              <gene reference="MA3641"/>
              <gene reference="MA3921"/>
              <gene reference="MA4605"/>
              <gene reference="MA0951"/>
              <gene reference="MA1131"/>
              <gene reference="MA1234"/>
              <gene reference="MA1847"/>
              <gene reference="MA2149"/>
              <gene reference="MA3359"/>
              <gene reference="MA3452"/>
              <gene reference="MA3641"/>
              <gene reference="MA3921"/>
              <gene reference="MA4605"/>
            </or>
            <or>
              <gene reference="MA0950"/>
              <gene reference="MA1198"/>
              <gene reference="MA1233"/>
              <gene reference="MA2150"/>
              <gene reference="MA2776"/>
              <gene reference="MA3358"/>
              <gene reference="MA3453"/>
              <gene reference="MA3642"/>
              <gene reference="MA3919"/>
              <gene reference="MA4532"/>
              <gene reference="MA4606"/>
              <gene reference="MA0950"/>
              <gene reference="MA1132"/>
              <gene reference="MA1198"/>
              <gene reference="MA1233"/>
              <gene reference="MA2150"/>
              <gene reference="MA2776"/>
              <gene reference="MA3358"/>
              <gene reference="MA3453"/>
              <gene reference="MA3642"/>
              <gene reference="MA3919"/>
              <gene reference="MA4532"/>
              <gene reference="MA4606"/>
            </or>
          </and>
        </geneAssociation>
        <geneAssociation id="ga_353" reaction="R_AH6PI">
          <gene reference="MA1384"/>
        </geneAssociation>
        <geneAssociation id="ga_354" reaction="R_DRTPPD">
          <and>
            <gene reference="MA4092"/>
            <gene reference="MA0440"/>
          </and>
        </geneAssociation>
        <geneAssociation id="ga_355" reaction="R_GHMT2">
          <gene reference="MA3520"/>
        </geneAssociation>
        <geneAssociation id="ga_356" reaction="R_CHRPL">
          <and>
            <gene reference="MA2986"/>
            <gene reference="MA2987"/>
          </and>
        </geneAssociation>
        <geneAssociation id="ga_357" reaction="R_ACGS">
          <or>
            <gene reference="MA4339"/>
            <gene reference="MA0239"/>
            <gene reference="MA3564"/>
          </or>
        </geneAssociation>
        <geneAssociation id="ga_358" reaction="R_PRAIi">
          <gene reference="MA2988"/>
        </geneAssociation>
        <geneAssociation id="ga_359" reaction="R_DHQD">
          <gene reference="MA4593"/>
        </geneAssociation>
        <geneAssociation id="ga_360" reaction="R_ADK3">
          <gene reference="MA1096"/>
        </geneAssociation>
        <geneAssociation id="ga_361" reaction="R_ACGK">
          <gene reference="MA4515"/>
        </geneAssociation>
        <geneAssociation id="ga_362" reaction="R_G1PDH">
          <gene reference="MA3686"/>
        </geneAssociation>
        <geneAssociation id="ga_363" reaction="R_NN5HBPRT">
          <gene reference="MA3887"/>
        </geneAssociation>
        <geneAssociation id="ga_364" reaction="R_F4NR">
          <gene reference="MA4235"/>
        </geneAssociation>
        <geneAssociation id="ga_365" reaction="R_ADCPS2">
          <gene reference="MA0941"/>
        </geneAssociation>
        <geneAssociation id="ga_366" reaction="R_FBA2">
          <or>
            <gene reference="MA2666"/>
            <gene reference="MA3889"/>
            <gene reference="MA0439"/>
            <gene reference="MA4591"/>
          </or>
        </geneAssociation>
        <geneAssociation id="ga_367" reaction="R_ACNPLYS">
          <gene reference="MA3767"/>
        </geneAssociation>
        <geneAssociation id="ga_368" reaction="R_OORr">
          <and>
            <gene reference="MA3075"/>
            <gene reference="MA3076"/>
          </and>
        </geneAssociation>
        <geneAssociation id="ga_369" reaction="R_DMHDRFS">
          <and>
            <gene reference="MA1491"/>
            <or>
              <gene reference="MA1489"/>
              <gene reference="MA1490"/>
            </or>
          </and>
        </geneAssociation>
        <geneAssociation id="ga_370" reaction="R_CYRDAS">
          <or>
            <gene reference="MA0106"/>
            <gene reference="MA3626"/>
          </or>
        </geneAssociation>
        <geneAssociation id="ga_371" reaction="R_FE2abc">
          <and>
            <or>
              <gene reference="MA3477"/>
              <gene reference="MA4337"/>
            </or>
            <or>
              <gene reference="MA3478"/>
              <gene reference="MA3479"/>
            </or>
          </and>
        </geneAssociation>
        <geneAssociation id="ga_372" reaction="R_PC">
          <and>
            <gene reference="MA0674"/>
            <gene reference="MA0675"/>
          </and>
        </geneAssociation>
        <geneAssociation id="ga_373" reaction="R_VALt2r">
          <and>
            <gene reference="MA3437"/>
            <gene reference="MA3438"/>
          </and>
        </geneAssociation>
        <geneAssociation id="ga_374" reaction="R_ACACT1">
          <gene reference="MA4042"/>
        </geneAssociation>
        <geneAssociation id="ga_375" reaction="R_NDPK1">
          <gene reference="MA1524"/>
        </geneAssociation>
        <geneAssociation id="ga_376" reaction="R_NAPRTr">
          <gene reference="MA2533"/>
        </geneAssociation>
        <geneAssociation id="ga_377" reaction="R_GRTT">
          <or>
            <gene reference="MA0606"/>
            <gene reference="MA1831"/>
            <gene reference="MA3723"/>
            <gene reference="MA4150"/>
            <gene reference="MA4402"/>
          </or>
        </geneAssociation>
        <geneAssociation id="ga_378" reaction="R_ADK1">
          <gene reference="MA1096"/>
        </geneAssociation>
        <geneAssociation id="ga_379" reaction="R_G1SATi">
          <or>
            <gene reference="MA0119"/>
            <gene reference="MA0581"/>
          </or>
        </geneAssociation>
        <geneAssociation id="ga_380" reaction="R_UMPK">
          <or>
            <gene reference="MA0372"/>
            <gene reference="MA1104"/>
          </or>
        </geneAssociation>
        <geneAssociation id="ga_381" reaction="R_TMAMT">
          <and>
            <or>
              <gene reference="MA0847"/>
              <gene reference="MA0146"/>
              <gene reference="MA0150"/>
              <gene reference="MA0849"/>
            </or>
            <or>
              <gene reference="MA0528"/>
              <gene reference="MA0932"/>
            </or>
            <or>
              <gene reference="MA0529"/>
              <gene reference="MA0931"/>
            </or>
            <or>
              <gene reference="MA0779"/>
              <gene reference="MA1615"/>
              <gene reference="MA2163"/>
              <gene reference="MA3613"/>
              <gene reference="MA4379"/>
              <gene reference="MA4559"/>
            </or>
          </and>
        </geneAssociation>
        <geneAssociation id="ga_382" reaction="R_MI3PP">
          <gene reference="MA3344"/>
        </geneAssociation>
        <geneAssociation id="ga_383" reaction="R_ZNabc">
          <and>
            <gene reference="MA0023"/>
            <gene reference="MA0024"/>
            <gene reference="MA0025"/>
          </and>
        </geneAssociation>
        <geneAssociation id="ga_384" reaction="R_MI3PS">
          <or>
            <gene reference="MA0075"/>
            <gene reference="MA2253"/>
          </or>
        </geneAssociation>
        <geneAssociation id="ga_385" reaction="R_ADSL2">
          <gene reference="MA3971"/>
        </geneAssociation>
        <geneAssociation id="ga_386" reaction="R_ADSL1">
          <gene reference="MA3971"/>
        </geneAssociation>
        <geneAssociation id="ga_387" reaction="R_HATIH">
          <gene reference="MA1484"/>
        </geneAssociation>
        <geneAssociation id="ga_388" reaction="R_ALDD2x">
          <or>
            <gene reference="MA0705"/>
            <gene reference="MA1355"/>
            <gene reference="MA2860"/>
            <gene reference="MA4079"/>
          </or>
        </geneAssociation>
        <geneAssociation id="ga_389" reaction="R_ANPRT">
          <gene reference="MA2989"/>
        </geneAssociation>
        <geneAssociation id="ga_390" reaction="R_ANS">
          <and>
            <gene reference="MA2986"/>
            <gene reference="MA2987"/>
          </and>
        </geneAssociation>
        <geneAssociation id="ga_391" reaction="R_DGLY3POX">
          <gene reference="MA1714"/>
        </geneAssociation>
        <geneAssociation id="ga_392" reaction="R_POR2">
          <and>
            <gene reference="MA0032"/>
            <or>
              <gene reference="MA0031"/>
              <gene reference="MA2407"/>
            </or>
            <gene reference="MA0033"/>
            <gene reference="MA0034"/>
          </and>
        </geneAssociation>
        <geneAssociation id="ga_393" reaction="R_NADK">
          <gene reference="MA3343"/>
        </geneAssociation>
        <geneAssociation id="ga_394" reaction="R_DKFPS2">
          <or>
            <gene reference="MA2666"/>
            <gene reference="MA3889"/>
          </or>
        </geneAssociation>
        <geneAssociation id="ga_395" reaction="R_DKFPS3">
          <or>
            <gene reference="MA2666"/>
            <gene reference="MA3889"/>
          </or>
        </geneAssociation>
        <geneAssociation id="ga_396" reaction="R_IOR">
          <and>
            <or>
              <gene reference="MA1022"/>
              <gene reference="MA1727"/>
              <gene reference="MA1982"/>
            </or>
            <or>
              <gene reference="MA1023"/>
              <gene reference="MA1726"/>
            </or>
          </and>
        </geneAssociation>
        <geneAssociation id="ga_397" reaction="R_HDR_2">
          <and>
            <or>
              <and>
                <gene reference="MA2867"/>
                <gene reference="MA2868"/>
              </and>
              <gene reference="MA3128"/>
            </or>
            <or>
              <gene reference="MA3126"/>
              <gene reference="MA4237"/>
            </or>
            <or>
              <gene reference="MA3127"/>
              <gene reference="MA4236"/>
            </or>
          </and>
        </geneAssociation>
        <geneAssociation id="ga_398" reaction="R_ACBIPGT">
          <gene reference="MA0938"/>
        </geneAssociation>
        <geneAssociation id="ga_399" reaction="R_2OBUTHE2THPPTRX">
          <and>
            <gene reference="MA1354"/>
            <gene reference="MA1958"/>
          </and>
        </geneAssociation>
        <geneAssociation id="ga_400" reaction="R_NT5C">
          <gene reference="MA0104"/>
        </geneAssociation>
        <geneAssociation id="ga_401" reaction="R_NNDPR">
          <or>
            <gene reference="MA0322"/>
            <gene reference="MA0955"/>
          </or>
        </geneAssociation>
        <geneAssociation id="ga_402" reaction="R_TYRCBOX">
          <gene reference="MA0006"/>
        </geneAssociation>
        <geneAssociation id="ga_403" reaction="R_PROabc">
          <and>
            <or>
              <gene reference="MA0063"/>
              <gene reference="MA0282"/>
              <gene reference="MA0323"/>
              <gene reference="MA1120"/>
              <gene reference="MA1235"/>
              <gene reference="MA1747"/>
              <gene reference="MA2110"/>
              <gene reference="MA2145"/>
              <gene reference="MA2275"/>
              <gene reference="MA2282"/>
              <gene reference="MA2478"/>
              <gene reference="MA3171"/>
              <gene reference="MA3582"/>
              <gene reference="MA3903"/>
              <gene reference="MA3957"/>
              <gene reference="MA3960"/>
              <gene reference="MA4253"/>
              <gene reference="MA4321"/>
            </or>
            <gene reference="MA2146"/>
            <gene reference="MA2147"/>
          </and>
        </geneAssociation>
        <geneAssociation id="ga_404" reaction="R_ARGSL">
          <gene reference="MA1318"/>
        </geneAssociation>
        <geneAssociation id="ga_405" reaction="R_CTPS2">
          <gene reference="MA3279"/>
        </geneAssociation>
        <geneAssociation id="ga_406" reaction="R_CTPS1">
          <gene reference="MA3279"/>
        </geneAssociation>
        <geneAssociation id="ga_407" reaction="R_2H3MOAOX">
          <gene reference="MA3790"/>
        </geneAssociation>
        <geneAssociation id="ga_408" reaction="R_NTRIR2x">
          <gene reference="MA3165"/>
        </geneAssociation>
        <geneAssociation id="ga_409" reaction="R_NTRIR2y">
          <gene reference="MA3165"/>
        </geneAssociation>
        <geneAssociation id="ga_410" reaction="R_APPLP">
          <gene reference="MA0940"/>
        </geneAssociation>
        <geneAssociation id="ga_411" reaction="R_H4MPTGL_gtp">
          <gene reference="MA3268"/>
        </geneAssociation>
        <geneAssociation id="ga_412" reaction="R_PACCOAL3">
          <or>
            <gene reference="MA1725"/>
            <gene reference="MA2244"/>
            <gene reference="MA3853"/>
          </or>
        </geneAssociation>
        <geneAssociation id="ga_413" reaction="R_GARFT">
          <or>
            <gene reference="MA0316"/>
            <gene reference="MA3522"/>
          </or>
        </geneAssociation>
        <geneAssociation id="ga_414" reaction="R_THRAr">
          <gene reference="MA3520"/>
        </geneAssociation>
        <geneAssociation id="ga_415" reaction="R_TRPTA">
          <or>
            <gene reference="MA0636"/>
            <gene reference="MA0925"/>
            <gene reference="MA1385"/>
            <gene reference="MA1712"/>
            <gene reference="MA1819"/>
          </or>
        </geneAssociation>
        <geneAssociation id="ga_416" reaction="R_ARGSS">
          <gene reference="MA2142"/>
        </geneAssociation>
        <geneAssociation id="ga_417" reaction="R_CDGGGPP3">
          <or>
            <gene reference="MA0264"/>
            <gene reference="MA0525"/>
          </or>
        </geneAssociation>
        <geneAssociation id="ga_418" reaction="R_PFK_adp">
          <or>
            <gene reference="MA3562"/>
            <gene reference="MA3563"/>
          </or>
        </geneAssociation>
        <geneAssociation id="ga_419" reaction="R_GALT">
          <gene reference="MA3680"/>
        </geneAssociation>
        <geneAssociation id="ga_420" reaction="R_PPCDC">
          <gene reference="MA1280"/>
        </geneAssociation>
        <geneAssociation id="ga_421" reaction="R_HDRS">
          <and>
            <gene reference="MA2867"/>
            <gene reference="MA2868"/>
          </and>
        </geneAssociation>
        <geneAssociation id="ga_422" reaction="R_UAGDP">
          <or>
            <gene reference="MA3022"/>
            <gene reference="MA3025"/>
            <gene reference="MA3140"/>
          </or>
        </geneAssociation>
        <geneAssociation id="ga_423" reaction="R_MGt5">
          <or>
            <gene reference="MA1721"/>
            <gene reference="MA1436"/>
            <gene reference="MA1437"/>
          </or>
        </geneAssociation>
        <geneAssociation id="ga_424" reaction="R_CS">
          <gene reference="MA0249"/>
        </geneAssociation>
        <geneAssociation id="ga_425" reaction="R_CYRDAAT">
          <gene reference="MA2084"/>
        </geneAssociation>
        <geneAssociation id="ga_426" reaction="R_R04215">
          <gene reference="MA3766"/>
        </geneAssociation>
        <geneAssociation id="ga_427" reaction="R_PTHPS">
          <or>
            <gene reference="MA0956"/>
            <gene reference="MA4196"/>
          </or>
        </geneAssociation>
        <geneAssociation id="ga_428" reaction="R_CODH2_SIDERXN">
          <and>
            <or>
              <gene reference="MA1011"/>
              <gene reference="MA3865"/>
            </or>
            <or>
              <gene reference="MA1016"/>
              <gene reference="MA3860"/>
              <gene reference="MA4399"/>
            </or>
          </and>
        </geneAssociation>
        <geneAssociation id="ga_429" reaction="R_FMFTSPFT_b">
          <gene reference="MA0010"/>
        </geneAssociation>
        <geneAssociation id="ga_430" reaction="R_ASNN">
          <gene reference="MA1317"/>
        </geneAssociation>
        <geneAssociation id="ga_431" reaction="R_TMPKr">
          <or>
            <gene reference="MA0069"/>
            <gene reference="MA4193"/>
          </or>
        </geneAssociation>
        <geneAssociation id="ga_432" reaction="R_PMPK">
          <gene reference="MA3197"/>
        </geneAssociation>
        <geneAssociation id="ga_433" reaction="R_TDP">
          <gene reference="MA3706"/>
        </geneAssociation>
        <geneAssociation id="ga_434" reaction="R_CDGGIPT">
          <gene reference="MA0525"/>
        </geneAssociation>
        <geneAssociation id="ga_435" reaction="R_ICITRED">
          <gene reference="MA4265"/>
        </geneAssociation>
        <geneAssociation id="ga_436" reaction="R_NMNAT">
          <gene reference="MA3731"/>
        </geneAssociation>
        <geneAssociation id="ga_437" reaction="R_NH4t">
          <and>
            <or>
              <gene reference="MA3917"/>
              <gene reference="MA3918"/>
            </or>
            <gene reference="MA4207"/>
          </and>
        </geneAssociation>
        <geneAssociation id="ga_438" reaction="R_INSK">
          <gene reference="MA1373"/>
        </geneAssociation>
        <geneAssociation id="ga_439" reaction="R_RNF">
          <and>
            <gene reference="MA0658"/>
            <gene reference="MA0659"/>
            <gene reference="MA0660"/>
            <gene reference="MA0661"/>
            <gene reference="MA0662"/>
            <gene reference="MA0663"/>
            <gene reference="MA0664"/>
            <gene reference="MA0665"/>
          </and>
        </geneAssociation>
        <geneAssociation id="ga_440" reaction="R_RH2CD">
          <and>
            <or>
              <gene reference="MA1393"/>
              <gene reference="MA3085"/>
            </or>
            <or>
              <gene reference="MA0202"/>
              <gene reference="MA1223"/>
              <gene reference="MA3751"/>
            </or>
          </and>
        </geneAssociation>
        <geneAssociation id="ga_441" reaction="R_ASPO2x">
          <gene reference="MA0958"/>
        </geneAssociation>
        <geneAssociation id="ga_442" reaction="R_ACKr">
          <gene reference="MA3606"/>
        </geneAssociation>
        <geneAssociation id="ga_443" reaction="R_ALAt4r">
          <gene reference="MA2837"/>
        </geneAssociation>
        <geneAssociation id="ga_444" reaction="R_DHORTS">
          <gene reference="MA0892"/>
        </geneAssociation>
        <geneAssociation id="ga_445" reaction="R_PPC">
          <gene reference="MA2690"/>
        </geneAssociation>
        <geneAssociation id="ga_446" reaction="R_PPA">
          <or>
            <gene reference="MA2676"/>
            <gene reference="MA2676"/>
          </or>
        </geneAssociation>
        <geneAssociation id="ga_447" reaction="R_PRMICIi">
          <or>
            <gene reference="MA0218"/>
            <gene reference="MA4435"/>
          </or>
        </geneAssociation>
        <geneAssociation id="ga_448" reaction="R_METTRS">
          <gene reference="MA4046"/>
        </geneAssociation>
        <geneAssociation id="ga_449" reaction="R_PPS">
          <or>
            <gene reference="MA2458"/>
            <gene reference="MA2667"/>
            <gene reference="MA3408"/>
            <gene reference="MA2458"/>
            <gene reference="MA2667"/>
            <gene reference="MA3408"/>
            <gene reference="MA2458"/>
            <gene reference="MA2667"/>
            <gene reference="MA3408"/>
          </or>
        </geneAssociation>
        <geneAssociation id="ga_450" reaction="R_NaKt_1">
          <gene reference="MA4378"/>
        </geneAssociation>
        <geneAssociation id="ga_451" reaction="R_PGLYCP">
          <or>
            <gene reference="MA1363"/>
            <gene reference="MA2967"/>
            <gene reference="MA3544"/>
          </or>
        </geneAssociation>
        <geneAssociation id="ga_452" reaction="R_PRAGSr">
          <gene reference="MA3309"/>
        </geneAssociation>
        <geneAssociation id="ga_453" reaction="R_FAE">
          <gene reference="MA3006"/>
        </geneAssociation>
        <geneAssociation id="ga_454" reaction="R_IPPS">
          <or>
            <gene reference="MA4264"/>
            <gene reference="MA4615"/>
          </or>
        </geneAssociation>
        <geneAssociation id="ga_455" reaction="R_ATGH">
          <gene reference="MA1484"/>
        </geneAssociation>
        <geneAssociation id="ga_456" reaction="R_UDPG4E">
          <or>
            <gene reference="MA1185"/>
            <gene reference="MA4460"/>
            <gene reference="MA4464"/>
          </or>
        </geneAssociation>
        <geneAssociation id="ga_457" reaction="R_FRTT2">
          <or>
            <gene reference="MA0606"/>
            <gene reference="MA4150"/>
            <gene reference="MA1831"/>
            <gene reference="MA3723"/>
            <gene reference="MA4402"/>
          </or>
        </geneAssociation>
        <geneAssociation id="ga_458" reaction="R_MG2abc">
          <or>
            <gene reference="MA1721"/>
            <gene reference="MA1678"/>
            <gene reference="MA2833"/>
            <gene reference="MA2501"/>
            <gene reference="MA4082"/>
            <gene reference="MA4378"/>
          </or>
        </geneAssociation>
        <geneAssociation id="ga_459" reaction="R_IPPK">
          <gene reference="MA0603"/>
        </geneAssociation>
        <geneAssociation id="ga_460" reaction="R_POR3">
          <or>
            <and>
              <gene reference="MA0032"/>
              <or>
                <gene reference="MA0031"/>
                <gene reference="MA2407"/>
              </or>
              <gene reference="MA0033"/>
              <gene reference="MA0034"/>
            </and>
            <and>
              <gene reference="MA2909"/>
              <gene reference="MA2910"/>
              <gene reference="MA2911"/>
            </and>
          </or>
        </geneAssociation>
        <geneAssociation id="ga_461" reaction="R_MDHy">
          <gene reference="MA0819"/>
        </geneAssociation>
        <geneAssociation id="ga_462" reaction="R_ACYP">
          <gene reference="MA3367"/>
        </geneAssociation>
        <geneAssociation id="ga_463" reaction="R_MNabc">
          <and>
            <gene reference="MA0023"/>
            <gene reference="MA0024"/>
            <gene reference="MA0025"/>
          </and>
        </geneAssociation>
        <geneAssociation id="ga_464" reaction="R_R05680">
          <gene reference="MA3686"/>
        </geneAssociation>
        <geneAssociation id="ga_465" reaction="R_DADK">
          <gene reference="MA1096"/>
        </geneAssociation>
        <geneAssociation id="ga_466" reaction="R_SDPTA">
          <gene reference="MA0119"/>
        </geneAssociation>
        <geneAssociation id="ga_467" reaction="R_F430S1">
          <gene reference="MA0882"/>
        </geneAssociation>
        <geneAssociation id="ga_468" reaction="R_DROPPRx">
          <and>
            <gene reference="MA4092"/>
            <gene reference="MA0440"/>
          </and>
        </geneAssociation>
        <geneAssociation id="ga_469" reaction="R_Cuabc">
          <or>
            <gene reference="MA0166"/>
            <gene reference="MA1342"/>
            <gene reference="MA3999"/>
          </or>
        </geneAssociation>
        <geneAssociation id="ga_470" reaction="R_GF4GL_3">
          <or>
            <gene reference="MA0135"/>
            <gene reference="MA3512"/>
          </or>
        </geneAssociation>
        <geneAssociation id="ga_471" reaction="R_ACP1_FMN">
          <gene reference="MA2649"/>
        </geneAssociation>
        <geneAssociation id="ga_472" reaction="R_NTPP11">
          <gene reference="MA3706"/>
        </geneAssociation>
        <geneAssociation id="ga_473" reaction="R_PROTRS">
          <gene reference="MA3886"/>
        </geneAssociation>
        <geneAssociation id="ga_474" reaction="R_GLYTRS">
          <gene reference="MA0097"/>
        </geneAssociation>
        <geneAssociation id="ga_475" reaction="R_CMLDC">
          <or>
            <gene reference="MA0409"/>
            <gene reference="MA2469"/>
            <gene reference="MA3991"/>
          </or>
        </geneAssociation>
        <geneAssociation id="ga_476" reaction="R_CAt6">
          <or>
            <gene reference="MA2008"/>
            <gene reference="MA2817"/>
            <gene reference="MA3021"/>
          </or>
        </geneAssociation>
        <geneAssociation id="ga_477" reaction="R_HKt">
          <gene reference="MA3999"/>
        </geneAssociation>
        <geneAssociation id="ga_478" reaction="R_PSERT">
          <gene reference="MA2304"/>
        </geneAssociation>
        <geneAssociation id="ga_479" reaction="R_GLNS">
          <or>
            <gene reference="MA3382"/>
            <gene reference="MA4216"/>
          </or>
        </geneAssociation>
        <geneAssociation id="ga_480" reaction="R_PIt">
          <or>
            <gene reference="MA2935"/>
            <gene reference="MA3014"/>
          </or>
        </geneAssociation>
        <geneAssociation id="ga_481" reaction="R_AHGDx">
          <gene reference="MA3665"/>
        </geneAssociation>
        <geneAssociation id="ga_482" reaction="R_AICART">
          <gene reference="MA4012"/>
        </geneAssociation>
        <geneAssociation id="ga_483" reaction="R_RBPC">
          <gene reference="MA4555"/>
        </geneAssociation>
        <geneAssociation id="ga_484" reaction="R_RBPI">
          <gene reference="MA2851"/>
        </geneAssociation>
        <geneAssociation id="ga_485" reaction="R_NDPK8">
          <gene reference="MA1524"/>
        </geneAssociation>
        <geneAssociation id="ga_486" reaction="R_NADDP">
          <gene reference="MA1439"/>
        </geneAssociation>
        <geneAssociation id="ga_487" reaction="R_SPDC">
          <gene reference="MA3298"/>
        </geneAssociation>
        <geneAssociation id="ga_488" reaction="R_IPDDI3x">
          <gene reference="MA0604"/>
        </geneAssociation>
        <geneAssociation id="ga_489" reaction="R_IPDDI3y">
          <gene reference="MA0604"/>
        </geneAssociation>
        <geneAssociation id="ga_490" reaction="R_ASPO2y">
          <gene reference="MA0958"/>
        </geneAssociation>
        <geneAssociation id="ga_491" reaction="R_RNTR4">
          <gene reference="MA0072"/>
        </geneAssociation>
        <geneAssociation id="ga_492" reaction="R_RNTR3">
          <gene reference="MA0072"/>
        </geneAssociation>
        <geneAssociation id="ga_493" reaction="R_RNTR2">
          <gene reference="MA0072"/>
        </geneAssociation>
        <geneAssociation id="ga_494" reaction="R_RNTR1">
          <gene reference="MA0072"/>
        </geneAssociation>
        <geneAssociation id="ga_495" reaction="R_ALDD1">
          <gene reference="MA0417"/>
        </geneAssociation>
        <geneAssociation id="ga_496" reaction="R_PPTS">
          <gene reference="MA1278"/>
        </geneAssociation>
        <geneAssociation id="ga_497" reaction="R_PTPATi">
          <gene reference="MA3546"/>
        </geneAssociation>
        <geneAssociation id="ga_498" reaction="R_NDPK2">
          <gene reference="MA1524"/>
        </geneAssociation>
        <geneAssociation id="ga_499" reaction="R_CDGGIPT2">
          <gene reference="MA0525"/>
        </geneAssociation>
        <geneAssociation id="ga_500" reaction="R_ASNTRS2_2">
          <and>
            <gene reference="MA4522"/>
            <gene reference="MA4523"/>
            <gene reference="MA4524"/>
          </and>
        </geneAssociation>
        <geneAssociation id="ga_501" reaction="R_ASNTRS2_1">
          <gene reference="MA1684"/>
        </geneAssociation>
        <geneAssociation id="ga_502" reaction="R_BTNt2i">
          <gene reference="MA4340"/>
        </geneAssociation>
        <geneAssociation id="ga_503" reaction="R_NADS1">
          <or>
            <gene reference="MA1030"/>
            <gene reference="MA3526"/>
            <gene reference="MA3715"/>
          </or>
        </geneAssociation>
        <geneAssociation id="ga_504" reaction="R_NADS2">
          <or>
            <gene reference="MA1030"/>
            <gene reference="MA3526"/>
            <gene reference="MA3715"/>
          </or>
        </geneAssociation>
        <geneAssociation id="ga_505" reaction="R_MTSPC">
          <gene reference="MA1710"/>
        </geneAssociation>
        <geneAssociation id="ga_506" reaction="R_COBALTt5">
          <or>
            <gene reference="MA1721"/>
            <gene reference="MA1436"/>
            <gene reference="MA1437"/>
          </or>
        </geneAssociation>
        <geneAssociation id="ga_507" reaction="R_DKFPASPL">
          <gene reference="MA4591"/>
        </geneAssociation>
        <geneAssociation id="ga_508" reaction="R_RNDR4">
          <gene reference="MA1665"/>
        </geneAssociation>
        <geneAssociation id="ga_509" reaction="R_RNDR3">
          <gene reference="MA1665"/>
        </geneAssociation>
        <geneAssociation id="ga_510" reaction="R_RNDR2">
          <gene reference="MA1665"/>
        </geneAssociation>
        <geneAssociation id="ga_511" reaction="R_RNDR1">
          <gene reference="MA1665"/>
        </geneAssociation>
        <geneAssociation id="ga_512" reaction="R_PSCVT">
          <gene reference="MA4544"/>
        </geneAssociation>
        <geneAssociation id="ga_513" reaction="R_GMAND">
          <or>
            <gene reference="MA1173"/>
            <gene reference="MA1174"/>
          </or>
        </geneAssociation>
        <geneAssociation id="ga_514" reaction="R_METS">
          <or>
            <gene reference="MA0053"/>
            <gene reference="MA0054"/>
            <gene reference="MA3549"/>
          </or>
        </geneAssociation>
        <geneAssociation id="ga_515" reaction="R_APAT2">
          <gene reference="MA2859"/>
        </geneAssociation>
        <geneAssociation id="ga_516" reaction="R_LEUTRS">
          <gene reference="MA1611"/>
        </geneAssociation>
        <geneAssociation id="ga_517" reaction="R_SERAT">
          <or>
            <gene reference="MA2721"/>
            <gene reference="MA3442"/>
          </or>
        </geneAssociation>
        <geneAssociation id="ga_518" reaction="R_NDPK10">
          <gene reference="MA1524"/>
        </geneAssociation>
        <geneAssociation id="ga_519" reaction="R_LYSAM">
          <gene reference="MA3979"/>
        </geneAssociation>
        <geneAssociation id="ga_520" reaction="R_CD2abc1">
          <or>
            <gene reference="MA0549"/>
            <gene reference="MA3632"/>
            <gene reference="MA3366"/>
          </or>
        </geneAssociation>
        <geneAssociation id="ga_521" reaction="R_GTPCHIV">
          <gene reference="MA4517"/>
        </geneAssociation>
        <geneAssociation id="ga_522" reaction="R_NAt3_1">
          <and>
            <gene reference="MA4566"/>
            <gene reference="MA4567"/>
            <gene reference="MA4568"/>
            <gene reference="MA4569"/>
            <gene reference="MA4570"/>
            <gene reference="MA4572"/>
          </and>
        </geneAssociation>
        <geneAssociation id="ga_523" reaction="R_PGMT">
          <or>
            <gene reference="MA0451"/>
            <gene reference="MA2665"/>
          </or>
        </geneAssociation>
        <geneAssociation id="ga_524" reaction="R_FRTT">
          <or>
            <gene reference="MA0606"/>
            <gene reference="MA4150"/>
            <gene reference="MA1831"/>
            <gene reference="MA3723"/>
            <gene reference="MA4402"/>
          </or>
        </geneAssociation>
        <geneAssociation id="ga_525" reaction="R_GLYCDx">
          <gene reference="MA0591"/>
        </geneAssociation>
        <geneAssociation id="ga_526" reaction="R_INDPYRD">
          <gene reference="MA0594"/>
        </geneAssociation>
        <geneAssociation id="ga_527" reaction="R_DHQS2">
          <gene reference="MA4592"/>
        </geneAssociation>
        <geneAssociation id="ga_528" reaction="R_ACCOAL2r">
          <and>
            <gene reference="MA3168"/>
            <gene reference="MA3602"/>
          </and>
        </geneAssociation>
        <geneAssociation id="ga_529" reaction="R_GLU5K">
          <gene reference="MA4101"/>
        </geneAssociation>
        <geneAssociation id="ga_530" reaction="R_SHKK">
          <or>
            <gene reference="MA1378"/>
            <gene reference="MA3237"/>
          </or>
        </geneAssociation>
        <geneAssociation id="ga_531" reaction="R_NIabc">
          <and>
            <or>
              <gene reference="MA0302"/>
              <gene reference="MA0883"/>
              <gene reference="MA1249"/>
              <gene reference="MA1250"/>
              <gene reference="MA3048"/>
              <gene reference="MA3455"/>
              <gene reference="MA3461"/>
              <gene reference="MA3905"/>
              <gene reference="MA4247"/>
            </or>
            <or>
              <gene reference="MA0301"/>
              <gene reference="MA0881"/>
              <gene reference="MA1247"/>
              <gene reference="MA3049"/>
              <gene reference="MA3462"/>
              <gene reference="MA3906"/>
              <gene reference="MA4250"/>
            </or>
            <or>
              <gene reference="MA0300"/>
              <gene reference="MA0880"/>
              <gene reference="MA1246"/>
              <gene reference="MA3050"/>
              <gene reference="MA3458"/>
              <gene reference="MA3463"/>
              <gene reference="MA3907"/>
              <gene reference="MA4251"/>
            </or>
            <or>
              <gene reference="MA0299"/>
              <gene reference="MA0698"/>
              <gene reference="MA0844"/>
              <gene reference="MA0878"/>
              <gene reference="MA0879"/>
              <gene reference="MA1245"/>
              <gene reference="MA2478"/>
              <gene reference="MA2479"/>
              <gene reference="MA3046"/>
              <gene reference="MA3047"/>
              <gene reference="MA3457"/>
              <gene reference="MA3464"/>
              <gene reference="MA3908"/>
              <gene reference="MA3909"/>
              <gene reference="MA4252"/>
              <gene reference="MA4253"/>
              <gene reference="MA4597"/>
              <gene reference="MA4598"/>
            </or>
            <or>
              <gene reference="MA0298"/>
              <gene reference="MA0299"/>
              <gene reference="MA0697"/>
              <gene reference="MA0698"/>
              <gene reference="MA0844"/>
              <gene reference="MA0878"/>
              <gene reference="MA0879"/>
              <gene reference="MA1244"/>
              <gene reference="MA2474"/>
              <gene reference="MA2478"/>
              <gene reference="MA3047"/>
              <gene reference="MA3456"/>
              <gene reference="MA3464"/>
              <gene reference="MA3908"/>
              <gene reference="MA3909"/>
              <gene reference="MA4252"/>
              <gene reference="MA4253"/>
              <gene reference="MA4597"/>
              <gene reference="MA4598"/>
            </or>
          </and>
        </geneAssociation>
        <geneAssociation id="ga_532" reaction="R_DIPS">
          <gene reference="MA1370"/>
        </geneAssociation>
        <geneAssociation id="ga_533" reaction="R_FMNAT_GTP">
          <gene reference="MA1820"/>
        </geneAssociation>
        <geneAssociation id="ga_534" reaction="R_LEUt2r">
          <and>
            <gene reference="MA3437"/>
            <gene reference="MA3438"/>
          </and>
        </geneAssociation>
        <geneAssociation id="ga_535" reaction="R_PYRFALDC">
          <and>
            <gene reference="MA3791"/>
            <gene reference="MA3792"/>
          </and>
        </geneAssociation>
        <geneAssociation id="ga_536" reaction="R_CHORM">
          <or>
            <gene reference="MA3150"/>
            <gene reference="MA1377"/>
          </or>
        </geneAssociation>
        <geneAssociation id="ga_537" reaction="R_FMNAT_CTP">
          <gene reference="MA1820"/>
        </geneAssociation>
        <geneAssociation id="ga_538" reaction="R_CHORS">
          <gene reference="MA0550"/>
        </geneAssociation>
        <geneAssociation id="ga_539" reaction="R_VOR">
          <and>
            <gene reference="MA2909"/>
            <gene reference="MA2910"/>
            <gene reference="MA2911"/>
          </and>
        </geneAssociation>
        <geneAssociation id="ga_540" reaction="R_HCO3E">
          <gene reference="MA2536"/>
        </geneAssociation>
        <geneAssociation id="ga_541" reaction="R_DOHDUS">
          <gene reference="MA4592"/>
        </geneAssociation>
        <geneAssociation id="ga_542" reaction="R_AGPR">
          <gene reference="MA3566"/>
        </geneAssociation>
        <geneAssociation id="ga_543" reaction="R_MTHFD2i">
          <gene reference="MA3519"/>
        </geneAssociation>
        <geneAssociation id="ga_544" reaction="R_ADOCBIAH">
          <gene reference="MA1623"/>
        </geneAssociation>
        <geneAssociation id="ga_545" reaction="R_NTP8">
          <gene reference="MA3706"/>
        </geneAssociation>
        <geneAssociation id="ga_546" reaction="R_BTNabc">
          <and>
            <gene reference="MA4340"/>
            <or>
              <gene reference="MA4341"/>
              <gene reference="MA4342"/>
            </or>
            <gene reference="MA4343"/>
          </and>
        </geneAssociation>
        <geneAssociation id="ga_547" reaction="R_AKP1">
          <gene reference="MA4354"/>
        </geneAssociation>
        <geneAssociation id="ga_548" reaction="R_ORNDC">
          <gene reference="MA2728"/>
        </geneAssociation>
        <geneAssociation id="ga_549" reaction="R_ME2">
          <gene reference="MA1735"/>
        </geneAssociation>
        <geneAssociation id="ga_550" reaction="R_ATPFORTRX">
          <or>
            <gene reference="MA0206"/>
            <gene reference="MA3689"/>
          </or>
        </geneAssociation>
        <geneAssociation id="ga_551" reaction="R_GLUDC">
          <or>
            <gene reference="MA0006"/>
            <gene reference="MA1949"/>
            <gene reference="MA3012"/>
            <gene reference="MA3496"/>
          </or>
        </geneAssociation>
        <geneAssociation id="ga_552" reaction="R_CYTK5">
          <gene reference="MA1104"/>
        </geneAssociation>
        <geneAssociation id="ga_553" reaction="R_TIH3CD">
          <or>
            <gene reference="MA0201"/>
            <gene reference="MA3748"/>
            <gene reference="MA4265"/>
          </or>
        </geneAssociation>
        <geneAssociation id="ga_554" reaction="R_DMATT">
          <gene reference="MA0606"/>
        </geneAssociation>
        <geneAssociation id="ga_555" reaction="R_SULR2">
          <or>
            <gene reference="MA3439"/>
            <gene reference="MA4520"/>
          </or>
        </geneAssociation>
        <geneAssociation id="ga_556" reaction="R_PYRDC">
          <gene reference="MA0594"/>
        </geneAssociation>
        <geneAssociation id="ga_557" reaction="R_Cut1">
          <or>
            <gene reference="MA0166"/>
            <gene reference="MA1342"/>
            <gene reference="MA2833"/>
            <gene reference="MA3632"/>
          </or>
        </geneAssociation>
        <geneAssociation id="ga_558" reaction="R_Naabc">
          <and>
            <gene reference="MA2433"/>
            <gene reference="MA2434"/>
            <gene reference="MA2435"/>
            <gene reference="MA2436"/>
            <gene reference="MA2437"/>
            <gene reference="MA2438"/>
            <gene reference="MA2439"/>
            <gene reference="MA2440"/>
            <gene reference="MA2441"/>
          </and>
        </geneAssociation>
        <geneAssociation id="ga_559" reaction="R_PYRTRS">
          <gene reference="MA0155"/>
        </geneAssociation>
        <geneAssociation id="ga_560" reaction="R_Coabc">
          <or>
            <and>
              <or>
                <gene reference="MA0393"/>
                <gene reference="MA0869"/>
                <gene reference="MA1748"/>
                <gene reference="MA3552"/>
                <gene reference="MA4019"/>
                <gene reference="MA4022"/>
              </or>
              <or>
                <gene reference="MA0394"/>
                <gene reference="MA3551"/>
                <gene reference="MA4020"/>
                <gene reference="MA4021"/>
                <gene reference="MA4341"/>
              </or>
              <gene reference="MA3553"/>
              <or>
                <gene reference="MA3554"/>
                <gene reference="MA4023"/>
              </or>
            </and>
            <gene reference="MA1418"/>
            <gene reference="MA1419"/>
            <gene reference="MA1747"/>
            <gene reference="MA4343"/>
          </or>
        </geneAssociation>
        <geneAssociation id="ga_561" reaction="R_AGAID">
          <gene reference="MA0990"/>
        </geneAssociation>
        <geneAssociation id="ga_562" reaction="R_ETHAt6">
          <gene reference="MA0143"/>
        </geneAssociation>
        <geneAssociation id="ga_563" reaction="R_ADD">
          <gene reference="MA2310"/>
        </geneAssociation>
        <geneAssociation id="ga_564" reaction="R_ADOCBLS2">
          <gene reference="MA0939"/>
        </geneAssociation>
        <geneAssociation id="ga_565" reaction="R_NTP4">
          <gene reference="MA3706"/>
        </geneAssociation>
        <geneAssociation id="ga_566" reaction="R_XPPT">
          <or>
            <gene reference="MA1687"/>
            <gene reference="MA4581"/>
          </or>
        </geneAssociation>
        <geneAssociation id="ga_567" reaction="R_FE3abc">
          <or>
            <and>
              <or>
                <gene reference="MA0950"/>
                <gene reference="MA1132"/>
                <gene reference="MA1198"/>
                <gene reference="MA1233"/>
                <gene reference="MA2150"/>
                <gene reference="MA2776"/>
                <gene reference="MA3358"/>
                <gene reference="MA3453"/>
                <gene reference="MA3642"/>
                <gene reference="MA3919"/>
                <gene reference="MA4532"/>
              </or>
              <or>
                <gene reference="MA0951"/>
                <gene reference="MA1131"/>
                <gene reference="MA1199"/>
                <gene reference="MA1234"/>
                <gene reference="MA1847"/>
                <gene reference="MA2149"/>
                <gene reference="MA3359"/>
                <gene reference="Ma3452"/>
                <gene reference="MA3641"/>
                <gene reference="MA3921"/>
                <gene reference="MA4533"/>
                <gene reference="MA4605"/>
              </or>
            </and>
            <gene reference="MA1128"/>
            <gene reference="MA1230"/>
            <gene reference="MA1231"/>
            <gene reference="MA1232"/>
            <gene reference="MA1850"/>
            <gene reference="MA2772"/>
            <gene reference="MA3557"/>
          </or>
        </geneAssociation>
        <geneAssociation id="ga_568" reaction="R_NTP5">
          <gene reference="MA3706"/>
        </geneAssociation>
        <geneAssociation id="ga_569" reaction="R_CDGGGPP4">
          <or>
            <gene reference="MA0264"/>
            <gene reference="MA0525"/>
          </or>
        </geneAssociation>
        <geneAssociation id="ga_570" reaction="R_TRPS2">
          <or>
            <gene reference="MA2991"/>
            <gene reference="MA3198"/>
          </or>
        </geneAssociation>
        <geneAssociation id="ga_571" reaction="R_TRPS3">
          <gene reference="MA2990"/>
        </geneAssociation>
        <geneAssociation id="ga_572" reaction="R_FBP">
          <gene reference="MA1152"/>
        </geneAssociation>
        <geneAssociation id="ga_573" reaction="R_ATPS4r">
          <and>
            <gene reference="MA4152"/>
            <gene reference="MA4153"/>
            <gene reference="MA4154"/>
            <gene reference="MA4155"/>
            <gene reference="MA4156"/>
            <gene reference="MA4157"/>
            <gene reference="MA4158"/>
            <gene reference="MA4159"/>
            <gene reference="MA4160"/>
          </and>
        </geneAssociation>
        <geneAssociation id="ga_574" reaction="R_HATSH">
          <gene reference="MA1484"/>
        </geneAssociation>
        <geneAssociation id="ga_575" reaction="R_ALDD20x">
          <gene reference="MA2860"/>
        </geneAssociation>
        <geneAssociation id="ga_576" reaction="R_MOBDabc">
          <or>
            <and>
              <gene reference="MA0280"/>
              <gene reference="MA0281"/>
              <gene reference="MA0282"/>
            </and>
            <and>
              <gene reference="MA0323"/>
              <gene reference="MA0324"/>
              <gene reference="MA0325"/>
            </and>
            <and>
              <gene reference="MA1235"/>
              <gene reference="MA1236"/>
              <gene reference="MA1237"/>
            </and>
            <and>
              <gene reference="MA2280"/>
              <gene reference="MA2281"/>
              <gene reference="MA2282"/>
            </and>
          </or>
        </geneAssociation>
        <geneAssociation id="ga_577" reaction="R_FBA">
          <or>
            <gene reference="MA2666"/>
            <gene reference="MA3889"/>
            <gene reference="MA0439"/>
            <gene reference="MA4591"/>
          </or>
        </geneAssociation>
        <geneAssociation id="ga_578" reaction="R_CYSTA">
          <or>
            <gene reference="MA0636"/>
            <gene reference="MA1385"/>
            <gene reference="MA1819"/>
          </or>
        </geneAssociation>
        <geneAssociation id="ga_579" reaction="R_HETZK">
          <gene reference="MA2723"/>
        </geneAssociation>
        <geneAssociation id="ga_580" reaction="R_OMPDC">
          <gene reference="MA0969"/>
        </geneAssociation>
        <geneAssociation id="ga_581" reaction="R_GK_adp">
          <or>
            <gene reference="MA3562"/>
            <gene reference="MA3563"/>
          </or>
        </geneAssociation>
        <geneAssociation id="ga_582" reaction="R_MAN1PT2r">
          <or>
            <gene reference="MA3022"/>
            <gene reference="MA3025"/>
            <gene reference="MA3140"/>
            <gene reference="MA3781"/>
          </or>
        </geneAssociation>
        <geneAssociation id="ga_583" reaction="R_CBL1HBIabc">
          <and>
            <gene reference="MA4604"/>
            <gene reference="MA4605"/>
            <gene reference="MA4606"/>
          </and>
        </geneAssociation>
        <geneAssociation id="ga_584" reaction="R_ARGTRS">
          <gene reference="MA0043"/>
        </geneAssociation>
        <geneAssociation id="ga_585" reaction="R_NNAT">
          <gene reference="MA3731"/>
        </geneAssociation>
        <geneAssociation id="ga_586" reaction="R_7MHTS">
          <or>
            <gene reference="MA0339"/>
            <gene reference="MA4006"/>
          </or>
        </geneAssociation>
        <geneAssociation id="ga_587" reaction="R_HPYRRy">
          <gene reference="MA1334"/>
        </geneAssociation>
        <geneAssociation id="ga_588" reaction="R_HPYRRx">
          <gene reference="MA1334"/>
        </geneAssociation>
        <geneAssociation id="ga_589" reaction="R_KCCt">
          <gene reference="MA4506"/>
        </geneAssociation>
        <geneAssociation id="ga_590" reaction="R_PRASCS">
          <gene reference="MA4063"/>
        </geneAssociation>
        <geneAssociation id="ga_591" reaction="R_CBLAT2">
          <gene reference="MA2084"/>
        </geneAssociation>
        <geneAssociation id="ga_592" reaction="R_TIH2CD">
          <or>
            <gene reference="MA0201"/>
            <gene reference="MA3748"/>
            <gene reference="MA4265"/>
          </or>
        </geneAssociation>
        <geneAssociation id="ga_593" reaction="R_2MBCOAS">
          <gene reference="MA2912"/>
        </geneAssociation>
        <geneAssociation id="ga_594" reaction="R_Znabc2">
          <or>
            <gene reference="MA0549"/>
            <gene reference="MA3366"/>
            <gene reference="MA3632"/>
          </or>
        </geneAssociation>
        <geneAssociation id="ga_595" reaction="R_SPODM">
          <and>
            <gene reference="MA1574"/>
            <gene reference="MA2422"/>
          </and>
        </geneAssociation>
        <geneAssociation id="ga_596" reaction="R_AKACAL">
          <or>
            <gene reference="MA1225"/>
            <gene reference="MA3342"/>
            <gene reference="MA3793"/>
            <gene reference="MA4264"/>
            <gene reference="MA4615"/>
          </or>
        </geneAssociation>
        <geneAssociation id="ga_597" reaction="R_NTD8">
          <gene reference="MA0104"/>
        </geneAssociation>
        <geneAssociation id="ga_598" reaction="R_NTD9">
          <gene reference="MA0104"/>
        </geneAssociation>
        <geneAssociation id="ga_599" reaction="R_NTD6">
          <gene reference="MA0104"/>
        </geneAssociation>
        <geneAssociation id="ga_600" reaction="R_NTD7">
          <gene reference="MA0104"/>
        </geneAssociation>
        <geneAssociation id="ga_601" reaction="R_NTD4">
          <gene reference="MA0104"/>
        </geneAssociation>
        <geneAssociation id="ga_602" reaction="R_NTD5">
          <gene reference="MA0104"/>
        </geneAssociation>
        <geneAssociation id="ga_603" reaction="R_NTD2">
          <gene reference="MA0104"/>
        </geneAssociation>
        <geneAssociation id="ga_604" reaction="R_NTD3">
          <gene reference="MA0104"/>
        </geneAssociation>
        <geneAssociation id="ga_605" reaction="R_NTD1">
          <gene reference="MA0104"/>
        </geneAssociation>
        <geneAssociation id="ga_606" reaction="R_DPCOAK">
          <gene reference="MA4660"/>
        </geneAssociation>
        <geneAssociation id="ga_607" reaction="R_HSDy">
          <gene reference="MA2572"/>
        </geneAssociation>
        <geneAssociation id="ga_608" reaction="R_HSDx">
          <gene reference="MA2572"/>
        </geneAssociation>
        <geneAssociation id="ga_609" reaction="R_METAT">
          <or>
            <gene reference="MA0216"/>
            <gene reference="MA0962"/>
          </or>
        </geneAssociation>
        <geneAssociation id="ga_610" reaction="R_HMGCOASi">
          <gene reference="MA4041"/>
        </geneAssociation>
        <geneAssociation id="ga_611" reaction="R_MTAP">
          <gene reference="MA1409"/>
        </geneAssociation>
        <geneAssociation id="ga_612" reaction="R_ILETRS">
          <or>
            <gene reference="MA2431"/>
            <gene reference="MA3052"/>
            <gene reference="MA3621"/>
          </or>
        </geneAssociation>
        <geneAssociation id="ga_613" reaction="R_PMVD">
          <gene reference="MA0601"/>
        </geneAssociation>
        <geneAssociation id="ga_614" reaction="R_NBAHH">
          <gene reference="MA2653"/>
        </geneAssociation>
        <geneAssociation id="ga_615" reaction="R_R01986">
          <gene reference="MA2860"/>
        </geneAssociation>
        <geneAssociation id="ga_616" reaction="R_GF6PTA">
          <gene reference="MA3023"/>
        </geneAssociation>
        <geneAssociation id="ga_617" reaction="R_DMAMT">
          <and>
            <or>
              <gene reference="MA0847"/>
              <gene reference="MA0146"/>
            </or>
            <or>
              <gene reference="MA0532"/>
              <gene reference="MA0933"/>
              <gene reference="MA2425"/>
            </or>
            <or>
              <gene reference="MA0527"/>
              <gene reference="MA0934"/>
              <gene reference="MA2424"/>
            </or>
          </and>
        </geneAssociation>
        <geneAssociation id="ga_618" reaction="R_CBL1abc">
          <and>
            <gene reference="MA4604"/>
            <gene reference="MA4605"/>
            <gene reference="MA4606"/>
          </and>
        </geneAssociation>
        <geneAssociation id="ga_619" reaction="R_ASPTRS">
          <gene reference="MA1684"/>
        </geneAssociation>
        <geneAssociation id="ga_620" reaction="R_ORNTAC">
          <gene reference="MA3564"/>
        </geneAssociation>
      </listOfGeneAssociations>
    </annotation>
    <listOfUnitDefinitions>
      <unitDefinition id="mmol_per_gDW_per_hr">
        <listOfUnits>
          <unit kind="mole" exponent="1" scale="-3" multiplier="1"/>
          <unit kind="gram" exponent="-1" scale="0" multiplier="1"/>
          <unit kind="second" exponent="-1" scale="0" multiplier="0.000277777777777778"/>
        </listOfUnits>
      </unitDefinition>
      <unitDefinition id="volume">
        <listOfUnits>
          <unit kind="litre" exponent="1" scale="0" multiplier="1"/>
        </listOfUnits>
      </unitDefinition>
      <unitDefinition id="substance">
        <listOfUnits>
          <unit kind="mole" exponent="1" scale="0" multiplier="1"/>
        </listOfUnits>
      </unitDefinition>
      <unitDefinition id="area">
        <listOfUnits>
          <unit kind="metre" exponent="2" scale="0" multiplier="1"/>
        </listOfUnits>
      </unitDefinition>
    </listOfUnitDefinitions>
    <listOfCompartments>
      <compartment id="p" name="periplasm" spatialDimensions="3" size="1" units="volume" constant="true"/>
      <compartment id="c" name="cytosol" spatialDimensions="3" size="1" units="volume" constant="true"/>
      <compartment id="e" name="extracellular" spatialDimensions="3" size="1" units="volume" constant="true"/>
    </listOfCompartments>
    <listOfSpecies>
      <species id="M_h2o_c" name="h2o_c" compartment="c" substanceUnits="substance" hasOnlySubstanceUnits="false" boundaryCondition="false" constant="false">
        <notes>
          <html xmlns="http://www.w3.org/1999/xhtml"/>
        </notes>
      </species>
      <species id="M_csn_c" name="csn_c" compartment="c" substanceUnits="substance" hasOnlySubstanceUnits="false" boundaryCondition="false" constant="false">
        <notes>
          <html xmlns="http://www.w3.org/1999/xhtml"/>
        </notes>
      </species>
      <species id="M_h_c" name="h_c" compartment="c" substanceUnits="substance" hasOnlySubstanceUnits="false" boundaryCondition="false" constant="false">
        <notes>
          <html xmlns="http://www.w3.org/1999/xhtml"/>
        </notes>
      </species>
      <species id="M_ura_c" name="ura_c" compartment="c" substanceUnits="substance" hasOnlySubstanceUnits="false" boundaryCondition="false" constant="false">
        <notes>
          <html xmlns="http://www.w3.org/1999/xhtml"/>
        </notes>
      </species>
      <species id="M_nh4_c" name="nh4_c" compartment="c" substanceUnits="substance" hasOnlySubstanceUnits="false" boundaryCondition="false" constant="false">
        <notes>
          <html xmlns="http://www.w3.org/1999/xhtml"/>
        </notes>
      </species>
      <species id="M_ch4s_e" name="ch4s_e" compartment="e" substanceUnits="substance" hasOnlySubstanceUnits="false" boundaryCondition="false" constant="false">
        <notes>
          <html xmlns="http://www.w3.org/1999/xhtml"/>
        </notes>
      </species>
      <species id="M_atp_c" name="atp_c" compartment="c" substanceUnits="substance" hasOnlySubstanceUnits="false" boundaryCondition="false" constant="false">
        <notes>
          <html xmlns="http://www.w3.org/1999/xhtml"/>
        </notes>
      </species>
      <species id="M_drib_c" name="drib_c" compartment="c" substanceUnits="substance" hasOnlySubstanceUnits="false" boundaryCondition="false" constant="false">
        <notes>
          <html xmlns="http://www.w3.org/1999/xhtml"/>
        </notes>
      </species>
      <species id="M_2dr5p_c" name="2dr5p_c" compartment="c" substanceUnits="substance" hasOnlySubstanceUnits="false" boundaryCondition="false" constant="false">
        <notes>
          <html xmlns="http://www.w3.org/1999/xhtml"/>
        </notes>
      </species>
      <species id="M_adp_c" name="adp_c" compartment="c" substanceUnits="substance" hasOnlySubstanceUnits="false" boundaryCondition="false" constant="false">
        <notes>
          <html xmlns="http://www.w3.org/1999/xhtml"/>
        </notes>
      </species>
      <species id="M_alac_S_e" name="alac_S_e" compartment="e" substanceUnits="substance" hasOnlySubstanceUnits="false" boundaryCondition="false" constant="false">
        <notes>
          <html xmlns="http://www.w3.org/1999/xhtml"/>
        </notes>
      </species>
      <species id="M_glutrna_gln_c" name="glutrna_gln_c" compartment="c" substanceUnits="substance" hasOnlySubstanceUnits="false" boundaryCondition="false" constant="false">
        <notes>
          <html xmlns="http://www.w3.org/1999/xhtml"/>
        </notes>
      </species>
      <species id="M_gln_L_c" name="gln_L_c" compartment="c" substanceUnits="substance" hasOnlySubstanceUnits="false" boundaryCondition="false" constant="false">
        <notes>
          <html xmlns="http://www.w3.org/1999/xhtml"/>
        </notes>
      </species>
      <species id="M_glntrna_c" name="glntrna_c" compartment="c" substanceUnits="substance" hasOnlySubstanceUnits="false" boundaryCondition="false" constant="false">
        <notes>
          <html xmlns="http://www.w3.org/1999/xhtml"/>
        </notes>
      </species>
      <species id="M_pi_c" name="pi_c" compartment="c" substanceUnits="substance" hasOnlySubstanceUnits="false" boundaryCondition="false" constant="false">
        <notes>
          <html xmlns="http://www.w3.org/1999/xhtml"/>
        </notes>
      </species>
      <species id="M_glu_L_c" name="glu_L_c" compartment="c" substanceUnits="substance" hasOnlySubstanceUnits="false" boundaryCondition="false" constant="false">
        <notes>
          <html xmlns="http://www.w3.org/1999/xhtml"/>
        </notes>
      </species>
      <species id="M_accoa_c" name="accoa_c" compartment="c" substanceUnits="substance" hasOnlySubstanceUnits="false" boundaryCondition="false" constant="false">
        <notes>
          <html xmlns="http://www.w3.org/1999/xhtml"/>
        </notes>
      </species>
      <species id="M_coa_c" name="coa_c" compartment="c" substanceUnits="substance" hasOnlySubstanceUnits="false" boundaryCondition="false" constant="false">
        <notes>
          <html xmlns="http://www.w3.org/1999/xhtml"/>
        </notes>
      </species>
      <species id="M_nabl_c" name="nabl_c" compartment="c" substanceUnits="substance" hasOnlySubstanceUnits="false" boundaryCondition="false" constant="false">
        <notes>
          <html xmlns="http://www.w3.org/1999/xhtml"/>
        </notes>
      </species>
      <species id="M_36dahx_c" name="36dahx_c" compartment="c" substanceUnits="substance" hasOnlySubstanceUnits="false" boundaryCondition="false" constant="false">
        <notes>
          <html xmlns="http://www.w3.org/1999/xhtml"/>
        </notes>
      </species>
      <species id="M_db4p_c" name="db4p_c" compartment="c" substanceUnits="substance" hasOnlySubstanceUnits="false" boundaryCondition="false" constant="false">
        <notes>
          <html xmlns="http://www.w3.org/1999/xhtml"/>
        </notes>
      </species>
      <species id="M_ru5p_D_c" name="ru5p_D_c" compartment="c" substanceUnits="substance" hasOnlySubstanceUnits="false" boundaryCondition="false" constant="false">
        <notes>
          <html xmlns="http://www.w3.org/1999/xhtml"/>
        </notes>
      </species>
      <species id="M_for_c" name="for_c" compartment="c" substanceUnits="substance" hasOnlySubstanceUnits="false" boundaryCondition="false" constant="false">
        <notes>
          <html xmlns="http://www.w3.org/1999/xhtml"/>
        </notes>
      </species>
      <species id="M_k_c" name="k_c" compartment="c" substanceUnits="substance" hasOnlySubstanceUnits="false" boundaryCondition="false" constant="false">
        <notes>
          <html xmlns="http://www.w3.org/1999/xhtml"/>
        </notes>
      </species>
      <species id="M_k_e" name="k_e" compartment="e" substanceUnits="substance" hasOnlySubstanceUnits="false" boundaryCondition="false" constant="false">
        <notes>
          <html xmlns="http://www.w3.org/1999/xhtml"/>
        </notes>
      </species>
      <species id="M_h_e" name="h_e" compartment="e" substanceUnits="substance" hasOnlySubstanceUnits="false" boundaryCondition="false" constant="false">
        <notes>
          <html xmlns="http://www.w3.org/1999/xhtml"/>
        </notes>
      </species>
      <species id="M_ihcit_T_c" name="ihcit_T_c" compartment="c" substanceUnits="substance" hasOnlySubstanceUnits="false" boundaryCondition="false" constant="false">
        <notes>
          <html xmlns="http://www.w3.org/1999/xhtml"/>
        </notes>
      </species>
      <species id="M_nad_c" name="nad_c" compartment="c" substanceUnits="substance" hasOnlySubstanceUnits="false" boundaryCondition="false" constant="false">
        <notes>
          <html xmlns="http://www.w3.org/1999/xhtml"/>
        </notes>
      </species>
      <species id="M_co2_c" name="co2_c" compartment="c" substanceUnits="substance" hasOnlySubstanceUnits="false" boundaryCondition="false" constant="false">
        <notes>
          <html xmlns="http://www.w3.org/1999/xhtml"/>
        </notes>
      </species>
      <species id="M_ohexa_c" name="ohexa_c" compartment="c" substanceUnits="substance" hasOnlySubstanceUnits="false" boundaryCondition="false" constant="false">
        <notes>
          <html xmlns="http://www.w3.org/1999/xhtml"/>
        </notes>
      </species>
      <species id="M_nadh_c" name="nadh_c" compartment="c" substanceUnits="substance" hasOnlySubstanceUnits="false" boundaryCondition="false" constant="false">
        <notes>
          <html xmlns="http://www.w3.org/1999/xhtml"/>
        </notes>
      </species>
      <species id="M_xmp_c" name="xmp_c" compartment="c" substanceUnits="substance" hasOnlySubstanceUnits="false" boundaryCondition="false" constant="false">
        <notes>
          <html xmlns="http://www.w3.org/1999/xhtml"/>
        </notes>
      </species>
      <species id="M_xtsn_c" name="xtsn_c" compartment="c" substanceUnits="substance" hasOnlySubstanceUnits="false" boundaryCondition="false" constant="false">
        <notes>
          <html xmlns="http://www.w3.org/1999/xhtml"/>
        </notes>
      </species>
      <species id="M_dtdpglu_c" name="dtdpglu_c" compartment="c" substanceUnits="substance" hasOnlySubstanceUnits="false" boundaryCondition="false" constant="false">
        <notes>
          <html xmlns="http://www.w3.org/1999/xhtml"/>
        </notes>
      </species>
      <species id="M_dtdp4d6dg_c" name="dtdp4d6dg_c" compartment="c" substanceUnits="substance" hasOnlySubstanceUnits="false" boundaryCondition="false" constant="false">
        <notes>
          <html xmlns="http://www.w3.org/1999/xhtml"/>
        </notes>
      </species>
      <species id="M_h2s_c" name="h2s_c" compartment="c" substanceUnits="substance" hasOnlySubstanceUnits="false" boundaryCondition="false" constant="false">
        <notes>
          <html xmlns="http://www.w3.org/1999/xhtml"/>
        </notes>
      </species>
      <species id="M_acser_c" name="acser_c" compartment="c" substanceUnits="substance" hasOnlySubstanceUnits="false" boundaryCondition="false" constant="false">
        <notes>
          <html xmlns="http://www.w3.org/1999/xhtml"/>
        </notes>
      </species>
      <species id="M_ac_c" name="ac_c" compartment="c" substanceUnits="substance" hasOnlySubstanceUnits="false" boundaryCondition="false" constant="false">
        <notes>
          <html xmlns="http://www.w3.org/1999/xhtml"/>
        </notes>
      </species>
      <species id="M_cys_L_c" name="cys_L_c" compartment="c" substanceUnits="substance" hasOnlySubstanceUnits="false" boundaryCondition="false" constant="false">
        <notes>
          <html xmlns="http://www.w3.org/1999/xhtml"/>
        </notes>
      </species>
      <species id="M_glyb_c" name="glyb_c" compartment="c" substanceUnits="substance" hasOnlySubstanceUnits="false" boundaryCondition="false" constant="false">
        <notes>
          <html xmlns="http://www.w3.org/1999/xhtml"/>
        </notes>
      </species>
      <species id="M_glyb_e" name="glyb_e" compartment="e" substanceUnits="substance" hasOnlySubstanceUnits="false" boundaryCondition="false" constant="false">
        <notes>
          <html xmlns="http://www.w3.org/1999/xhtml"/>
        </notes>
      </species>
      <species id="M_mhpglu_c" name="mhpglu_c" compartment="c" substanceUnits="substance" hasOnlySubstanceUnits="false" boundaryCondition="false" constant="false">
        <notes>
          <html xmlns="http://www.w3.org/1999/xhtml"/>
        </notes>
      </species>
      <species id="M_ahcys_c" name="ahcys_c" compartment="c" substanceUnits="substance" hasOnlySubstanceUnits="false" boundaryCondition="false" constant="false">
        <notes>
          <html xmlns="http://www.w3.org/1999/xhtml"/>
        </notes>
      </species>
      <species id="M_hpglu_c" name="hpglu_c" compartment="c" substanceUnits="substance" hasOnlySubstanceUnits="false" boundaryCondition="false" constant="false">
        <notes>
          <html xmlns="http://www.w3.org/1999/xhtml"/>
        </notes>
      </species>
      <species id="M_amet_c" name="amet_c" compartment="c" substanceUnits="substance" hasOnlySubstanceUnits="false" boundaryCondition="false" constant="false">
        <notes>
          <html xmlns="http://www.w3.org/1999/xhtml"/>
        </notes>
      </species>
      <species id="M_rna_met_c" name="rna_met_c" compartment="c" substanceUnits="substance" hasOnlySubstanceUnits="false" boundaryCondition="false" constant="false">
        <notes>
          <html xmlns="http://www.w3.org/1999/xhtml"/>
        </notes>
      </species>
      <species id="M_ctp_c" name="ctp_c" compartment="c" substanceUnits="substance" hasOnlySubstanceUnits="false" boundaryCondition="false" constant="false">
        <notes>
          <html xmlns="http://www.w3.org/1999/xhtml"/>
        </notes>
      </species>
      <species id="M_utp_c" name="utp_c" compartment="c" substanceUnits="substance" hasOnlySubstanceUnits="false" boundaryCondition="false" constant="false">
        <notes>
          <html xmlns="http://www.w3.org/1999/xhtml"/>
        </notes>
      </species>
      <species id="M_gtp_c" name="gtp_c" compartment="c" substanceUnits="substance" hasOnlySubstanceUnits="false" boundaryCondition="false" constant="false">
        <notes>
          <html xmlns="http://www.w3.org/1999/xhtml"/>
        </notes>
      </species>
      <species id="M_ppi_c" name="ppi_c" compartment="c" substanceUnits="substance" hasOnlySubstanceUnits="false" boundaryCondition="false" constant="false">
        <notes>
          <html xmlns="http://www.w3.org/1999/xhtml"/>
        </notes>
      </species>
      <species id="M_gly_e" name="gly_e" compartment="e" substanceUnits="substance" hasOnlySubstanceUnits="false" boundaryCondition="false" constant="false">
        <notes>
          <html xmlns="http://www.w3.org/1999/xhtml"/>
        </notes>
      </species>
      <species id="M_na1_c" name="na1_c" compartment="c" substanceUnits="substance" hasOnlySubstanceUnits="false" boundaryCondition="false" constant="false">
        <notes>
          <html xmlns="http://www.w3.org/1999/xhtml"/>
        </notes>
      </species>
      <species id="M_na1_e" name="na1_e" compartment="e" substanceUnits="substance" hasOnlySubstanceUnits="false" boundaryCondition="false" constant="false">
        <notes>
          <html xmlns="http://www.w3.org/1999/xhtml"/>
        </notes>
      </species>
      <species id="M_gly_c" name="gly_c" compartment="c" substanceUnits="substance" hasOnlySubstanceUnits="false" boundaryCondition="false" constant="false">
        <notes>
          <html xmlns="http://www.w3.org/1999/xhtml"/>
        </notes>
      </species>
      <species id="M_Brfap_c" name="Brfap_c" compartment="c" substanceUnits="substance" hasOnlySubstanceUnits="false" boundaryCondition="false" constant="false">
        <notes>
          <html xmlns="http://www.w3.org/1999/xhtml"/>
        </notes>
      </species>
      <species id="M_dhrfap_c" name="dhrfap_c" compartment="c" substanceUnits="substance" hasOnlySubstanceUnits="false" boundaryCondition="false" constant="false">
        <notes>
          <html xmlns="http://www.w3.org/1999/xhtml"/>
        </notes>
      </species>
      <species id="M_6hmhptpp_c" name="6hmhptpp_c" compartment="c" substanceUnits="substance" hasOnlySubstanceUnits="false" boundaryCondition="false" constant="false">
        <notes>
          <html xmlns="http://www.w3.org/1999/xhtml"/>
        </notes>
      </species>
      <species id="M_trnatyr_c" name="trnatyr_c" compartment="c" substanceUnits="substance" hasOnlySubstanceUnits="false" boundaryCondition="false" constant="false">
        <notes>
          <html xmlns="http://www.w3.org/1999/xhtml"/>
        </notes>
      </species>
      <species id="M_tyrtrna_c" name="tyrtrna_c" compartment="c" substanceUnits="substance" hasOnlySubstanceUnits="false" boundaryCondition="false" constant="false">
        <notes>
          <html xmlns="http://www.w3.org/1999/xhtml"/>
        </notes>
      </species>
      <species id="M_amp_c" name="amp_c" compartment="c" substanceUnits="substance" hasOnlySubstanceUnits="false" boundaryCondition="false" constant="false">
        <notes>
          <html xmlns="http://www.w3.org/1999/xhtml"/>
        </notes>
      </species>
      <species id="M_tyr_L_c" name="tyr_L_c" compartment="c" substanceUnits="substance" hasOnlySubstanceUnits="false" boundaryCondition="false" constant="false">
        <notes>
          <html xmlns="http://www.w3.org/1999/xhtml"/>
        </notes>
      </species>
      <species id="M_4hphac_e" name="4hphac_e" compartment="e" substanceUnits="substance" hasOnlySubstanceUnits="false" boundaryCondition="false" constant="false">
        <notes>
          <html xmlns="http://www.w3.org/1999/xhtml"/>
        </notes>
      </species>
      <species id="M_dscl_c" name="dscl_c" compartment="c" substanceUnits="substance" hasOnlySubstanceUnits="false" boundaryCondition="false" constant="false">
        <notes>
          <html xmlns="http://www.w3.org/1999/xhtml"/>
        </notes>
      </species>
      <species id="M_uppg3_c" name="uppg3_c" compartment="c" substanceUnits="substance" hasOnlySubstanceUnits="false" boundaryCondition="false" constant="false">
        <notes>
          <html xmlns="http://www.w3.org/1999/xhtml"/>
        </notes>
      </species>
      <species id="M_mh4spt_c" name="mh4spt_c" compartment="c" substanceUnits="substance" hasOnlySubstanceUnits="false" boundaryCondition="false" constant="false">
        <notes>
          <html xmlns="http://www.w3.org/1999/xhtml"/>
        </notes>
      </species>
      <species id="M_co_c" name="co_c" compartment="c" substanceUnits="substance" hasOnlySubstanceUnits="false" boundaryCondition="false" constant="false">
        <notes>
          <html xmlns="http://www.w3.org/1999/xhtml"/>
        </notes>
      </species>
      <species id="M_h4spt_c" name="h4spt_c" compartment="c" substanceUnits="substance" hasOnlySubstanceUnits="false" boundaryCondition="false" constant="false">
        <notes>
          <html xmlns="http://www.w3.org/1999/xhtml"/>
        </notes>
      </species>
      <species id="M_fdox_c" name="fdox_c" compartment="c" substanceUnits="substance" hasOnlySubstanceUnits="false" boundaryCondition="false" constant="false">
        <notes>
          <html xmlns="http://www.w3.org/1999/xhtml"/>
        </notes>
      </species>
      <species id="M_fdred_c" name="fdred_c" compartment="c" substanceUnits="substance" hasOnlySubstanceUnits="false" boundaryCondition="false" constant="false">
        <notes>
          <html xmlns="http://www.w3.org/1999/xhtml"/>
        </notes>
      </species>
      <species id="M_mma_e" name="mma_e" compartment="e" substanceUnits="substance" hasOnlySubstanceUnits="false" boundaryCondition="false" constant="false">
        <notes>
          <html xmlns="http://www.w3.org/1999/xhtml"/>
        </notes>
      </species>
      <species id="M_5oxpro_c" name="5oxpro_c" compartment="c" substanceUnits="substance" hasOnlySubstanceUnits="false" boundaryCondition="false" constant="false">
        <notes>
          <html xmlns="http://www.w3.org/1999/xhtml"/>
        </notes>
      </species>
      <species id="M_trdrd_c" name="trdrd_c" compartment="c" substanceUnits="substance" hasOnlySubstanceUnits="false" boundaryCondition="false" constant="false">
        <notes>
          <html xmlns="http://www.w3.org/1999/xhtml"/>
        </notes>
      </species>
      <species id="M_metsox_R_L_c" name="metsox_R_L_c" compartment="c" substanceUnits="substance" hasOnlySubstanceUnits="false" boundaryCondition="false" constant="false">
        <notes>
          <html xmlns="http://www.w3.org/1999/xhtml"/>
        </notes>
      </species>
      <species id="M_met_L_c" name="met_L_c" compartment="c" substanceUnits="substance" hasOnlySubstanceUnits="false" boundaryCondition="false" constant="false">
        <notes>
          <html xmlns="http://www.w3.org/1999/xhtml"/>
        </notes>
      </species>
      <species id="M_trdox_c" name="trdox_c" compartment="c" substanceUnits="substance" hasOnlySubstanceUnits="false" boundaryCondition="false" constant="false">
        <notes>
          <html xmlns="http://www.w3.org/1999/xhtml"/>
        </notes>
      </species>
      <species id="M_23dhmp_c" name="23dhmp_c" compartment="c" substanceUnits="substance" hasOnlySubstanceUnits="false" boundaryCondition="false" constant="false">
        <notes>
          <html xmlns="http://www.w3.org/1999/xhtml"/>
        </notes>
      </species>
      <species id="M_3mop_c" name="3mop_c" compartment="c" substanceUnits="substance" hasOnlySubstanceUnits="false" boundaryCondition="false" constant="false">
        <notes>
          <html xmlns="http://www.w3.org/1999/xhtml"/>
        </notes>
      </species>
      <species id="M_trnaglu_c" name="trnaglu_c" compartment="c" substanceUnits="substance" hasOnlySubstanceUnits="false" boundaryCondition="false" constant="false">
        <notes>
          <html xmlns="http://www.w3.org/1999/xhtml"/>
        </notes>
      </species>
      <species id="M_glu1sa_c" name="glu1sa_c" compartment="c" substanceUnits="substance" hasOnlySubstanceUnits="false" boundaryCondition="false" constant="false">
        <notes>
          <html xmlns="http://www.w3.org/1999/xhtml"/>
        </notes>
      </species>
      <species id="M_nadp_c" name="nadp_c" compartment="c" substanceUnits="substance" hasOnlySubstanceUnits="false" boundaryCondition="false" constant="false">
        <notes>
          <html xmlns="http://www.w3.org/1999/xhtml"/>
        </notes>
      </species>
      <species id="M_nadph_c" name="nadph_c" compartment="c" substanceUnits="substance" hasOnlySubstanceUnits="false" boundaryCondition="false" constant="false">
        <notes>
          <html xmlns="http://www.w3.org/1999/xhtml"/>
        </notes>
      </species>
      <species id="M_glutrna_c" name="glutrna_c" compartment="c" substanceUnits="substance" hasOnlySubstanceUnits="false" boundaryCondition="false" constant="false">
        <notes>
          <html xmlns="http://www.w3.org/1999/xhtml"/>
        </notes>
      </species>
      <species id="M_h2_e" name="h2_e" compartment="e" substanceUnits="substance" hasOnlySubstanceUnits="false" boundaryCondition="false" constant="false">
        <notes>
          <html xmlns="http://www.w3.org/1999/xhtml"/>
        </notes>
      </species>
      <species id="M_h2_c" name="h2_c" compartment="c" substanceUnits="substance" hasOnlySubstanceUnits="false" boundaryCondition="false" constant="false">
        <notes>
          <html xmlns="http://www.w3.org/1999/xhtml"/>
        </notes>
      </species>
      <species id="M_ppa_c" name="ppa_c" compartment="c" substanceUnits="substance" hasOnlySubstanceUnits="false" boundaryCondition="false" constant="false">
        <notes>
          <html xmlns="http://www.w3.org/1999/xhtml"/>
        </notes>
      </species>
      <species id="M_gcald_e" name="gcald_e" compartment="e" substanceUnits="substance" hasOnlySubstanceUnits="false" boundaryCondition="false" constant="false">
        <notes>
          <html xmlns="http://www.w3.org/1999/xhtml"/>
        </notes>
      </species>
      <species id="M_gcald_c" name="gcald_c" compartment="c" substanceUnits="substance" hasOnlySubstanceUnits="false" boundaryCondition="false" constant="false">
        <notes>
          <html xmlns="http://www.w3.org/1999/xhtml"/>
        </notes>
      </species>
      <species id="M_succ_c" name="succ_c" compartment="c" substanceUnits="substance" hasOnlySubstanceUnits="false" boundaryCondition="false" constant="false">
        <notes>
          <html xmlns="http://www.w3.org/1999/xhtml"/>
        </notes>
      </species>
      <species id="M_hcys_L_c" name="hcys_L_c" compartment="c" substanceUnits="substance" hasOnlySubstanceUnits="false" boundaryCondition="false" constant="false">
        <notes>
          <html xmlns="http://www.w3.org/1999/xhtml"/>
        </notes>
      </species>
      <species id="M_suchms_c" name="suchms_c" compartment="c" substanceUnits="substance" hasOnlySubstanceUnits="false" boundaryCondition="false" constant="false">
        <notes>
          <html xmlns="http://www.w3.org/1999/xhtml"/>
        </notes>
      </species>
      <species id="M_gam1p_c" name="gam1p_c" compartment="c" substanceUnits="substance" hasOnlySubstanceUnits="false" boundaryCondition="false" constant="false">
        <notes>
          <html xmlns="http://www.w3.org/1999/xhtml"/>
        </notes>
      </species>
      <species id="M_acgam1p_c" name="acgam1p_c" compartment="c" substanceUnits="substance" hasOnlySubstanceUnits="false" boundaryCondition="false" constant="false">
        <notes>
          <html xmlns="http://www.w3.org/1999/xhtml"/>
        </notes>
      </species>
      <species id="M_cbl1_c" name="cbl1_c" compartment="c" substanceUnits="substance" hasOnlySubstanceUnits="false" boundaryCondition="false" constant="false">
        <notes>
          <html xmlns="http://www.w3.org/1999/xhtml"/>
        </notes>
      </species>
      <species id="M_cbi_c" name="cbi_c" compartment="c" substanceUnits="substance" hasOnlySubstanceUnits="false" boundaryCondition="false" constant="false">
        <notes>
          <html xmlns="http://www.w3.org/1999/xhtml"/>
        </notes>
      </species>
      <species id="M_unknown_cbl1deg_c" name="unknown_cbl1deg_c" compartment="c" substanceUnits="substance" hasOnlySubstanceUnits="false" boundaryCondition="false" constant="false">
        <notes>
          <html xmlns="http://www.w3.org/1999/xhtml"/>
        </notes>
      </species>
      <species id="M_octdp_c" name="octdp_c" compartment="c" substanceUnits="substance" hasOnlySubstanceUnits="false" boundaryCondition="false" constant="false">
        <notes>
          <html xmlns="http://www.w3.org/1999/xhtml"/>
        </notes>
      </species>
      <species id="M_3ophb_c" name="3ophb_c" compartment="c" substanceUnits="substance" hasOnlySubstanceUnits="false" boundaryCondition="false" constant="false">
        <notes>
          <html xmlns="http://www.w3.org/1999/xhtml"/>
        </notes>
      </species>
      <species id="M_4hbz_c" name="4hbz_c" compartment="c" substanceUnits="substance" hasOnlySubstanceUnits="false" boundaryCondition="false" constant="false">
        <notes>
          <html xmlns="http://www.w3.org/1999/xhtml"/>
        </notes>
      </species>
      <species id="M_phom_c" name="phom_c" compartment="c" substanceUnits="substance" hasOnlySubstanceUnits="false" boundaryCondition="false" constant="false">
        <notes>
          <html xmlns="http://www.w3.org/1999/xhtml"/>
        </notes>
      </species>
      <species id="M_thr_L_c" name="thr_L_c" compartment="c" substanceUnits="substance" hasOnlySubstanceUnits="false" boundaryCondition="false" constant="false">
        <notes>
          <html xmlns="http://www.w3.org/1999/xhtml"/>
        </notes>
      </species>
      <species id="M_pyr_c" name="pyr_c" compartment="c" substanceUnits="substance" hasOnlySubstanceUnits="false" boundaryCondition="false" constant="false">
        <notes>
          <html xmlns="http://www.w3.org/1999/xhtml"/>
        </notes>
      </species>
      <species id="M_thmpp_c" name="thmpp_c" compartment="c" substanceUnits="substance" hasOnlySubstanceUnits="false" boundaryCondition="false" constant="false">
        <notes>
          <html xmlns="http://www.w3.org/1999/xhtml"/>
        </notes>
      </species>
      <species id="M_he2thpp_c" name="he2thpp_c" compartment="c" substanceUnits="substance" hasOnlySubstanceUnits="false" boundaryCondition="false" constant="false">
        <notes>
          <html xmlns="http://www.w3.org/1999/xhtml"/>
        </notes>
      </species>
      <species id="M_1pyr5c_c" name="1pyr5c_c" compartment="c" substanceUnits="substance" hasOnlySubstanceUnits="false" boundaryCondition="false" constant="false">
        <notes>
          <html xmlns="http://www.w3.org/1999/xhtml"/>
        </notes>
      </species>
      <species id="M_glu5sa_c" name="glu5sa_c" compartment="c" substanceUnits="substance" hasOnlySubstanceUnits="false" boundaryCondition="false" constant="false">
        <notes>
          <html xmlns="http://www.w3.org/1999/xhtml"/>
        </notes>
      </species>
      <species id="M_5hbc_red_c" name="5hbc_red_c" compartment="c" substanceUnits="substance" hasOnlySubstanceUnits="false" boundaryCondition="false" constant="false">
        <notes>
          <html xmlns="http://www.w3.org/1999/xhtml"/>
        </notes>
      </species>
      <species id="M_m5hbc_c" name="m5hbc_c" compartment="c" substanceUnits="substance" hasOnlySubstanceUnits="false" boundaryCondition="false" constant="false">
        <notes>
          <html xmlns="http://www.w3.org/1999/xhtml"/>
        </notes>
      </species>
      <species id="M_ch4s_c" name="ch4s_c" compartment="c" substanceUnits="substance" hasOnlySubstanceUnits="false" boundaryCondition="false" constant="false">
        <notes>
          <html xmlns="http://www.w3.org/1999/xhtml"/>
        </notes>
      </species>
      <species id="M_f420_2h2_c" name="f420_2h2_c" compartment="c" substanceUnits="substance" hasOnlySubstanceUnits="false" boundaryCondition="false" constant="false">
        <notes>
          <html xmlns="http://www.w3.org/1999/xhtml"/>
        </notes>
      </species>
      <species id="M_o2_c" name="o2_c" compartment="c" substanceUnits="substance" hasOnlySubstanceUnits="false" boundaryCondition="false" constant="false">
        <notes>
          <html xmlns="http://www.w3.org/1999/xhtml"/>
        </notes>
      </species>
      <species id="M_f420_2_c" name="f420_2_c" compartment="c" substanceUnits="substance" hasOnlySubstanceUnits="false" boundaryCondition="false" constant="false">
        <notes>
          <html xmlns="http://www.w3.org/1999/xhtml"/>
        </notes>
      </species>
      <species id="M_phe_L_c" name="phe_L_c" compartment="c" substanceUnits="substance" hasOnlySubstanceUnits="false" boundaryCondition="false" constant="false">
        <notes>
          <html xmlns="http://www.w3.org/1999/xhtml"/>
        </notes>
      </species>
      <species id="M_phpyr_c" name="phpyr_c" compartment="c" substanceUnits="substance" hasOnlySubstanceUnits="false" boundaryCondition="false" constant="false">
        <notes>
          <html xmlns="http://www.w3.org/1999/xhtml"/>
        </notes>
      </species>
      <species id="M_akg_c" name="akg_c" compartment="c" substanceUnits="substance" hasOnlySubstanceUnits="false" boundaryCondition="false" constant="false">
        <notes>
          <html xmlns="http://www.w3.org/1999/xhtml"/>
        </notes>
      </species>
      <species id="M_adn_c" name="adn_c" compartment="c" substanceUnits="substance" hasOnlySubstanceUnits="false" boundaryCondition="false" constant="false">
        <notes>
          <html xmlns="http://www.w3.org/1999/xhtml"/>
        </notes>
      </species>
      <species id="M_glycogen_c" name="glycogen_c" compartment="c" substanceUnits="substance" hasOnlySubstanceUnits="false" boundaryCondition="false" constant="false">
        <notes>
          <html xmlns="http://www.w3.org/1999/xhtml"/>
        </notes>
      </species>
      <species id="M_glc_D_c" name="glc_D_c" compartment="c" substanceUnits="substance" hasOnlySubstanceUnits="false" boundaryCondition="false" constant="false">
        <notes>
          <html xmlns="http://www.w3.org/1999/xhtml"/>
        </notes>
      </species>
      <species id="M_dcmp_c" name="dcmp_c" compartment="c" substanceUnits="substance" hasOnlySubstanceUnits="false" boundaryCondition="false" constant="false">
        <notes>
          <html xmlns="http://www.w3.org/1999/xhtml"/>
        </notes>
      </species>
      <species id="M_dump_c" name="dump_c" compartment="c" substanceUnits="substance" hasOnlySubstanceUnits="false" boundaryCondition="false" constant="false">
        <notes>
          <html xmlns="http://www.w3.org/1999/xhtml"/>
        </notes>
      </species>
      <species id="M_cmp_c" name="cmp_c" compartment="c" substanceUnits="substance" hasOnlySubstanceUnits="false" boundaryCondition="false" constant="false">
        <notes>
          <html xmlns="http://www.w3.org/1999/xhtml"/>
        </notes>
      </species>
      <species id="M_4ppan_c" name="4ppan_c" compartment="c" substanceUnits="substance" hasOnlySubstanceUnits="false" boundaryCondition="false" constant="false">
        <notes>
          <html xmlns="http://www.w3.org/1999/xhtml"/>
        </notes>
      </species>
      <species id="M_4ppcys_c" name="4ppcys_c" compartment="c" substanceUnits="substance" hasOnlySubstanceUnits="false" boundaryCondition="false" constant="false">
        <notes>
          <html xmlns="http://www.w3.org/1999/xhtml"/>
        </notes>
      </species>
      <species id="M_gua_c" name="gua_c" compartment="c" substanceUnits="substance" hasOnlySubstanceUnits="false" boundaryCondition="false" constant="false">
        <notes>
          <html xmlns="http://www.w3.org/1999/xhtml"/>
        </notes>
      </species>
      <species id="M_gmp_c" name="gmp_c" compartment="c" substanceUnits="substance" hasOnlySubstanceUnits="false" boundaryCondition="false" constant="false">
        <notes>
          <html xmlns="http://www.w3.org/1999/xhtml"/>
        </notes>
      </species>
      <species id="M_prpp_c" name="prpp_c" compartment="c" substanceUnits="substance" hasOnlySubstanceUnits="false" boundaryCondition="false" constant="false">
        <notes>
          <html xmlns="http://www.w3.org/1999/xhtml"/>
        </notes>
      </species>
      <species id="M_copre4_c" name="copre4_c" compartment="c" substanceUnits="substance" hasOnlySubstanceUnits="false" boundaryCondition="false" constant="false">
        <notes>
          <html xmlns="http://www.w3.org/1999/xhtml"/>
        </notes>
      </species>
      <species id="M_copre3_c" name="copre3_c" compartment="c" substanceUnits="substance" hasOnlySubstanceUnits="false" boundaryCondition="false" constant="false">
        <notes>
          <html xmlns="http://www.w3.org/1999/xhtml"/>
        </notes>
      </species>
      <species id="M_imp_c" name="imp_c" compartment="c" substanceUnits="substance" hasOnlySubstanceUnits="false" boundaryCondition="false" constant="false">
        <notes>
          <html xmlns="http://www.w3.org/1999/xhtml"/>
        </notes>
      </species>
      <species id="M_ins_c" name="ins_c" compartment="c" substanceUnits="substance" hasOnlySubstanceUnits="false" boundaryCondition="false" constant="false">
        <notes>
          <html xmlns="http://www.w3.org/1999/xhtml"/>
        </notes>
      </species>
      <species id="M_fol_e" name="fol_e" compartment="e" substanceUnits="substance" hasOnlySubstanceUnits="false" boundaryCondition="false" constant="false">
        <notes>
          <html xmlns="http://www.w3.org/1999/xhtml"/>
        </notes>
      </species>
      <species id="M_mal_L_c" name="mal_L_c" compartment="c" substanceUnits="substance" hasOnlySubstanceUnits="false" boundaryCondition="false" constant="false">
        <notes>
          <html xmlns="http://www.w3.org/1999/xhtml"/>
        </notes>
      </species>
      <species id="M_lald_L_c" name="lald_L_c" compartment="c" substanceUnits="substance" hasOnlySubstanceUnits="false" boundaryCondition="false" constant="false">
        <notes>
          <html xmlns="http://www.w3.org/1999/xhtml"/>
        </notes>
      </species>
      <species id="M_dhap_c" name="dhap_c" compartment="c" substanceUnits="substance" hasOnlySubstanceUnits="false" boundaryCondition="false" constant="false">
        <notes>
          <html xmlns="http://www.w3.org/1999/xhtml"/>
        </notes>
      </species>
      <species id="M_fc1p_c" name="fc1p_c" compartment="c" substanceUnits="substance" hasOnlySubstanceUnits="false" boundaryCondition="false" constant="false">
        <notes>
          <html xmlns="http://www.w3.org/1999/xhtml"/>
        </notes>
      </species>
      <species id="M_unknown_rbfdeg_e" name="unknown_rbfdeg_e" compartment="e" substanceUnits="substance" hasOnlySubstanceUnits="false" boundaryCondition="false" constant="false">
        <notes>
          <html xmlns="http://www.w3.org/1999/xhtml"/>
        </notes>
      </species>
      <species id="M_copre2_c" name="copre2_c" compartment="c" substanceUnits="substance" hasOnlySubstanceUnits="false" boundaryCondition="false" constant="false">
        <notes>
          <html xmlns="http://www.w3.org/1999/xhtml"/>
        </notes>
      </species>
      <species id="M_udpg_c" name="udpg_c" compartment="c" substanceUnits="substance" hasOnlySubstanceUnits="false" boundaryCondition="false" constant="false">
        <notes>
          <html xmlns="http://www.w3.org/1999/xhtml"/>
        </notes>
      </species>
      <species id="M_udpglcur_c" name="udpglcur_c" compartment="c" substanceUnits="substance" hasOnlySubstanceUnits="false" boundaryCondition="false" constant="false">
        <notes>
          <html xmlns="http://www.w3.org/1999/xhtml"/>
        </notes>
      </species>
      <species id="M_man6p_c" name="man6p_c" compartment="c" substanceUnits="substance" hasOnlySubstanceUnits="false" boundaryCondition="false" constant="false">
        <notes>
          <html xmlns="http://www.w3.org/1999/xhtml"/>
        </notes>
      </species>
      <species id="M_f6p_c" name="f6p_c" compartment="c" substanceUnits="substance" hasOnlySubstanceUnits="false" boundaryCondition="false" constant="false">
        <notes>
          <html xmlns="http://www.w3.org/1999/xhtml"/>
        </notes>
      </species>
      <species id="M_35cgmp_c" name="35cgmp_c" compartment="c" substanceUnits="substance" hasOnlySubstanceUnits="false" boundaryCondition="false" constant="false">
        <notes>
          <html xmlns="http://www.w3.org/1999/xhtml"/>
        </notes>
      </species>
      <species id="M_udp_c" name="udp_c" compartment="c" substanceUnits="substance" hasOnlySubstanceUnits="false" boundaryCondition="false" constant="false">
        <notes>
          <html xmlns="http://www.w3.org/1999/xhtml"/>
        </notes>
      </species>
      <species id="M_h3acon_C_c" name="h3acon_C_c" compartment="c" substanceUnits="substance" hasOnlySubstanceUnits="false" boundaryCondition="false" constant="false">
        <notes>
          <html xmlns="http://www.w3.org/1999/xhtml"/>
        </notes>
      </species>
      <species id="M_tih3cit_c" name="tih3cit_c" compartment="c" substanceUnits="substance" hasOnlySubstanceUnits="false" boundaryCondition="false" constant="false">
        <notes>
          <html xmlns="http://www.w3.org/1999/xhtml"/>
        </notes>
      </species>
      <species id="M_dpgpi_c" name="dpgpi_c" compartment="c" substanceUnits="substance" hasOnlySubstanceUnits="false" boundaryCondition="false" constant="false">
        <notes>
          <html xmlns="http://www.w3.org/1999/xhtml"/>
        </notes>
      </species>
      <species id="M_3hdpgpe_c" name="3hdpgpe_c" compartment="c" substanceUnits="substance" hasOnlySubstanceUnits="false" boundaryCondition="false" constant="false">
        <notes>
          <html xmlns="http://www.w3.org/1999/xhtml"/>
        </notes>
      </species>
      <species id="M_dpgpg_c" name="dpgpg_c" compartment="c" substanceUnits="substance" hasOnlySubstanceUnits="false" boundaryCondition="false" constant="false">
        <notes>
          <html xmlns="http://www.w3.org/1999/xhtml"/>
        </notes>
      </species>
      <species id="M_dpgpe_c" name="dpgpe_c" compartment="c" substanceUnits="substance" hasOnlySubstanceUnits="false" boundaryCondition="false" constant="false">
        <notes>
          <html xmlns="http://www.w3.org/1999/xhtml"/>
        </notes>
      </species>
      <species id="M_3hdpgps_c" name="3hdpgps_c" compartment="c" substanceUnits="substance" hasOnlySubstanceUnits="false" boundaryCondition="false" constant="false">
        <notes>
          <html xmlns="http://www.w3.org/1999/xhtml"/>
        </notes>
      </species>
      <species id="M_dpgps_c" name="dpgps_c" compartment="c" substanceUnits="substance" hasOnlySubstanceUnits="false" boundaryCondition="false" constant="false">
        <notes>
          <html xmlns="http://www.w3.org/1999/xhtml"/>
        </notes>
      </species>
      <species id="M_gdpgpi_c" name="gdpgpi_c" compartment="c" substanceUnits="substance" hasOnlySubstanceUnits="false" boundaryCondition="false" constant="false">
        <notes>
          <html xmlns="http://www.w3.org/1999/xhtml"/>
        </notes>
      </species>
      <species id="M_3hdpgpg_c" name="3hdpgpg_c" compartment="c" substanceUnits="substance" hasOnlySubstanceUnits="false" boundaryCondition="false" constant="false">
        <notes>
          <html xmlns="http://www.w3.org/1999/xhtml"/>
        </notes>
      </species>
      <species id="M_3hdpgpi_c" name="3hdpgpi_c" compartment="c" substanceUnits="substance" hasOnlySubstanceUnits="false" boundaryCondition="false" constant="false">
        <notes>
          <html xmlns="http://www.w3.org/1999/xhtml"/>
        </notes>
      </species>
      <species id="M_lipid_met_c" name="lipid_met_c" compartment="c" substanceUnits="substance" hasOnlySubstanceUnits="false" boundaryCondition="false" constant="false">
        <notes>
          <html xmlns="http://www.w3.org/1999/xhtml"/>
        </notes>
      </species>
      <species id="M_pyr_e" name="pyr_e" compartment="e" substanceUnits="substance" hasOnlySubstanceUnits="false" boundaryCondition="false" constant="false">
        <notes>
          <html xmlns="http://www.w3.org/1999/xhtml"/>
        </notes>
      </species>
      <species id="M_air_c" name="air_c" compartment="c" substanceUnits="substance" hasOnlySubstanceUnits="false" boundaryCondition="false" constant="false">
        <notes>
          <html xmlns="http://www.w3.org/1999/xhtml"/>
        </notes>
      </species>
      <species id="M_4ahmmp_c" name="4ahmmp_c" compartment="c" substanceUnits="substance" hasOnlySubstanceUnits="false" boundaryCondition="false" constant="false">
        <notes>
          <html xmlns="http://www.w3.org/1999/xhtml"/>
        </notes>
      </species>
      <species id="M_eig3p_c" name="eig3p_c" compartment="c" substanceUnits="substance" hasOnlySubstanceUnits="false" boundaryCondition="false" constant="false">
        <notes>
          <html xmlns="http://www.w3.org/1999/xhtml"/>
        </notes>
      </species>
      <species id="M_aicar_c" name="aicar_c" compartment="c" substanceUnits="substance" hasOnlySubstanceUnits="false" boundaryCondition="false" constant="false">
        <notes>
          <html xmlns="http://www.w3.org/1999/xhtml"/>
        </notes>
      </species>
      <species id="M_prlp_c" name="prlp_c" compartment="c" substanceUnits="substance" hasOnlySubstanceUnits="false" boundaryCondition="false" constant="false">
        <notes>
          <html xmlns="http://www.w3.org/1999/xhtml"/>
        </notes>
      </species>
      <species id="M_nh4_e" name="nh4_e" compartment="e" substanceUnits="substance" hasOnlySubstanceUnits="false" boundaryCondition="false" constant="false">
        <notes>
          <html xmlns="http://www.w3.org/1999/xhtml"/>
        </notes>
      </species>
      <species id="M_pro_L_e" name="pro_L_e" compartment="e" substanceUnits="substance" hasOnlySubstanceUnits="false" boundaryCondition="false" constant="false">
        <notes>
          <html xmlns="http://www.w3.org/1999/xhtml"/>
        </notes>
      </species>
      <species id="M_ddcdscl_c" name="ddcdscl_c" compartment="c" substanceUnits="substance" hasOnlySubstanceUnits="false" boundaryCondition="false" constant="false">
        <notes>
          <html xmlns="http://www.w3.org/1999/xhtml"/>
        </notes>
      </species>
      <species id="M_pheme_c" name="pheme_c" compartment="c" substanceUnits="substance" hasOnlySubstanceUnits="false" boundaryCondition="false" constant="false">
        <notes>
          <html xmlns="http://www.w3.org/1999/xhtml"/>
        </notes>
      </species>
      <species id="M_fe2_c" name="fe2_c" compartment="c" substanceUnits="substance" hasOnlySubstanceUnits="false" boundaryCondition="false" constant="false">
        <notes>
          <html xmlns="http://www.w3.org/1999/xhtml"/>
        </notes>
      </species>
      <species id="M_f420_3_c" name="f420_3_c" compartment="c" substanceUnits="substance" hasOnlySubstanceUnits="false" boundaryCondition="false" constant="false">
        <notes>
          <html xmlns="http://www.w3.org/1999/xhtml"/>
        </notes>
      </species>
      <species id="M_hspmd_c" name="hspmd_c" compartment="c" substanceUnits="substance" hasOnlySubstanceUnits="false" boundaryCondition="false" constant="false">
        <notes>
          <html xmlns="http://www.w3.org/1999/xhtml"/>
        </notes>
      </species>
      <species id="M_mfr_b_c" name="mfr_b_c" compartment="c" substanceUnits="substance" hasOnlySubstanceUnits="false" boundaryCondition="false" constant="false">
        <notes>
          <html xmlns="http://www.w3.org/1999/xhtml"/>
        </notes>
      </species>
      <species id="M_f390g_c" name="f390g_c" compartment="c" substanceUnits="substance" hasOnlySubstanceUnits="false" boundaryCondition="false" constant="false">
        <notes>
          <html xmlns="http://www.w3.org/1999/xhtml"/>
        </notes>
      </species>
      <species id="M_succoa_c" name="succoa_c" compartment="c" substanceUnits="substance" hasOnlySubstanceUnits="false" boundaryCondition="false" constant="false">
        <notes>
          <html xmlns="http://www.w3.org/1999/xhtml"/>
        </notes>
      </species>
      <species id="M_ptrc_c" name="ptrc_c" compartment="c" substanceUnits="substance" hasOnlySubstanceUnits="false" boundaryCondition="false" constant="false">
        <notes>
          <html xmlns="http://www.w3.org/1999/xhtml"/>
        </notes>
      </species>
      <species id="M_trace_met_c" name="trace_met_c" compartment="c" substanceUnits="substance" hasOnlySubstanceUnits="false" boundaryCondition="false" constant="false">
        <notes>
          <html xmlns="http://www.w3.org/1999/xhtml"/>
        </notes>
      </species>
      <species id="M_cob_c" name="cob_c" compartment="c" substanceUnits="substance" hasOnlySubstanceUnits="false" boundaryCondition="false" constant="false">
        <notes>
          <html xmlns="http://www.w3.org/1999/xhtml"/>
        </notes>
      </species>
      <species id="M_adocblhbi_c" name="adocblhbi_c" compartment="c" substanceUnits="substance" hasOnlySubstanceUnits="false" boundaryCondition="false" constant="false">
        <notes>
          <html xmlns="http://www.w3.org/1999/xhtml"/>
        </notes>
      </species>
      <species id="M_f420_6_c" name="f420_6_c" compartment="c" substanceUnits="substance" hasOnlySubstanceUnits="false" boundaryCondition="false" constant="false">
        <notes>
          <html xmlns="http://www.w3.org/1999/xhtml"/>
        </notes>
      </species>
      <species id="M_f430_c" name="f430_c" compartment="c" substanceUnits="substance" hasOnlySubstanceUnits="false" boundaryCondition="false" constant="false">
        <notes>
          <html xmlns="http://www.w3.org/1999/xhtml"/>
        </notes>
      </species>
      <species id="M_f420_5_c" name="f420_5_c" compartment="c" substanceUnits="substance" hasOnlySubstanceUnits="false" boundaryCondition="false" constant="false">
        <notes>
          <html xmlns="http://www.w3.org/1999/xhtml"/>
        </notes>
      </species>
      <species id="M_f390a_c" name="f390a_c" compartment="c" substanceUnits="substance" hasOnlySubstanceUnits="false" boundaryCondition="false" constant="false">
        <notes>
          <html xmlns="http://www.w3.org/1999/xhtml"/>
        </notes>
      </species>
      <species id="M_thf_c" name="thf_c" compartment="c" substanceUnits="substance" hasOnlySubstanceUnits="false" boundaryCondition="false" constant="false">
        <notes>
          <html xmlns="http://www.w3.org/1999/xhtml"/>
        </notes>
      </species>
      <species id="M_f420_4_c" name="f420_4_c" compartment="c" substanceUnits="substance" hasOnlySubstanceUnits="false" boundaryCondition="false" constant="false">
        <notes>
          <html xmlns="http://www.w3.org/1999/xhtml"/>
        </notes>
      </species>
      <species id="M_f420_7_c" name="f420_7_c" compartment="c" substanceUnits="substance" hasOnlySubstanceUnits="false" boundaryCondition="false" constant="false">
        <notes>
          <html xmlns="http://www.w3.org/1999/xhtml"/>
        </notes>
      </species>
      <species id="M_com_c" name="com_c" compartment="c" substanceUnits="substance" hasOnlySubstanceUnits="false" boundaryCondition="false" constant="false">
        <notes>
          <html xmlns="http://www.w3.org/1999/xhtml"/>
        </notes>
      </species>
      <species id="M_mfrbi4_c" name="mfrbi4_c" compartment="c" substanceUnits="substance" hasOnlySubstanceUnits="false" boundaryCondition="false" constant="false">
        <notes>
          <html xmlns="http://www.w3.org/1999/xhtml"/>
        </notes>
      </species>
      <species id="M_24sf_c" name="24sf_c" compartment="c" substanceUnits="substance" hasOnlySubstanceUnits="false" boundaryCondition="false" constant="false">
        <notes>
          <html xmlns="http://www.w3.org/1999/xhtml"/>
        </notes>
      </species>
      <species id="M_34hpp_c" name="34hpp_c" compartment="c" substanceUnits="substance" hasOnlySubstanceUnits="false" boundaryCondition="false" constant="false">
        <notes>
          <html xmlns="http://www.w3.org/1999/xhtml"/>
        </notes>
      </species>
      <species id="M_pphn_c" name="pphn_c" compartment="c" substanceUnits="substance" hasOnlySubstanceUnits="false" boundaryCondition="false" constant="false">
        <notes>
          <html xmlns="http://www.w3.org/1999/xhtml"/>
        </notes>
      </species>
      <species id="M_4abz_c" name="4abz_c" compartment="c" substanceUnits="substance" hasOnlySubstanceUnits="false" boundaryCondition="false" constant="false">
        <notes>
          <html xmlns="http://www.w3.org/1999/xhtml"/>
        </notes>
      </species>
      <species id="M_dhpt_c" name="dhpt_c" compartment="c" substanceUnits="substance" hasOnlySubstanceUnits="false" boundaryCondition="false" constant="false">
        <notes>
          <html xmlns="http://www.w3.org/1999/xhtml"/>
        </notes>
      </species>
      <species id="M_dhpmp_c" name="dhpmp_c" compartment="c" substanceUnits="substance" hasOnlySubstanceUnits="false" boundaryCondition="false" constant="false">
        <notes>
          <html xmlns="http://www.w3.org/1999/xhtml"/>
        </notes>
      </species>
      <species id="M_dhnpt_c" name="dhnpt_c" compartment="c" substanceUnits="substance" hasOnlySubstanceUnits="false" boundaryCondition="false" constant="false">
        <notes>
          <html xmlns="http://www.w3.org/1999/xhtml"/>
        </notes>
      </species>
      <species id="M_orn_c" name="orn_c" compartment="c" substanceUnits="substance" hasOnlySubstanceUnits="false" boundaryCondition="false" constant="false">
        <notes>
          <html xmlns="http://www.w3.org/1999/xhtml"/>
        </notes>
      </species>
      <species id="M_pro_L_c" name="pro_L_c" compartment="c" substanceUnits="substance" hasOnlySubstanceUnits="false" boundaryCondition="false" constant="false">
        <notes>
          <html xmlns="http://www.w3.org/1999/xhtml"/>
        </notes>
      </species>
      <species id="M_asp_L_c" name="asp_L_c" compartment="c" substanceUnits="substance" hasOnlySubstanceUnits="false" boundaryCondition="false" constant="false">
        <notes>
          <html xmlns="http://www.w3.org/1999/xhtml"/>
        </notes>
      </species>
      <species id="M_oaa_c" name="oaa_c" compartment="c" substanceUnits="substance" hasOnlySubstanceUnits="false" boundaryCondition="false" constant="false">
        <notes>
          <html xmlns="http://www.w3.org/1999/xhtml"/>
        </notes>
      </species>
      <species id="M_meoh_c" name="meoh_c" compartment="c" substanceUnits="substance" hasOnlySubstanceUnits="false" boundaryCondition="false" constant="false">
        <notes>
          <html xmlns="http://www.w3.org/1999/xhtml"/>
        </notes>
      </species>
      <species id="M_oxa_c" name="oxa_c" compartment="c" substanceUnits="substance" hasOnlySubstanceUnits="false" boundaryCondition="false" constant="false">
        <notes>
          <html xmlns="http://www.w3.org/1999/xhtml"/>
        </notes>
      </species>
      <species id="M_h2o_e" name="h2o_e" compartment="e" substanceUnits="substance" hasOnlySubstanceUnits="false" boundaryCondition="false" constant="false">
        <notes>
          <html xmlns="http://www.w3.org/1999/xhtml"/>
        </notes>
      </species>
      <species id="M_so3_c" name="so3_c" compartment="c" substanceUnits="substance" hasOnlySubstanceUnits="false" boundaryCondition="false" constant="false">
        <notes>
          <html xmlns="http://www.w3.org/1999/xhtml"/>
        </notes>
      </species>
      <species id="M_pser_L_c" name="pser_L_c" compartment="c" substanceUnits="substance" hasOnlySubstanceUnits="false" boundaryCondition="false" constant="false">
        <notes>
          <html xmlns="http://www.w3.org/1999/xhtml"/>
        </notes>
      </species>
      <species id="M_Lcyst_c" name="Lcyst_c" compartment="c" substanceUnits="substance" hasOnlySubstanceUnits="false" boundaryCondition="false" constant="false">
        <notes>
          <html xmlns="http://www.w3.org/1999/xhtml"/>
        </notes>
      </species>
      <species id="M_cytd_c" name="cytd_c" compartment="c" substanceUnits="substance" hasOnlySubstanceUnits="false" boundaryCondition="false" constant="false">
        <notes>
          <html xmlns="http://www.w3.org/1999/xhtml"/>
        </notes>
      </species>
      <species id="M_itp_c" name="itp_c" compartment="c" substanceUnits="substance" hasOnlySubstanceUnits="false" boundaryCondition="false" constant="false">
        <notes>
          <html xmlns="http://www.w3.org/1999/xhtml"/>
        </notes>
      </species>
      <species id="M_idp_c" name="idp_c" compartment="c" substanceUnits="substance" hasOnlySubstanceUnits="false" boundaryCondition="false" constant="false">
        <notes>
          <html xmlns="http://www.w3.org/1999/xhtml"/>
        </notes>
      </species>
      <species id="M_btoh_c" name="btoh_c" compartment="c" substanceUnits="substance" hasOnlySubstanceUnits="false" boundaryCondition="false" constant="false">
        <notes>
          <html xmlns="http://www.w3.org/1999/xhtml"/>
        </notes>
      </species>
      <species id="M_g1p_c" name="g1p_c" compartment="c" substanceUnits="substance" hasOnlySubstanceUnits="false" boundaryCondition="false" constant="false">
        <notes>
          <html xmlns="http://www.w3.org/1999/xhtml"/>
        </notes>
      </species>
      <species id="M_dttp_c" name="dttp_c" compartment="c" substanceUnits="substance" hasOnlySubstanceUnits="false" boundaryCondition="false" constant="false">
        <notes>
          <html xmlns="http://www.w3.org/1999/xhtml"/>
        </notes>
      </species>
      <species id="M_ala_L_c" name="ala_L_c" compartment="c" substanceUnits="substance" hasOnlySubstanceUnits="false" boundaryCondition="false" constant="false">
        <notes>
          <html xmlns="http://www.w3.org/1999/xhtml"/>
        </notes>
      </species>
      <species id="M_alatrna_c" name="alatrna_c" compartment="c" substanceUnits="substance" hasOnlySubstanceUnits="false" boundaryCondition="false" constant="false">
        <notes>
          <html xmlns="http://www.w3.org/1999/xhtml"/>
        </notes>
      </species>
      <species id="M_trnaala_c" name="trnaala_c" compartment="c" substanceUnits="substance" hasOnlySubstanceUnits="false" boundaryCondition="false" constant="false">
        <notes>
          <html xmlns="http://www.w3.org/1999/xhtml"/>
        </notes>
      </species>
      <species id="M_ribflv_e" name="ribflv_e" compartment="e" substanceUnits="substance" hasOnlySubstanceUnits="false" boundaryCondition="false" constant="false">
        <notes>
          <html xmlns="http://www.w3.org/1999/xhtml"/>
        </notes>
      </species>
      <species id="M_h2s_e" name="h2s_e" compartment="e" substanceUnits="substance" hasOnlySubstanceUnits="false" boundaryCondition="false" constant="false">
        <notes>
          <html xmlns="http://www.w3.org/1999/xhtml"/>
        </notes>
      </species>
      <species id="M_2ood_c" name="2ood_c" compartment="c" substanceUnits="substance" hasOnlySubstanceUnits="false" boundaryCondition="false" constant="false">
        <notes>
          <html xmlns="http://www.w3.org/1999/xhtml"/>
        </notes>
      </species>
      <species id="M_pmcoa_c" name="pmcoa_c" compartment="c" substanceUnits="substance" hasOnlySubstanceUnits="false" boundaryCondition="false" constant="false">
        <notes>
          <html xmlns="http://www.w3.org/1999/xhtml"/>
        </notes>
      </species>
      <species id="M_glyc_R_c" name="glyc_R_c" compartment="c" substanceUnits="substance" hasOnlySubstanceUnits="false" boundaryCondition="false" constant="false">
        <notes>
          <html xmlns="http://www.w3.org/1999/xhtml"/>
        </notes>
      </species>
      <species id="M_so4_c" name="so4_c" compartment="c" substanceUnits="substance" hasOnlySubstanceUnits="false" boundaryCondition="false" constant="false">
        <notes>
          <html xmlns="http://www.w3.org/1999/xhtml"/>
        </notes>
      </species>
      <species id="M_so4_e" name="so4_e" compartment="e" substanceUnits="substance" hasOnlySubstanceUnits="false" boundaryCondition="false" constant="false">
        <notes>
          <html xmlns="http://www.w3.org/1999/xhtml"/>
        </notes>
      </species>
      <species id="M_4abut_c" name="4abut_c" compartment="c" substanceUnits="substance" hasOnlySubstanceUnits="false" boundaryCondition="false" constant="false">
        <notes>
          <html xmlns="http://www.w3.org/1999/xhtml"/>
        </notes>
      </species>
      <species id="M_sucsal_c" name="sucsal_c" compartment="c" substanceUnits="substance" hasOnlySubstanceUnits="false" boundaryCondition="false" constant="false">
        <notes>
          <html xmlns="http://www.w3.org/1999/xhtml"/>
        </notes>
      </species>
      <species id="M_1pyr4m5c_c" name="1pyr4m5c_c" compartment="c" substanceUnits="substance" hasOnlySubstanceUnits="false" boundaryCondition="false" constant="false">
        <notes>
          <html xmlns="http://www.w3.org/1999/xhtml"/>
        </notes>
      </species>
      <species id="M_pyr_L_c" name="pyr_L_c" compartment="c" substanceUnits="substance" hasOnlySubstanceUnits="false" boundaryCondition="false" constant="false">
        <notes>
          <html xmlns="http://www.w3.org/1999/xhtml"/>
        </notes>
      </species>
      <species id="M_lys_L_c" name="lys_L_c" compartment="c" substanceUnits="substance" hasOnlySubstanceUnits="false" boundaryCondition="false" constant="false">
        <notes>
          <html xmlns="http://www.w3.org/1999/xhtml"/>
        </notes>
      </species>
      <species id="M_cd2_e" name="cd2_e" compartment="e" substanceUnits="substance" hasOnlySubstanceUnits="false" boundaryCondition="false" constant="false">
        <notes>
          <html xmlns="http://www.w3.org/1999/xhtml"/>
        </notes>
      </species>
      <species id="M_man1p_c" name="man1p_c" compartment="c" substanceUnits="substance" hasOnlySubstanceUnits="false" boundaryCondition="false" constant="false">
        <notes>
          <html xmlns="http://www.w3.org/1999/xhtml"/>
        </notes>
      </species>
      <species id="M_pac_e" name="pac_e" compartment="e" substanceUnits="substance" hasOnlySubstanceUnits="false" boundaryCondition="false" constant="false">
        <notes>
          <html xmlns="http://www.w3.org/1999/xhtml"/>
        </notes>
      </species>
      <species id="M_pac_c" name="pac_c" compartment="c" substanceUnits="substance" hasOnlySubstanceUnits="false" boundaryCondition="false" constant="false">
        <notes>
          <html xmlns="http://www.w3.org/1999/xhtml"/>
        </notes>
      </species>
      <species id="M_4hphac_c" name="4hphac_c" compartment="c" substanceUnits="substance" hasOnlySubstanceUnits="false" boundaryCondition="false" constant="false">
        <notes>
          <html xmlns="http://www.w3.org/1999/xhtml"/>
        </notes>
      </species>
      <species id="M_eae_c" name="eae_c" compartment="c" substanceUnits="substance" hasOnlySubstanceUnits="false" boundaryCondition="false" constant="false">
        <notes>
          <html xmlns="http://www.w3.org/1999/xhtml"/>
        </notes>
      </species>
      <species id="M_gsn_c" name="gsn_c" compartment="c" substanceUnits="substance" hasOnlySubstanceUnits="false" boundaryCondition="false" constant="false">
        <notes>
          <html xmlns="http://www.w3.org/1999/xhtml"/>
        </notes>
      </species>
      <species id="M_glcn_e" name="glcn_e" compartment="e" substanceUnits="substance" hasOnlySubstanceUnits="false" boundaryCondition="false" constant="false">
        <notes>
          <html xmlns="http://www.w3.org/1999/xhtml"/>
        </notes>
      </species>
      <species id="M_glcn_c" name="glcn_c" compartment="c" substanceUnits="substance" hasOnlySubstanceUnits="false" boundaryCondition="false" constant="false">
        <notes>
          <html xmlns="http://www.w3.org/1999/xhtml"/>
        </notes>
      </species>
      <species id="M_hmbil_c" name="hmbil_c" compartment="c" substanceUnits="substance" hasOnlySubstanceUnits="false" boundaryCondition="false" constant="false">
        <notes>
          <html xmlns="http://www.w3.org/1999/xhtml"/>
        </notes>
      </species>
      <species id="M_ppbng_c" name="ppbng_c" compartment="c" substanceUnits="substance" hasOnlySubstanceUnits="false" boundaryCondition="false" constant="false">
        <notes>
          <html xmlns="http://www.w3.org/1999/xhtml"/>
        </notes>
      </species>
      <species id="M_m3hdp_c" name="m3hdp_c" compartment="c" substanceUnits="substance" hasOnlySubstanceUnits="false" boundaryCondition="false" constant="false">
        <notes>
          <html xmlns="http://www.w3.org/1999/xhtml"/>
        </notes>
      </species>
      <species id="M_ipdp_c" name="ipdp_c" compartment="c" substanceUnits="substance" hasOnlySubstanceUnits="false" boundaryCondition="false" constant="false">
        <notes>
          <html xmlns="http://www.w3.org/1999/xhtml"/>
        </notes>
      </species>
      <species id="M_btyr_c" name="btyr_c" compartment="c" substanceUnits="substance" hasOnlySubstanceUnits="false" boundaryCondition="false" constant="false">
        <notes>
          <html xmlns="http://www.w3.org/1999/xhtml"/>
        </notes>
      </species>
      <species id="M_5aop_c" name="5aop_c" compartment="c" substanceUnits="substance" hasOnlySubstanceUnits="false" boundaryCondition="false" constant="false">
        <notes>
          <html xmlns="http://www.w3.org/1999/xhtml"/>
        </notes>
      </species>
      <species id="M_skm_c" name="skm_c" compartment="c" substanceUnits="substance" hasOnlySubstanceUnits="false" boundaryCondition="false" constant="false">
        <notes>
          <html xmlns="http://www.w3.org/1999/xhtml"/>
        </notes>
      </species>
      <species id="M_3dhsk_c" name="3dhsk_c" compartment="c" substanceUnits="substance" hasOnlySubstanceUnits="false" boundaryCondition="false" constant="false">
        <notes>
          <html xmlns="http://www.w3.org/1999/xhtml"/>
        </notes>
      </species>
      <species id="M_ch4_c" name="ch4_c" compartment="c" substanceUnits="substance" hasOnlySubstanceUnits="false" boundaryCondition="false" constant="false">
        <notes>
          <html xmlns="http://www.w3.org/1999/xhtml"/>
        </notes>
      </species>
      <species id="M_hsfd_c" name="hsfd_c" compartment="c" substanceUnits="substance" hasOnlySubstanceUnits="false" boundaryCondition="false" constant="false">
        <notes>
          <html xmlns="http://www.w3.org/1999/xhtml"/>
        </notes>
      </species>
      <species id="M_mcom_c" name="mcom_c" compartment="c" substanceUnits="substance" hasOnlySubstanceUnits="false" boundaryCondition="false" constant="false">
        <notes>
          <html xmlns="http://www.w3.org/1999/xhtml"/>
        </notes>
      </species>
      <species id="M_actp_c" name="actp_c" compartment="c" substanceUnits="substance" hasOnlySubstanceUnits="false" boundaryCondition="false" constant="false">
        <notes>
          <html xmlns="http://www.w3.org/1999/xhtml"/>
        </notes>
      </species>
      <species id="M_4r5au_c" name="4r5au_c" compartment="c" substanceUnits="substance" hasOnlySubstanceUnits="false" boundaryCondition="false" constant="false">
        <notes>
          <html xmlns="http://www.w3.org/1999/xhtml"/>
        </notes>
      </species>
      <species id="M_dmlz_c" name="dmlz_c" compartment="c" substanceUnits="substance" hasOnlySubstanceUnits="false" boundaryCondition="false" constant="false">
        <notes>
          <html xmlns="http://www.w3.org/1999/xhtml"/>
        </notes>
      </species>
      <species id="M_dhf_c" name="dhf_c" compartment="c" substanceUnits="substance" hasOnlySubstanceUnits="false" boundaryCondition="false" constant="false">
        <notes>
          <html xmlns="http://www.w3.org/1999/xhtml"/>
        </notes>
      </species>
      <species id="M_fe3_e" name="fe3_e" compartment="e" substanceUnits="substance" hasOnlySubstanceUnits="false" boundaryCondition="false" constant="false">
        <notes>
          <html xmlns="http://www.w3.org/1999/xhtml"/>
        </notes>
      </species>
      <species id="M_cystrna_c" name="cystrna_c" compartment="c" substanceUnits="substance" hasOnlySubstanceUnits="false" boundaryCondition="false" constant="false">
        <notes>
          <html xmlns="http://www.w3.org/1999/xhtml"/>
        </notes>
      </species>
      <species id="M_trnacys_c" name="trnacys_c" compartment="c" substanceUnits="substance" hasOnlySubstanceUnits="false" boundaryCondition="false" constant="false">
        <notes>
          <html xmlns="http://www.w3.org/1999/xhtml"/>
        </notes>
      </species>
      <species id="M_his_L_c" name="his_L_c" compartment="c" substanceUnits="substance" hasOnlySubstanceUnits="false" boundaryCondition="false" constant="false">
        <notes>
          <html xmlns="http://www.w3.org/1999/xhtml"/>
        </notes>
      </species>
      <species id="M_histrna_c" name="histrna_c" compartment="c" substanceUnits="substance" hasOnlySubstanceUnits="false" boundaryCondition="false" constant="false">
        <notes>
          <html xmlns="http://www.w3.org/1999/xhtml"/>
        </notes>
      </species>
      <species id="M_trnahis_c" name="trnahis_c" compartment="c" substanceUnits="substance" hasOnlySubstanceUnits="false" boundaryCondition="false" constant="false">
        <notes>
          <html xmlns="http://www.w3.org/1999/xhtml"/>
        </notes>
      </species>
      <species id="M_meoh_e" name="meoh_e" compartment="e" substanceUnits="substance" hasOnlySubstanceUnits="false" boundaryCondition="false" constant="false">
        <notes>
          <html xmlns="http://www.w3.org/1999/xhtml"/>
        </notes>
      </species>
      <species id="M_cbp_c" name="cbp_c" compartment="c" substanceUnits="substance" hasOnlySubstanceUnits="false" boundaryCondition="false" constant="false">
        <notes>
          <html xmlns="http://www.w3.org/1999/xhtml"/>
        </notes>
      </species>
      <species id="M_hco3_c" name="hco3_c" compartment="c" substanceUnits="substance" hasOnlySubstanceUnits="false" boundaryCondition="false" constant="false">
        <notes>
          <html xmlns="http://www.w3.org/1999/xhtml"/>
        </notes>
      </species>
      <species id="M_mfrbi2_c" name="mfrbi2_c" compartment="c" substanceUnits="substance" hasOnlySubstanceUnits="false" boundaryCondition="false" constant="false">
        <notes>
          <html xmlns="http://www.w3.org/1999/xhtml"/>
        </notes>
      </species>
      <species id="M_mfrbi3_c" name="mfrbi3_c" compartment="c" substanceUnits="substance" hasOnlySubstanceUnits="false" boundaryCondition="false" constant="false">
        <notes>
          <html xmlns="http://www.w3.org/1999/xhtml"/>
        </notes>
      </species>
      <species id="M_mlthf_c" name="mlthf_c" compartment="c" substanceUnits="substance" hasOnlySubstanceUnits="false" boundaryCondition="false" constant="false">
        <notes>
          <html xmlns="http://www.w3.org/1999/xhtml"/>
        </notes>
      </species>
      <species id="M_3mob_c" name="3mob_c" compartment="c" substanceUnits="substance" hasOnlySubstanceUnits="false" boundaryCondition="false" constant="false">
        <notes>
          <html xmlns="http://www.w3.org/1999/xhtml"/>
        </notes>
      </species>
      <species id="M_2dhp_c" name="2dhp_c" compartment="c" substanceUnits="substance" hasOnlySubstanceUnits="false" boundaryCondition="false" constant="false">
        <notes>
          <html xmlns="http://www.w3.org/1999/xhtml"/>
        </notes>
      </species>
      <species id="M_aps_c" name="aps_c" compartment="c" substanceUnits="substance" hasOnlySubstanceUnits="false" boundaryCondition="false" constant="false">
        <notes>
          <html xmlns="http://www.w3.org/1999/xhtml"/>
        </notes>
      </species>
      <species id="M_mfrbi1_c" name="mfrbi1_c" compartment="c" substanceUnits="substance" hasOnlySubstanceUnits="false" boundaryCondition="false" constant="false">
        <notes>
          <html xmlns="http://www.w3.org/1999/xhtml"/>
        </notes>
      </species>
      <species id="M_copre5_c" name="copre5_c" compartment="c" substanceUnits="substance" hasOnlySubstanceUnits="false" boundaryCondition="false" constant="false">
        <notes>
          <html xmlns="http://www.w3.org/1999/xhtml"/>
        </notes>
      </species>
      <species id="M_acald_c" name="acald_c" compartment="c" substanceUnits="substance" hasOnlySubstanceUnits="false" boundaryCondition="false" constant="false">
        <notes>
          <html xmlns="http://www.w3.org/1999/xhtml"/>
        </notes>
      </species>
      <species id="M_copre6_c" name="copre6_c" compartment="c" substanceUnits="substance" hasOnlySubstanceUnits="false" boundaryCondition="false" constant="false">
        <notes>
          <html xmlns="http://www.w3.org/1999/xhtml"/>
        </notes>
      </species>
      <species id="M_23dhdp_c" name="23dhdp_c" compartment="c" substanceUnits="substance" hasOnlySubstanceUnits="false" boundaryCondition="false" constant="false">
        <notes>
          <html xmlns="http://www.w3.org/1999/xhtml"/>
        </notes>
      </species>
      <species id="M_aspsa_c" name="aspsa_c" compartment="c" substanceUnits="substance" hasOnlySubstanceUnits="false" boundaryCondition="false" constant="false">
        <notes>
          <html xmlns="http://www.w3.org/1999/xhtml"/>
        </notes>
      </species>
      <species id="M_hgbam_c" name="hgbam_c" compartment="c" substanceUnits="substance" hasOnlySubstanceUnits="false" boundaryCondition="false" constant="false">
        <notes>
          <html xmlns="http://www.w3.org/1999/xhtml"/>
        </notes>
      </species>
      <species id="M_cobalt2_c" name="cobalt2_c" compartment="c" substanceUnits="substance" hasOnlySubstanceUnits="false" boundaryCondition="false" constant="false">
        <notes>
          <html xmlns="http://www.w3.org/1999/xhtml"/>
        </notes>
      </species>
      <species id="M_co2dam_c" name="co2dam_c" compartment="c" substanceUnits="substance" hasOnlySubstanceUnits="false" boundaryCondition="false" constant="false">
        <notes>
          <html xmlns="http://www.w3.org/1999/xhtml"/>
        </notes>
      </species>
      <species id="M_gdp_c" name="gdp_c" compartment="c" substanceUnits="substance" hasOnlySubstanceUnits="false" boundaryCondition="false" constant="false">
        <notes>
          <html xmlns="http://www.w3.org/1999/xhtml"/>
        </notes>
      </species>
      <species id="M_glu_L_e" name="glu_L_e" compartment="e" substanceUnits="substance" hasOnlySubstanceUnits="false" boundaryCondition="false" constant="false">
        <notes>
          <html xmlns="http://www.w3.org/1999/xhtml"/>
        </notes>
      </species>
      <species id="M_23dhmb_c" name="23dhmb_c" compartment="c" substanceUnits="substance" hasOnlySubstanceUnits="false" boundaryCondition="false" constant="false">
        <notes>
          <html xmlns="http://www.w3.org/1999/xhtml"/>
        </notes>
      </species>
      <species id="M_dtmp_c" name="dtmp_c" compartment="c" substanceUnits="substance" hasOnlySubstanceUnits="false" boundaryCondition="false" constant="false">
        <notes>
          <html xmlns="http://www.w3.org/1999/xhtml"/>
        </notes>
      </species>
      <species id="M_thymd_c" name="thymd_c" compartment="c" substanceUnits="substance" hasOnlySubstanceUnits="false" boundaryCondition="false" constant="false">
        <notes>
          <html xmlns="http://www.w3.org/1999/xhtml"/>
        </notes>
      </species>
      <species id="M_ade_c" name="ade_c" compartment="c" substanceUnits="substance" hasOnlySubstanceUnits="false" boundaryCondition="false" constant="false">
        <notes>
          <html xmlns="http://www.w3.org/1999/xhtml"/>
        </notes>
      </species>
      <species id="M_mthgxl_c" name="mthgxl_c" compartment="c" substanceUnits="substance" hasOnlySubstanceUnits="false" boundaryCondition="false" constant="false">
        <notes>
          <html xmlns="http://www.w3.org/1999/xhtml"/>
        </notes>
      </species>
      <species id="M_acetol_c" name="acetol_c" compartment="c" substanceUnits="substance" hasOnlySubstanceUnits="false" boundaryCondition="false" constant="false">
        <notes>
          <html xmlns="http://www.w3.org/1999/xhtml"/>
        </notes>
      </species>
      <species id="M_alac_S_c" name="alac_S_c" compartment="c" substanceUnits="substance" hasOnlySubstanceUnits="false" boundaryCondition="false" constant="false">
        <notes>
          <html xmlns="http://www.w3.org/1999/xhtml"/>
        </notes>
      </species>
      <species id="M_actn_R_c" name="actn_R_c" compartment="c" substanceUnits="substance" hasOnlySubstanceUnits="false" boundaryCondition="false" constant="false">
        <notes>
          <html xmlns="http://www.w3.org/1999/xhtml"/>
        </notes>
      </species>
      <species id="M_4gaepmamfr_c" name="4gaepmamfr_c" compartment="c" substanceUnits="substance" hasOnlySubstanceUnits="false" boundaryCondition="false" constant="false">
        <notes>
          <html xmlns="http://www.w3.org/1999/xhtml"/>
        </notes>
      </species>
      <species id="M_aepmamfr_c" name="aepmamfr_c" compartment="c" substanceUnits="substance" hasOnlySubstanceUnits="false" boundaryCondition="false" constant="false">
        <notes>
          <html xmlns="http://www.w3.org/1999/xhtml"/>
        </notes>
      </species>
      <species id="M_thym_c" name="thym_c" compartment="c" substanceUnits="substance" hasOnlySubstanceUnits="false" boundaryCondition="false" constant="false">
        <notes>
          <html xmlns="http://www.w3.org/1999/xhtml"/>
        </notes>
      </species>
      <species id="M_2dr1p_c" name="2dr1p_c" compartment="c" substanceUnits="substance" hasOnlySubstanceUnits="false" boundaryCondition="false" constant="false">
        <notes>
          <html xmlns="http://www.w3.org/1999/xhtml"/>
        </notes>
      </species>
      <species id="M_actn_R_e" name="actn_R_e" compartment="e" substanceUnits="substance" hasOnlySubstanceUnits="false" boundaryCondition="false" constant="false">
        <notes>
          <html xmlns="http://www.w3.org/1999/xhtml"/>
        </notes>
      </species>
      <species id="M_gthrd_c" name="gthrd_c" compartment="c" substanceUnits="substance" hasOnlySubstanceUnits="false" boundaryCondition="false" constant="false">
        <notes>
          <html xmlns="http://www.w3.org/1999/xhtml"/>
        </notes>
      </species>
      <species id="M_gthox_c" name="gthox_c" compartment="c" substanceUnits="substance" hasOnlySubstanceUnits="false" boundaryCondition="false" constant="false">
        <notes>
          <html xmlns="http://www.w3.org/1999/xhtml"/>
        </notes>
      </species>
      <species id="M_cys_L_e" name="cys_L_e" compartment="e" substanceUnits="substance" hasOnlySubstanceUnits="false" boundaryCondition="false" constant="false">
        <notes>
          <html xmlns="http://www.w3.org/1999/xhtml"/>
        </notes>
      </species>
      <species id="M_4mpetz_c" name="4mpetz_c" compartment="c" substanceUnits="substance" hasOnlySubstanceUnits="false" boundaryCondition="false" constant="false">
        <notes>
          <html xmlns="http://www.w3.org/1999/xhtml"/>
        </notes>
      </species>
      <species id="M_dxyl5p_c" name="dxyl5p_c" compartment="c" substanceUnits="substance" hasOnlySubstanceUnits="false" boundaryCondition="false" constant="false">
        <notes>
          <html xmlns="http://www.w3.org/1999/xhtml"/>
        </notes>
      </species>
      <species id="M_4hba_c" name="4hba_c" compartment="c" substanceUnits="substance" hasOnlySubstanceUnits="false" boundaryCondition="false" constant="false">
        <notes>
          <html xmlns="http://www.w3.org/1999/xhtml"/>
        </notes>
      </species>
      <species id="M_lys_L_e" name="lys_L_e" compartment="e" substanceUnits="substance" hasOnlySubstanceUnits="false" boundaryCondition="false" constant="false">
        <notes>
          <html xmlns="http://www.w3.org/1999/xhtml"/>
        </notes>
      </species>
      <species id="M_r5p_c" name="r5p_c" compartment="c" substanceUnits="substance" hasOnlySubstanceUnits="false" boundaryCondition="false" constant="false">
        <notes>
          <html xmlns="http://www.w3.org/1999/xhtml"/>
        </notes>
      </species>
      <species id="M_r15bp_c" name="r15bp_c" compartment="c" substanceUnits="substance" hasOnlySubstanceUnits="false" boundaryCondition="false" constant="false">
        <notes>
          <html xmlns="http://www.w3.org/1999/xhtml"/>
        </notes>
      </species>
      <species id="M_formmfr_b_c" name="formmfr_b_c" compartment="c" substanceUnits="substance" hasOnlySubstanceUnits="false" boundaryCondition="false" constant="false">
        <notes>
          <html xmlns="http://www.w3.org/1999/xhtml"/>
        </notes>
      </species>
      <species id="M_pant_R_c" name="pant_R_c" compartment="c" substanceUnits="substance" hasOnlySubstanceUnits="false" boundaryCondition="false" constant="false">
        <notes>
          <html xmlns="http://www.w3.org/1999/xhtml"/>
        </notes>
      </species>
      <species id="M_cbi_e" name="cbi_e" compartment="e" substanceUnits="substance" hasOnlySubstanceUnits="false" boundaryCondition="false" constant="false">
        <notes>
          <html xmlns="http://www.w3.org/1999/xhtml"/>
        </notes>
      </species>
      <species id="M_hom_L_c" name="hom_L_c" compartment="c" substanceUnits="substance" hasOnlySubstanceUnits="false" boundaryCondition="false" constant="false">
        <notes>
          <html xmlns="http://www.w3.org/1999/xhtml"/>
        </notes>
      </species>
      <species id="M_achms_c" name="achms_c" compartment="c" substanceUnits="substance" hasOnlySubstanceUnits="false" boundaryCondition="false" constant="false">
        <notes>
          <html xmlns="http://www.w3.org/1999/xhtml"/>
        </notes>
      </species>
      <species id="M_agm_c" name="agm_c" compartment="c" substanceUnits="substance" hasOnlySubstanceUnits="false" boundaryCondition="false" constant="false">
        <notes>
          <html xmlns="http://www.w3.org/1999/xhtml"/>
        </notes>
      </species>
      <species id="M_arg_L_c" name="arg_L_c" compartment="c" substanceUnits="substance" hasOnlySubstanceUnits="false" boundaryCondition="false" constant="false">
        <notes>
          <html xmlns="http://www.w3.org/1999/xhtml"/>
        </notes>
      </species>
      <species id="M_h2o2_c" name="h2o2_c" compartment="c" substanceUnits="substance" hasOnlySubstanceUnits="false" boundaryCondition="false" constant="false">
        <notes>
          <html xmlns="http://www.w3.org/1999/xhtml"/>
        </notes>
      </species>
      <species id="M_ca2_e" name="ca2_e" compartment="e" substanceUnits="substance" hasOnlySubstanceUnits="false" boundaryCondition="false" constant="false">
        <notes>
          <html xmlns="http://www.w3.org/1999/xhtml"/>
        </notes>
      </species>
      <species id="M_ca2_c" name="ca2_c" compartment="c" substanceUnits="substance" hasOnlySubstanceUnits="false" boundaryCondition="false" constant="false">
        <notes>
          <html xmlns="http://www.w3.org/1999/xhtml"/>
        </notes>
      </species>
      <species id="M_pi_e" name="pi_e" compartment="e" substanceUnits="substance" hasOnlySubstanceUnits="false" boundaryCondition="false" constant="false">
        <notes>
          <html xmlns="http://www.w3.org/1999/xhtml"/>
        </notes>
      </species>
      <species id="M_val_L_c" name="val_L_c" compartment="c" substanceUnits="substance" hasOnlySubstanceUnits="false" boundaryCondition="false" constant="false">
        <notes>
          <html xmlns="http://www.w3.org/1999/xhtml"/>
        </notes>
      </species>
      <species id="M_mev_R_c" name="mev_R_c" compartment="c" substanceUnits="substance" hasOnlySubstanceUnits="false" boundaryCondition="false" constant="false">
        <notes>
          <html xmlns="http://www.w3.org/1999/xhtml"/>
        </notes>
      </species>
      <species id="M_hmgcoa_c" name="hmgcoa_c" compartment="c" substanceUnits="substance" hasOnlySubstanceUnits="false" boundaryCondition="false" constant="false">
        <notes>
          <html xmlns="http://www.w3.org/1999/xhtml"/>
        </notes>
      </species>
      <species id="M_glyclt_c" name="glyclt_c" compartment="c" substanceUnits="substance" hasOnlySubstanceUnits="false" boundaryCondition="false" constant="false">
        <notes>
          <html xmlns="http://www.w3.org/1999/xhtml"/>
        </notes>
      </species>
      <species id="M_dhadrp_c" name="dhadrp_c" compartment="c" substanceUnits="substance" hasOnlySubstanceUnits="false" boundaryCondition="false" constant="false">
        <notes>
          <html xmlns="http://www.w3.org/1999/xhtml"/>
        </notes>
      </species>
      <species id="M_ac_e" name="ac_e" compartment="e" substanceUnits="substance" hasOnlySubstanceUnits="false" boundaryCondition="false" constant="false">
        <notes>
          <html xmlns="http://www.w3.org/1999/xhtml"/>
        </notes>
      </species>
      <species id="M_pep_c" name="pep_c" compartment="c" substanceUnits="substance" hasOnlySubstanceUnits="false" boundaryCondition="false" constant="false">
        <notes>
          <html xmlns="http://www.w3.org/1999/xhtml"/>
        </notes>
      </species>
      <species id="M_dudp_c" name="dudp_c" compartment="c" substanceUnits="substance" hasOnlySubstanceUnits="false" boundaryCondition="false" constant="false">
        <notes>
          <html xmlns="http://www.w3.org/1999/xhtml"/>
        </notes>
      </species>
      <species id="M_3pg_c" name="3pg_c" compartment="c" substanceUnits="substance" hasOnlySubstanceUnits="false" boundaryCondition="false" constant="false">
        <notes>
          <html xmlns="http://www.w3.org/1999/xhtml"/>
        </notes>
      </species>
      <species id="M_2pg_c" name="2pg_c" compartment="c" substanceUnits="substance" hasOnlySubstanceUnits="false" boundaryCondition="false" constant="false">
        <notes>
          <html xmlns="http://www.w3.org/1999/xhtml"/>
        </notes>
      </species>
      <species id="M_pppi_c" name="pppi_c" compartment="c" substanceUnits="substance" hasOnlySubstanceUnits="false" boundaryCondition="false" constant="false">
        <notes>
          <html xmlns="http://www.w3.org/1999/xhtml"/>
        </notes>
      </species>
      <species id="M_13dpg_c" name="13dpg_c" compartment="c" substanceUnits="substance" hasOnlySubstanceUnits="false" boundaryCondition="false" constant="false">
        <notes>
          <html xmlns="http://www.w3.org/1999/xhtml"/>
        </notes>
      </species>
      <species id="M_g6p_c" name="g6p_c" compartment="c" substanceUnits="substance" hasOnlySubstanceUnits="false" boundaryCondition="false" constant="false">
        <notes>
          <html xmlns="http://www.w3.org/1999/xhtml"/>
        </notes>
      </species>
      <species id="M_fru_c" name="fru_c" compartment="c" substanceUnits="substance" hasOnlySubstanceUnits="false" boundaryCondition="false" constant="false">
        <notes>
          <html xmlns="http://www.w3.org/1999/xhtml"/>
        </notes>
      </species>
      <species id="M_pram_c" name="pram_c" compartment="c" substanceUnits="substance" hasOnlySubstanceUnits="false" boundaryCondition="false" constant="false">
        <notes>
          <html xmlns="http://www.w3.org/1999/xhtml"/>
        </notes>
      </species>
      <species id="M_hxan_c" name="hxan_c" compartment="c" substanceUnits="substance" hasOnlySubstanceUnits="false" boundaryCondition="false" constant="false">
        <notes>
          <html xmlns="http://www.w3.org/1999/xhtml"/>
        </notes>
      </species>
      <species id="M_unknown_cbl1deg_e" name="unknown_cbl1deg_e" compartment="e" substanceUnits="substance" hasOnlySubstanceUnits="false" boundaryCondition="false" constant="false">
        <notes>
          <html xmlns="http://www.w3.org/1999/xhtml"/>
        </notes>
      </species>
      <species id="M_2obut_c" name="2obut_c" compartment="c" substanceUnits="substance" hasOnlySubstanceUnits="false" boundaryCondition="false" constant="false">
        <notes>
          <html xmlns="http://www.w3.org/1999/xhtml"/>
        </notes>
      </species>
      <species id="M_fe2_e" name="fe2_e" compartment="e" substanceUnits="substance" hasOnlySubstanceUnits="false" boundaryCondition="false" constant="false">
        <notes>
          <html xmlns="http://www.w3.org/1999/xhtml"/>
        </notes>
      </species>
      <species id="M_ile_L_e" name="ile_L_e" compartment="e" substanceUnits="substance" hasOnlySubstanceUnits="false" boundaryCondition="false" constant="false">
        <notes>
          <html xmlns="http://www.w3.org/1999/xhtml"/>
        </notes>
      </species>
      <species id="M_ile_L_c" name="ile_L_c" compartment="c" substanceUnits="substance" hasOnlySubstanceUnits="false" boundaryCondition="false" constant="false">
        <notes>
          <html xmlns="http://www.w3.org/1999/xhtml"/>
        </notes>
      </species>
      <species id="M_g3p_c" name="g3p_c" compartment="c" substanceUnits="substance" hasOnlySubstanceUnits="false" boundaryCondition="false" constant="false">
        <notes>
          <html xmlns="http://www.w3.org/1999/xhtml"/>
        </notes>
      </species>
      <species id="M_dms_e" name="dms_e" compartment="e" substanceUnits="substance" hasOnlySubstanceUnits="false" boundaryCondition="false" constant="false">
        <notes>
          <html xmlns="http://www.w3.org/1999/xhtml"/>
        </notes>
      </species>
      <species id="M_dms_c" name="dms_c" compartment="c" substanceUnits="substance" hasOnlySubstanceUnits="false" boundaryCondition="false" constant="false">
        <notes>
          <html xmlns="http://www.w3.org/1999/xhtml"/>
        </notes>
      </species>
      <species id="M_trp_L_c" name="trp_L_c" compartment="c" substanceUnits="substance" hasOnlySubstanceUnits="false" boundaryCondition="false" constant="false">
        <notes>
          <html xmlns="http://www.w3.org/1999/xhtml"/>
        </notes>
      </species>
      <species id="M_trnatrp_c" name="trnatrp_c" compartment="c" substanceUnits="substance" hasOnlySubstanceUnits="false" boundaryCondition="false" constant="false">
        <notes>
          <html xmlns="http://www.w3.org/1999/xhtml"/>
        </notes>
      </species>
      <species id="M_trptrna_c" name="trptrna_c" compartment="c" substanceUnits="substance" hasOnlySubstanceUnits="false" boundaryCondition="false" constant="false">
        <notes>
          <html xmlns="http://www.w3.org/1999/xhtml"/>
        </notes>
      </species>
      <species id="M_hcit_c" name="hcit_c" compartment="c" substanceUnits="substance" hasOnlySubstanceUnits="false" boundaryCondition="false" constant="false">
        <notes>
          <html xmlns="http://www.w3.org/1999/xhtml"/>
        </notes>
      </species>
      <species id="M_citr_L_c" name="citr_L_c" compartment="c" substanceUnits="substance" hasOnlySubstanceUnits="false" boundaryCondition="false" constant="false">
        <notes>
          <html xmlns="http://www.w3.org/1999/xhtml"/>
        </notes>
      </species>
      <species id="M_orot_c" name="orot_c" compartment="c" substanceUnits="substance" hasOnlySubstanceUnits="false" boundaryCondition="false" constant="false">
        <notes>
          <html xmlns="http://www.w3.org/1999/xhtml"/>
        </notes>
      </species>
      <species id="M_dhor_S_c" name="dhor_S_c" compartment="c" substanceUnits="substance" hasOnlySubstanceUnits="false" boundaryCondition="false" constant="false">
        <notes>
          <html xmlns="http://www.w3.org/1999/xhtml"/>
        </notes>
      </species>
      <species id="M_3hgrdp_c" name="3hgrdp_c" compartment="c" substanceUnits="substance" hasOnlySubstanceUnits="false" boundaryCondition="false" constant="false">
        <notes>
          <html xmlns="http://www.w3.org/1999/xhtml"/>
        </notes>
      </species>
      <species id="M_etha_e" name="etha_e" compartment="e" substanceUnits="substance" hasOnlySubstanceUnits="false" boundaryCondition="false" constant="false">
        <notes>
          <html xmlns="http://www.w3.org/1999/xhtml"/>
        </notes>
      </species>
      <species id="M_orot5p_c" name="orot5p_c" compartment="c" substanceUnits="substance" hasOnlySubstanceUnits="false" boundaryCondition="false" constant="false">
        <notes>
          <html xmlns="http://www.w3.org/1999/xhtml"/>
        </notes>
      </species>
      <species id="M_asn_L_c" name="asn_L_c" compartment="c" substanceUnits="substance" hasOnlySubstanceUnits="false" boundaryCondition="false" constant="false">
        <notes>
          <html xmlns="http://www.w3.org/1999/xhtml"/>
        </notes>
      </species>
      <species id="M_trp_L_e" name="trp_L_e" compartment="e" substanceUnits="substance" hasOnlySubstanceUnits="false" boundaryCondition="false" constant="false">
        <notes>
          <html xmlns="http://www.w3.org/1999/xhtml"/>
        </notes>
      </species>
      <species id="M_co2_e" name="co2_e" compartment="e" substanceUnits="substance" hasOnlySubstanceUnits="false" boundaryCondition="false" constant="false">
        <notes>
          <html xmlns="http://www.w3.org/1999/xhtml"/>
        </notes>
      </species>
      <species id="M_n2_c" name="n2_c" compartment="c" substanceUnits="substance" hasOnlySubstanceUnits="false" boundaryCondition="false" constant="false">
        <notes>
          <html xmlns="http://www.w3.org/1999/xhtml"/>
        </notes>
      </species>
      <species id="M_n2_e" name="n2_e" compartment="e" substanceUnits="substance" hasOnlySubstanceUnits="false" boundaryCondition="false" constant="false">
        <notes>
          <html xmlns="http://www.w3.org/1999/xhtml"/>
        </notes>
      </species>
      <species id="M_hco3_e" name="hco3_e" compartment="e" substanceUnits="substance" hasOnlySubstanceUnits="false" boundaryCondition="false" constant="false">
        <notes>
          <html xmlns="http://www.w3.org/1999/xhtml"/>
        </notes>
      </species>
      <species id="M_ppap_c" name="ppap_c" compartment="c" substanceUnits="substance" hasOnlySubstanceUnits="false" boundaryCondition="false" constant="false">
        <notes>
          <html xmlns="http://www.w3.org/1999/xhtml"/>
        </notes>
      </species>
      <species id="M_prbamp_c" name="prbamp_c" compartment="c" substanceUnits="substance" hasOnlySubstanceUnits="false" boundaryCondition="false" constant="false">
        <notes>
          <html xmlns="http://www.w3.org/1999/xhtml"/>
        </notes>
      </species>
      <species id="M_prfp_c" name="prfp_c" compartment="c" substanceUnits="substance" hasOnlySubstanceUnits="false" boundaryCondition="false" constant="false">
        <notes>
          <html xmlns="http://www.w3.org/1999/xhtml"/>
        </notes>
      </species>
      <species id="M_mphenh2_c" name="mphenh2_c" compartment="c" substanceUnits="substance" hasOnlySubstanceUnits="false" boundaryCondition="false" constant="false">
        <notes>
          <html xmlns="http://www.w3.org/1999/xhtml"/>
        </notes>
      </species>
      <species id="M_mphen_c" name="mphen_c" compartment="c" substanceUnits="substance" hasOnlySubstanceUnits="false" boundaryCondition="false" constant="false">
        <notes>
          <html xmlns="http://www.w3.org/1999/xhtml"/>
        </notes>
      </species>
      <species id="M_damp_c" name="damp_c" compartment="c" substanceUnits="substance" hasOnlySubstanceUnits="false" boundaryCondition="false" constant="false">
        <notes>
          <html xmlns="http://www.w3.org/1999/xhtml"/>
        </notes>
      </species>
      <species id="M_datp_c" name="datp_c" compartment="c" substanceUnits="substance" hasOnlySubstanceUnits="false" boundaryCondition="false" constant="false">
        <notes>
          <html xmlns="http://www.w3.org/1999/xhtml"/>
        </notes>
      </species>
      <species id="M_dadp_c" name="dadp_c" compartment="c" substanceUnits="substance" hasOnlySubstanceUnits="false" boundaryCondition="false" constant="false">
        <notes>
          <html xmlns="http://www.w3.org/1999/xhtml"/>
        </notes>
      </species>
      <species id="M_aconm_c" name="aconm_c" compartment="c" substanceUnits="substance" hasOnlySubstanceUnits="false" boundaryCondition="false" constant="false">
        <notes>
          <html xmlns="http://www.w3.org/1999/xhtml"/>
        </notes>
      </species>
      <species id="M_acon_T_c" name="acon_T_c" compartment="c" substanceUnits="substance" hasOnlySubstanceUnits="false" boundaryCondition="false" constant="false">
        <notes>
          <html xmlns="http://www.w3.org/1999/xhtml"/>
        </notes>
      </species>
      <species id="M_dutp_c" name="dutp_c" compartment="c" substanceUnits="substance" hasOnlySubstanceUnits="false" boundaryCondition="false" constant="false">
        <notes>
          <html xmlns="http://www.w3.org/1999/xhtml"/>
        </notes>
      </species>
      <species id="M_btn_e" name="btn_e" compartment="e" substanceUnits="substance" hasOnlySubstanceUnits="false" boundaryCondition="false" constant="false">
        <notes>
          <html xmlns="http://www.w3.org/1999/xhtml"/>
        </notes>
      </species>
      <species id="M_3hdggpg_c" name="3hdggpg_c" compartment="c" substanceUnits="substance" hasOnlySubstanceUnits="false" boundaryCondition="false" constant="false">
        <notes>
          <html xmlns="http://www.w3.org/1999/xhtml"/>
        </notes>
      </species>
      <species id="M_3c2hmp_c" name="3c2hmp_c" compartment="c" substanceUnits="substance" hasOnlySubstanceUnits="false" boundaryCondition="false" constant="false">
        <notes>
          <html xmlns="http://www.w3.org/1999/xhtml"/>
        </notes>
      </species>
      <species id="M_3c4mop_c" name="3c4mop_c" compartment="c" substanceUnits="substance" hasOnlySubstanceUnits="false" boundaryCondition="false" constant="false">
        <notes>
          <html xmlns="http://www.w3.org/1999/xhtml"/>
        </notes>
      </species>
      <species id="M_r2mmal_c" name="r2mmal_c" compartment="c" substanceUnits="substance" hasOnlySubstanceUnits="false" boundaryCondition="false" constant="false">
        <notes>
          <html xmlns="http://www.w3.org/1999/xhtml"/>
        </notes>
      </species>
      <species id="M_prbatp_c" name="prbatp_c" compartment="c" substanceUnits="substance" hasOnlySubstanceUnits="false" boundaryCondition="false" constant="false">
        <notes>
          <html xmlns="http://www.w3.org/1999/xhtml"/>
        </notes>
      </species>
      <species id="M_urea_c" name="urea_c" compartment="c" substanceUnits="substance" hasOnlySubstanceUnits="false" boundaryCondition="false" constant="false">
        <notes>
          <html xmlns="http://www.w3.org/1999/xhtml"/>
        </notes>
      </species>
      <species id="M_ch4_e" name="ch4_e" compartment="e" substanceUnits="substance" hasOnlySubstanceUnits="false" boundaryCondition="false" constant="false">
        <notes>
          <html xmlns="http://www.w3.org/1999/xhtml"/>
        </notes>
      </species>
      <species id="M_adocbi_c" name="adocbi_c" compartment="c" substanceUnits="substance" hasOnlySubstanceUnits="false" boundaryCondition="false" constant="false">
        <notes>
          <html xmlns="http://www.w3.org/1999/xhtml"/>
        </notes>
      </species>
      <species id="M_adcobhex_c" name="adcobhex_c" compartment="c" substanceUnits="substance" hasOnlySubstanceUnits="false" boundaryCondition="false" constant="false">
        <notes>
          <html xmlns="http://www.w3.org/1999/xhtml"/>
        </notes>
      </species>
      <species id="M_appl_c" name="appl_c" compartment="c" substanceUnits="substance" hasOnlySubstanceUnits="false" boundaryCondition="false" constant="false">
        <notes>
          <html xmlns="http://www.w3.org/1999/xhtml"/>
        </notes>
      </species>
      <species id="M_paps_c" name="paps_c" compartment="c" substanceUnits="substance" hasOnlySubstanceUnits="false" boundaryCondition="false" constant="false">
        <notes>
          <html xmlns="http://www.w3.org/1999/xhtml"/>
        </notes>
      </species>
      <species id="M_pap_c" name="pap_c" compartment="c" substanceUnits="substance" hasOnlySubstanceUnits="false" boundaryCondition="false" constant="false">
        <notes>
          <html xmlns="http://www.w3.org/1999/xhtml"/>
        </notes>
      </species>
      <species id="M_adprib_c" name="adprib_c" compartment="c" substanceUnits="substance" hasOnlySubstanceUnits="false" boundaryCondition="false" constant="false">
        <notes>
          <html xmlns="http://www.w3.org/1999/xhtml"/>
        </notes>
      </species>
      <species id="M_dcamp_c" name="dcamp_c" compartment="c" substanceUnits="substance" hasOnlySubstanceUnits="false" boundaryCondition="false" constant="false">
        <notes>
          <html xmlns="http://www.w3.org/1999/xhtml"/>
        </notes>
      </species>
      <species id="M_thdp_c" name="thdp_c" compartment="c" substanceUnits="substance" hasOnlySubstanceUnits="false" boundaryCondition="false" constant="false">
        <notes>
          <html xmlns="http://www.w3.org/1999/xhtml"/>
        </notes>
      </species>
      <species id="M_fpram_c" name="fpram_c" compartment="c" substanceUnits="substance" hasOnlySubstanceUnits="false" boundaryCondition="false" constant="false">
        <notes>
          <html xmlns="http://www.w3.org/1999/xhtml"/>
        </notes>
      </species>
      <species id="M_4gggaepmamfr_c" name="4gggaepmamfr_c" compartment="c" substanceUnits="substance" hasOnlySubstanceUnits="false" boundaryCondition="false" constant="false">
        <notes>
          <html xmlns="http://www.w3.org/1999/xhtml"/>
        </notes>
      </species>
      <species id="M_4ampm_c" name="4ampm_c" compartment="c" substanceUnits="substance" hasOnlySubstanceUnits="false" boundaryCondition="false" constant="false">
        <notes>
          <html xmlns="http://www.w3.org/1999/xhtml"/>
        </notes>
      </species>
      <species id="M_fprica_c" name="fprica_c" compartment="c" substanceUnits="substance" hasOnlySubstanceUnits="false" boundaryCondition="false" constant="false">
        <notes>
          <html xmlns="http://www.w3.org/1999/xhtml"/>
        </notes>
      </species>
      <species id="M_3php_c" name="3php_c" compartment="c" substanceUnits="substance" hasOnlySubstanceUnits="false" boundaryCondition="false" constant="false">
        <notes>
          <html xmlns="http://www.w3.org/1999/xhtml"/>
        </notes>
      </species>
      <species id="M_trnalys_c" name="trnalys_c" compartment="c" substanceUnits="substance" hasOnlySubstanceUnits="false" boundaryCondition="false" constant="false">
        <notes>
          <html xmlns="http://www.w3.org/1999/xhtml"/>
        </notes>
      </species>
      <species id="M_lystrna_c" name="lystrna_c" compartment="c" substanceUnits="substance" hasOnlySubstanceUnits="false" boundaryCondition="false" constant="false">
        <notes>
          <html xmlns="http://www.w3.org/1999/xhtml"/>
        </notes>
      </species>
      <species id="M_phaccoa_c" name="phaccoa_c" compartment="c" substanceUnits="substance" hasOnlySubstanceUnits="false" boundaryCondition="false" constant="false">
        <notes>
          <html xmlns="http://www.w3.org/1999/xhtml"/>
        </notes>
      </species>
      <species id="M_hphaccoa_c" name="hphaccoa_c" compartment="c" substanceUnits="substance" hasOnlySubstanceUnits="false" boundaryCondition="false" constant="false">
        <notes>
          <html xmlns="http://www.w3.org/1999/xhtml"/>
        </notes>
      </species>
      <species id="M_7ohp_c" name="7ohp_c" compartment="c" substanceUnits="substance" hasOnlySubstanceUnits="false" boundaryCondition="false" constant="false">
        <notes>
          <html xmlns="http://www.w3.org/1999/xhtml"/>
        </notes>
      </species>
      <species id="M_ser_L_c" name="ser_L_c" compartment="c" substanceUnits="substance" hasOnlySubstanceUnits="false" boundaryCondition="false" constant="false">
        <notes>
          <html xmlns="http://www.w3.org/1999/xhtml"/>
        </notes>
      </species>
      <species id="M_7mhp_c" name="7mhp_c" compartment="c" substanceUnits="substance" hasOnlySubstanceUnits="false" boundaryCondition="false" constant="false">
        <notes>
          <html xmlns="http://www.w3.org/1999/xhtml"/>
        </notes>
      </species>
      <species id="M_mma_c" name="mma_c" compartment="c" substanceUnits="substance" hasOnlySubstanceUnits="false" boundaryCondition="false" constant="false">
        <notes>
          <html xmlns="http://www.w3.org/1999/xhtml"/>
        </notes>
      </species>
      <species id="M_cit_c" name="cit_c" compartment="c" substanceUnits="substance" hasOnlySubstanceUnits="false" boundaryCondition="false" constant="false">
        <notes>
          <html xmlns="http://www.w3.org/1999/xhtml"/>
        </notes>
      </species>
      <species id="M_icit_c" name="icit_c" compartment="c" substanceUnits="substance" hasOnlySubstanceUnits="false" boundaryCondition="false" constant="false">
        <notes>
          <html xmlns="http://www.w3.org/1999/xhtml"/>
        </notes>
      </species>
      <species id="M_duri_c" name="duri_c" compartment="c" substanceUnits="substance" hasOnlySubstanceUnits="false" boundaryCondition="false" constant="false">
        <notes>
          <html xmlns="http://www.w3.org/1999/xhtml"/>
        </notes>
      </species>
      <species id="M_5hbc_c" name="5hbc_c" compartment="c" substanceUnits="substance" hasOnlySubstanceUnits="false" boundaryCondition="false" constant="false">
        <notes>
          <html xmlns="http://www.w3.org/1999/xhtml"/>
        </notes>
      </species>
      <species id="M_aacald_c" name="aacald_c" compartment="c" substanceUnits="substance" hasOnlySubstanceUnits="false" boundaryCondition="false" constant="false">
        <notes>
          <html xmlns="http://www.w3.org/1999/xhtml"/>
        </notes>
      </species>
      <species id="M_uacgam_c" name="uacgam_c" compartment="c" substanceUnits="substance" hasOnlySubstanceUnits="false" boundaryCondition="false" constant="false">
        <notes>
          <html xmlns="http://www.w3.org/1999/xhtml"/>
        </notes>
      </species>
      <species id="M_agdpgpi_c" name="agdpgpi_c" compartment="c" substanceUnits="substance" hasOnlySubstanceUnits="false" boundaryCondition="false" constant="false">
        <notes>
          <html xmlns="http://www.w3.org/1999/xhtml"/>
        </notes>
      </species>
      <species id="M_fgam_c" name="fgam_c" compartment="c" substanceUnits="substance" hasOnlySubstanceUnits="false" boundaryCondition="false" constant="false">
        <notes>
          <html xmlns="http://www.w3.org/1999/xhtml"/>
        </notes>
      </species>
      <species id="M_26dap_M_c" name="26dap_M_c" compartment="c" substanceUnits="substance" hasOnlySubstanceUnits="false" boundaryCondition="false" constant="false">
        <notes>
          <html xmlns="http://www.w3.org/1999/xhtml"/>
        </notes>
      </species>
      <species id="M_fapy_c" name="fapy_c" compartment="c" substanceUnits="substance" hasOnlySubstanceUnits="false" boundaryCondition="false" constant="false">
        <notes>
          <html xmlns="http://www.w3.org/1999/xhtml"/>
        </notes>
      </species>
      <species id="M_5mdr1p_c" name="5mdr1p_c" compartment="c" substanceUnits="substance" hasOnlySubstanceUnits="false" boundaryCondition="false" constant="false">
        <notes>
          <html xmlns="http://www.w3.org/1999/xhtml"/>
        </notes>
      </species>
      <species id="M_5mdru1p_c" name="5mdru1p_c" compartment="c" substanceUnits="substance" hasOnlySubstanceUnits="false" boundaryCondition="false" constant="false">
        <notes>
          <html xmlns="http://www.w3.org/1999/xhtml"/>
        </notes>
      </species>
      <species id="M_ribflv_c" name="ribflv_c" compartment="c" substanceUnits="substance" hasOnlySubstanceUnits="false" boundaryCondition="false" constant="false">
        <notes>
          <html xmlns="http://www.w3.org/1999/xhtml"/>
        </notes>
      </species>
      <species id="M_3hfrdp_c" name="3hfrdp_c" compartment="c" substanceUnits="substance" hasOnlySubstanceUnits="false" boundaryCondition="false" constant="false">
        <notes>
          <html xmlns="http://www.w3.org/1999/xhtml"/>
        </notes>
      </species>
      <species id="M_dma_c" name="dma_c" compartment="c" substanceUnits="substance" hasOnlySubstanceUnits="false" boundaryCondition="false" constant="false">
        <notes>
          <html xmlns="http://www.w3.org/1999/xhtml"/>
        </notes>
      </species>
      <species id="M_dma_e" name="dma_e" compartment="e" substanceUnits="substance" hasOnlySubstanceUnits="false" boundaryCondition="false" constant="false">
        <notes>
          <html xmlns="http://www.w3.org/1999/xhtml"/>
        </notes>
      </species>
      <species id="M_cmpacna_c" name="cmpacna_c" compartment="c" substanceUnits="substance" hasOnlySubstanceUnits="false" boundaryCondition="false" constant="false">
        <notes>
          <html xmlns="http://www.w3.org/1999/xhtml"/>
        </notes>
      </species>
      <species id="M_acnam_c" name="acnam_c" compartment="c" substanceUnits="substance" hasOnlySubstanceUnits="false" boundaryCondition="false" constant="false">
        <notes>
          <html xmlns="http://www.w3.org/1999/xhtml"/>
        </notes>
      </species>
      <species id="M_cbasp_c" name="cbasp_c" compartment="c" substanceUnits="substance" hasOnlySubstanceUnits="false" boundaryCondition="false" constant="false">
        <notes>
          <html xmlns="http://www.w3.org/1999/xhtml"/>
        </notes>
      </species>
      <species id="M_ibtyr_c" name="ibtyr_c" compartment="c" substanceUnits="substance" hasOnlySubstanceUnits="false" boundaryCondition="false" constant="false">
        <notes>
          <html xmlns="http://www.w3.org/1999/xhtml"/>
        </notes>
      </species>
      <species id="M_cdp_c" name="cdp_c" compartment="c" substanceUnits="substance" hasOnlySubstanceUnits="false" boundaryCondition="false" constant="false">
        <notes>
          <html xmlns="http://www.w3.org/1999/xhtml"/>
        </notes>
      </species>
      <species id="M_dcdp_c" name="dcdp_c" compartment="c" substanceUnits="substance" hasOnlySubstanceUnits="false" boundaryCondition="false" constant="false">
        <notes>
          <html xmlns="http://www.w3.org/1999/xhtml"/>
        </notes>
      </species>
      <species id="M_dtdp_c" name="dtdp_c" compartment="c" substanceUnits="substance" hasOnlySubstanceUnits="false" boundaryCondition="false" constant="false">
        <notes>
          <html xmlns="http://www.w3.org/1999/xhtml"/>
        </notes>
      </species>
      <species id="M_dctp_c" name="dctp_c" compartment="c" substanceUnits="substance" hasOnlySubstanceUnits="false" boundaryCondition="false" constant="false">
        <notes>
          <html xmlns="http://www.w3.org/1999/xhtml"/>
        </notes>
      </species>
      <species id="M_dgggps_c" name="dgggps_c" compartment="c" substanceUnits="substance" hasOnlySubstanceUnits="false" boundaryCondition="false" constant="false">
        <notes>
          <html xmlns="http://www.w3.org/1999/xhtml"/>
        </notes>
      </species>
      <species id="M_gdpmann_c" name="gdpmann_c" compartment="c" substanceUnits="substance" hasOnlySubstanceUnits="false" boundaryCondition="false" constant="false">
        <notes>
          <html xmlns="http://www.w3.org/1999/xhtml"/>
        </notes>
      </species>
      <species id="M_glx_c" name="glx_c" compartment="c" substanceUnits="substance" hasOnlySubstanceUnits="false" boundaryCondition="false" constant="false">
        <notes>
          <html xmlns="http://www.w3.org/1999/xhtml"/>
        </notes>
      </species>
      <species id="M_fum_c" name="fum_c" compartment="c" substanceUnits="substance" hasOnlySubstanceUnits="false" boundaryCondition="false" constant="false">
        <notes>
          <html xmlns="http://www.w3.org/1999/xhtml"/>
        </notes>
      </species>
      <species id="M_adcobdam_c" name="adcobdam_c" compartment="c" substanceUnits="substance" hasOnlySubstanceUnits="false" boundaryCondition="false" constant="false">
        <notes>
          <html xmlns="http://www.w3.org/1999/xhtml"/>
        </notes>
      </species>
      <species id="M_ind3ac_e" name="ind3ac_e" compartment="e" substanceUnits="substance" hasOnlySubstanceUnits="false" boundaryCondition="false" constant="false">
        <notes>
          <html xmlns="http://www.w3.org/1999/xhtml"/>
        </notes>
      </species>
      <species id="M_glu5p_c" name="glu5p_c" compartment="c" substanceUnits="substance" hasOnlySubstanceUnits="false" boundaryCondition="false" constant="false">
        <notes>
          <html xmlns="http://www.w3.org/1999/xhtml"/>
        </notes>
      </species>
      <species id="M_26dap_LL_c" name="26dap_LL_c" compartment="c" substanceUnits="substance" hasOnlySubstanceUnits="false" boundaryCondition="false" constant="false">
        <notes>
          <html xmlns="http://www.w3.org/1999/xhtml"/>
        </notes>
      </species>
      <species id="M_2ahbut_c" name="2ahbut_c" compartment="c" substanceUnits="substance" hasOnlySubstanceUnits="false" boundaryCondition="false" constant="false">
        <notes>
          <html xmlns="http://www.w3.org/1999/xhtml"/>
        </notes>
      </species>
      <species id="M_cdgggp_c" name="cdgggp_c" compartment="c" substanceUnits="substance" hasOnlySubstanceUnits="false" boundaryCondition="false" constant="false">
        <notes>
          <html xmlns="http://www.w3.org/1999/xhtml"/>
        </notes>
      </species>
      <species id="M_ggdp_c" name="ggdp_c" compartment="c" substanceUnits="substance" hasOnlySubstanceUnits="false" boundaryCondition="false" constant="false">
        <notes>
          <html xmlns="http://www.w3.org/1999/xhtml"/>
        </notes>
      </species>
      <species id="M_gggp_c" name="gggp_c" compartment="c" substanceUnits="substance" hasOnlySubstanceUnits="false" boundaryCondition="false" constant="false">
        <notes>
          <html xmlns="http://www.w3.org/1999/xhtml"/>
        </notes>
      </species>
      <species id="M_dgggp_c" name="dgggp_c" compartment="c" substanceUnits="substance" hasOnlySubstanceUnits="false" boundaryCondition="false" constant="false">
        <notes>
          <html xmlns="http://www.w3.org/1999/xhtml"/>
        </notes>
      </species>
      <species id="M_fad_c" name="fad_c" compartment="c" substanceUnits="substance" hasOnlySubstanceUnits="false" boundaryCondition="false" constant="false">
        <notes>
          <html xmlns="http://www.w3.org/1999/xhtml"/>
        </notes>
      </species>
      <species id="M_fmn_c" name="fmn_c" compartment="c" substanceUnits="substance" hasOnlySubstanceUnits="false" boundaryCondition="false" constant="false">
        <notes>
          <html xmlns="http://www.w3.org/1999/xhtml"/>
        </notes>
      </species>
      <species id="M_hepdp_c" name="hepdp_c" compartment="c" substanceUnits="substance" hasOnlySubstanceUnits="false" boundaryCondition="false" constant="false">
        <notes>
          <html xmlns="http://www.w3.org/1999/xhtml"/>
        </notes>
      </species>
      <species id="M_lpro_c" name="lpro_c" compartment="c" substanceUnits="substance" hasOnlySubstanceUnits="false" boundaryCondition="false" constant="false">
        <notes>
          <html xmlns="http://www.w3.org/1999/xhtml"/>
        </notes>
      </species>
      <species id="M_dhlpro_c" name="dhlpro_c" compartment="c" substanceUnits="substance" hasOnlySubstanceUnits="false" boundaryCondition="false" constant="false">
        <notes>
          <html xmlns="http://www.w3.org/1999/xhtml"/>
        </notes>
      </species>
      <species id="M_trnagln_c" name="trnagln_c" compartment="c" substanceUnits="substance" hasOnlySubstanceUnits="false" boundaryCondition="false" constant="false">
        <notes>
          <html xmlns="http://www.w3.org/1999/xhtml"/>
        </notes>
      </species>
      <species id="M_glyald_c" name="glyald_c" compartment="c" substanceUnits="substance" hasOnlySubstanceUnits="false" boundaryCondition="false" constant="false">
        <notes>
          <html xmlns="http://www.w3.org/1999/xhtml"/>
        </notes>
      </species>
      <species id="M_codhpre6_c" name="codhpre6_c" compartment="c" substanceUnits="substance" hasOnlySubstanceUnits="false" boundaryCondition="false" constant="false">
        <notes>
          <html xmlns="http://www.w3.org/1999/xhtml"/>
        </notes>
      </species>
      <species id="M_copre8_c" name="copre8_c" compartment="c" substanceUnits="substance" hasOnlySubstanceUnits="false" boundaryCondition="false" constant="false">
        <notes>
          <html xmlns="http://www.w3.org/1999/xhtml"/>
        </notes>
      </species>
      <species id="M_4das_c" name="4das_c" compartment="c" substanceUnits="substance" hasOnlySubstanceUnits="false" boundaryCondition="false" constant="false">
        <notes>
          <html xmlns="http://www.w3.org/1999/xhtml"/>
        </notes>
      </species>
      <species id="M_4as_c" name="4as_c" compartment="c" substanceUnits="substance" hasOnlySubstanceUnits="false" boundaryCondition="false" constant="false">
        <notes>
          <html xmlns="http://www.w3.org/1999/xhtml"/>
        </notes>
      </species>
      <species id="M_cd2_c" name="cd2_c" compartment="c" substanceUnits="substance" hasOnlySubstanceUnits="false" boundaryCondition="false" constant="false">
        <notes>
          <html xmlns="http://www.w3.org/1999/xhtml"/>
        </notes>
      </species>
      <species id="M_h2acon_C_c" name="h2acon_C_c" compartment="c" substanceUnits="substance" hasOnlySubstanceUnits="false" boundaryCondition="false" constant="false">
        <notes>
          <html xmlns="http://www.w3.org/1999/xhtml"/>
        </notes>
      </species>
      <species id="M_tih2cit_c" name="tih2cit_c" compartment="c" substanceUnits="substance" hasOnlySubstanceUnits="false" boundaryCondition="false" constant="false">
        <notes>
          <html xmlns="http://www.w3.org/1999/xhtml"/>
        </notes>
      </species>
      <species id="M_mmal_c" name="mmal_c" compartment="c" substanceUnits="substance" hasOnlySubstanceUnits="false" boundaryCondition="false" constant="false">
        <notes>
          <html xmlns="http://www.w3.org/1999/xhtml"/>
        </notes>
      </species>
      <species id="M_2mop_c" name="2mop_c" compartment="c" substanceUnits="substance" hasOnlySubstanceUnits="false" boundaryCondition="false" constant="false">
        <notes>
          <html xmlns="http://www.w3.org/1999/xhtml"/>
        </notes>
      </species>
      <species id="M_3c3hmp_c" name="3c3hmp_c" compartment="c" substanceUnits="substance" hasOnlySubstanceUnits="false" boundaryCondition="false" constant="false">
        <notes>
          <html xmlns="http://www.w3.org/1999/xhtml"/>
        </notes>
      </species>
      <species id="M_2ippm_c" name="2ippm_c" compartment="c" substanceUnits="substance" hasOnlySubstanceUnits="false" boundaryCondition="false" constant="false">
        <notes>
          <html xmlns="http://www.w3.org/1999/xhtml"/>
        </notes>
      </species>
      <species id="M_lppg_c" name="lppg_c" compartment="c" substanceUnits="substance" hasOnlySubstanceUnits="false" boundaryCondition="false" constant="false">
        <notes>
          <html xmlns="http://www.w3.org/1999/xhtml"/>
        </notes>
      </species>
      <species id="M_ddhrb_c" name="ddhrb_c" compartment="c" substanceUnits="substance" hasOnlySubstanceUnits="false" boundaryCondition="false" constant="false">
        <notes>
          <html xmlns="http://www.w3.org/1999/xhtml"/>
        </notes>
      </species>
      <species id="M_f420_0_c" name="f420_0_c" compartment="c" substanceUnits="substance" hasOnlySubstanceUnits="false" boundaryCondition="false" constant="false">
        <notes>
          <html xmlns="http://www.w3.org/1999/xhtml"/>
        </notes>
      </species>
      <species id="M_4ggaepmamfr_c" name="4ggaepmamfr_c" compartment="c" substanceUnits="substance" hasOnlySubstanceUnits="false" boundaryCondition="false" constant="false">
        <notes>
          <html xmlns="http://www.w3.org/1999/xhtml"/>
        </notes>
      </species>
      <species id="M_f420_1_c" name="f420_1_c" compartment="c" substanceUnits="substance" hasOnlySubstanceUnits="false" boundaryCondition="false" constant="false">
        <notes>
          <html xmlns="http://www.w3.org/1999/xhtml"/>
        </notes>
      </species>
      <species id="M_4pasp_c" name="4pasp_c" compartment="c" substanceUnits="substance" hasOnlySubstanceUnits="false" boundaryCondition="false" constant="false">
        <notes>
          <html xmlns="http://www.w3.org/1999/xhtml"/>
        </notes>
      </species>
      <species id="M_sheme_c" name="sheme_c" compartment="c" substanceUnits="substance" hasOnlySubstanceUnits="false" boundaryCondition="false" constant="false">
        <notes>
          <html xmlns="http://www.w3.org/1999/xhtml"/>
        </notes>
      </species>
      <species id="M_scl_c" name="scl_c" compartment="c" substanceUnits="substance" hasOnlySubstanceUnits="false" boundaryCondition="false" constant="false">
        <notes>
          <html xmlns="http://www.w3.org/1999/xhtml"/>
        </notes>
      </species>
      <species id="M_dggpg_c" name="dggpg_c" compartment="c" substanceUnits="substance" hasOnlySubstanceUnits="false" boundaryCondition="false" constant="false">
        <notes>
          <html xmlns="http://www.w3.org/1999/xhtml"/>
        </notes>
      </species>
      <species id="M_dggpgp_c" name="dggpgp_c" compartment="c" substanceUnits="substance" hasOnlySubstanceUnits="false" boundaryCondition="false" constant="false">
        <notes>
          <html xmlns="http://www.w3.org/1999/xhtml"/>
        </notes>
      </species>
      <species id="M_5aizc_c" name="5aizc_c" compartment="c" substanceUnits="substance" hasOnlySubstanceUnits="false" boundaryCondition="false" constant="false">
        <notes>
          <html xmlns="http://www.w3.org/1999/xhtml"/>
        </notes>
      </species>
      <species id="M_for_e" name="for_e" compartment="e" substanceUnits="substance" hasOnlySubstanceUnits="false" boundaryCondition="false" constant="false">
        <notes>
          <html xmlns="http://www.w3.org/1999/xhtml"/>
        </notes>
      </species>
      <species id="M_3spyr_c" name="3spyr_c" compartment="c" substanceUnits="substance" hasOnlySubstanceUnits="false" boundaryCondition="false" constant="false">
        <notes>
          <html xmlns="http://www.w3.org/1999/xhtml"/>
        </notes>
      </species>
      <species id="M_glyc_c" name="glyc_c" compartment="c" substanceUnits="substance" hasOnlySubstanceUnits="false" boundaryCondition="false" constant="false">
        <notes>
          <html xmlns="http://www.w3.org/1999/xhtml"/>
        </notes>
      </species>
      <species id="M_ind3ac_c" name="ind3ac_c" compartment="c" substanceUnits="substance" hasOnlySubstanceUnits="false" boundaryCondition="false" constant="false">
        <notes>
          <html xmlns="http://www.w3.org/1999/xhtml"/>
        </notes>
      </species>
      <species id="M_5mthf_c" name="5mthf_c" compartment="c" substanceUnits="substance" hasOnlySubstanceUnits="false" boundaryCondition="false" constant="false">
        <notes>
          <html xmlns="http://www.w3.org/1999/xhtml"/>
        </notes>
      </species>
      <species id="M_3hmp_c" name="3hmp_c" compartment="c" substanceUnits="substance" hasOnlySubstanceUnits="false" boundaryCondition="false" constant="false">
        <notes>
          <html xmlns="http://www.w3.org/1999/xhtml"/>
        </notes>
      </species>
      <species id="M_nmn_c" name="nmn_c" compartment="c" substanceUnits="substance" hasOnlySubstanceUnits="false" boundaryCondition="false" constant="false">
        <notes>
          <html xmlns="http://www.w3.org/1999/xhtml"/>
        </notes>
      </species>
      <species id="M_rnam_c" name="rnam_c" compartment="c" substanceUnits="substance" hasOnlySubstanceUnits="false" boundaryCondition="false" constant="false">
        <notes>
          <html xmlns="http://www.w3.org/1999/xhtml"/>
        </notes>
      </species>
      <species id="M_2ppoh_c" name="2ppoh_c" compartment="c" substanceUnits="substance" hasOnlySubstanceUnits="false" boundaryCondition="false" constant="false">
        <notes>
          <html xmlns="http://www.w3.org/1999/xhtml"/>
        </notes>
      </species>
      <species id="M_acetone_c" name="acetone_c" compartment="c" substanceUnits="substance" hasOnlySubstanceUnits="false" boundaryCondition="false" constant="false">
        <notes>
          <html xmlns="http://www.w3.org/1999/xhtml"/>
        </notes>
      </species>
      <species id="M_cl_c" name="cl_c" compartment="c" substanceUnits="substance" hasOnlySubstanceUnits="false" boundaryCondition="false" constant="false">
        <notes>
          <html xmlns="http://www.w3.org/1999/xhtml"/>
        </notes>
      </species>
      <species id="M_cl_e" name="cl_e" compartment="e" substanceUnits="substance" hasOnlySubstanceUnits="false" boundaryCondition="false" constant="false">
        <notes>
          <html xmlns="http://www.w3.org/1999/xhtml"/>
        </notes>
      </species>
      <species id="M_2cpr5p_c" name="2cpr5p_c" compartment="c" substanceUnits="substance" hasOnlySubstanceUnits="false" boundaryCondition="false" constant="false">
        <notes>
          <html xmlns="http://www.w3.org/1999/xhtml"/>
        </notes>
      </species>
      <species id="M_3ig3p_c" name="3ig3p_c" compartment="c" substanceUnits="substance" hasOnlySubstanceUnits="false" boundaryCondition="false" constant="false">
        <notes>
          <html xmlns="http://www.w3.org/1999/xhtml"/>
        </notes>
      </species>
      <species id="M_valtrna_c" name="valtrna_c" compartment="c" substanceUnits="substance" hasOnlySubstanceUnits="false" boundaryCondition="false" constant="false">
        <notes>
          <html xmlns="http://www.w3.org/1999/xhtml"/>
        </notes>
      </species>
      <species id="M_trnaval_c" name="trnaval_c" compartment="c" substanceUnits="substance" hasOnlySubstanceUnits="false" boundaryCondition="false" constant="false">
        <notes>
          <html xmlns="http://www.w3.org/1999/xhtml"/>
        </notes>
      </species>
      <species id="M_glyc1p_c" name="glyc1p_c" compartment="c" substanceUnits="substance" hasOnlySubstanceUnits="false" boundaryCondition="false" constant="false">
        <notes>
          <html xmlns="http://www.w3.org/1999/xhtml"/>
        </notes>
      </species>
      <species id="M_fol_c" name="fol_c" compartment="c" substanceUnits="substance" hasOnlySubstanceUnits="false" boundaryCondition="false" constant="false">
        <notes>
          <html xmlns="http://www.w3.org/1999/xhtml"/>
        </notes>
      </species>
      <species id="M_inost_c" name="inost_c" compartment="c" substanceUnits="substance" hasOnlySubstanceUnits="false" boundaryCondition="false" constant="false">
        <notes>
          <html xmlns="http://www.w3.org/1999/xhtml"/>
        </notes>
      </species>
      <species id="M_2ins_c" name="2ins_c" compartment="c" substanceUnits="substance" hasOnlySubstanceUnits="false" boundaryCondition="false" constant="false">
        <notes>
          <html xmlns="http://www.w3.org/1999/xhtml"/>
        </notes>
      </species>
      <species id="M_5pmev_c" name="5pmev_c" compartment="c" substanceUnits="substance" hasOnlySubstanceUnits="false" boundaryCondition="false" constant="false">
        <notes>
          <html xmlns="http://www.w3.org/1999/xhtml"/>
        </notes>
      </species>
      <species id="M_ala_L_e" name="ala_L_e" compartment="e" substanceUnits="substance" hasOnlySubstanceUnits="false" boundaryCondition="false" constant="false">
        <notes>
          <html xmlns="http://www.w3.org/1999/xhtml"/>
        </notes>
      </species>
      <species id="M_dhp23cp_c" name="dhp23cp_c" compartment="c" substanceUnits="substance" hasOnlySubstanceUnits="false" boundaryCondition="false" constant="false">
        <notes>
          <html xmlns="http://www.w3.org/1999/xhtml"/>
        </notes>
      </species>
      <species id="M_trnaser_c" name="trnaser_c" compartment="c" substanceUnits="substance" hasOnlySubstanceUnits="false" boundaryCondition="false" constant="false">
        <notes>
          <html xmlns="http://www.w3.org/1999/xhtml"/>
        </notes>
      </species>
      <species id="M_sertrna_c" name="sertrna_c" compartment="c" substanceUnits="substance" hasOnlySubstanceUnits="false" boundaryCondition="false" constant="false">
        <notes>
          <html xmlns="http://www.w3.org/1999/xhtml"/>
        </notes>
      </species>
      <species id="M_bamppald_c" name="bamppald_c" compartment="c" substanceUnits="substance" hasOnlySubstanceUnits="false" boundaryCondition="false" constant="false">
        <notes>
          <html xmlns="http://www.w3.org/1999/xhtml"/>
        </notes>
      </species>
      <species id="M_ala_B_c" name="ala_B_c" compartment="c" substanceUnits="substance" hasOnlySubstanceUnits="false" boundaryCondition="false" constant="false">
        <notes>
          <html xmlns="http://www.w3.org/1999/xhtml"/>
        </notes>
      </species>
      <species id="M_pydx5p_c" name="pydx5p_c" compartment="c" substanceUnits="substance" hasOnlySubstanceUnits="false" boundaryCondition="false" constant="false">
        <notes>
          <html xmlns="http://www.w3.org/1999/xhtml"/>
        </notes>
      </species>
      <species id="M_dtdp4d6dm_c" name="dtdp4d6dm_c" compartment="c" substanceUnits="substance" hasOnlySubstanceUnits="false" boundaryCondition="false" constant="false">
        <notes>
          <html xmlns="http://www.w3.org/1999/xhtml"/>
        </notes>
      </species>
      <species id="M_5caiz_c" name="5caiz_c" compartment="c" substanceUnits="substance" hasOnlySubstanceUnits="false" boundaryCondition="false" constant="false">
        <notes>
          <html xmlns="http://www.w3.org/1999/xhtml"/>
        </notes>
      </species>
      <species id="M_histd_c" name="histd_c" compartment="c" substanceUnits="substance" hasOnlySubstanceUnits="false" boundaryCondition="false" constant="false">
        <notes>
          <html xmlns="http://www.w3.org/1999/xhtml"/>
        </notes>
      </species>
      <species id="M_hisp_c" name="hisp_c" compartment="c" substanceUnits="substance" hasOnlySubstanceUnits="false" boundaryCondition="false" constant="false">
        <notes>
          <html xmlns="http://www.w3.org/1999/xhtml"/>
        </notes>
      </species>
      <species id="M_cgly_c" name="cgly_c" compartment="c" substanceUnits="substance" hasOnlySubstanceUnits="false" boundaryCondition="false" constant="false">
        <notes>
          <html xmlns="http://www.w3.org/1999/xhtml"/>
        </notes>
      </species>
      <species id="M_imacp_c" name="imacp_c" compartment="c" substanceUnits="substance" hasOnlySubstanceUnits="false" boundaryCondition="false" constant="false">
        <notes>
          <html xmlns="http://www.w3.org/1999/xhtml"/>
        </notes>
      </species>
      <species id="M_dtdprmn_c" name="dtdprmn_c" compartment="c" substanceUnits="substance" hasOnlySubstanceUnits="false" boundaryCondition="false" constant="false">
        <notes>
          <html xmlns="http://www.w3.org/1999/xhtml"/>
        </notes>
      </species>
      <species id="M_zn2_c" name="zn2_c" compartment="c" substanceUnits="substance" hasOnlySubstanceUnits="false" boundaryCondition="false" constant="false">
        <notes>
          <html xmlns="http://www.w3.org/1999/xhtml"/>
        </notes>
      </species>
      <species id="M_zn2_e" name="zn2_e" compartment="e" substanceUnits="substance" hasOnlySubstanceUnits="false" boundaryCondition="false" constant="false">
        <notes>
          <html xmlns="http://www.w3.org/1999/xhtml"/>
        </notes>
      </species>
      <species id="M_thm_c" name="thm_c" compartment="c" substanceUnits="substance" hasOnlySubstanceUnits="false" boundaryCondition="false" constant="false">
        <notes>
          <html xmlns="http://www.w3.org/1999/xhtml"/>
        </notes>
      </species>
      <species id="M_thm_e" name="thm_e" compartment="e" substanceUnits="substance" hasOnlySubstanceUnits="false" boundaryCondition="false" constant="false">
        <notes>
          <html xmlns="http://www.w3.org/1999/xhtml"/>
        </notes>
      </species>
      <species id="M_fald_c" name="fald_c" compartment="c" substanceUnits="substance" hasOnlySubstanceUnits="false" boundaryCondition="false" constant="false">
        <notes>
          <html xmlns="http://www.w3.org/1999/xhtml"/>
        </notes>
      </species>
      <species id="M_ah6p_D_c" name="ah6p_D_c" compartment="c" substanceUnits="substance" hasOnlySubstanceUnits="false" boundaryCondition="false" constant="false">
        <notes>
          <html xmlns="http://www.w3.org/1999/xhtml"/>
        </notes>
      </species>
      <species id="M_dha_c" name="dha_c" compartment="c" substanceUnits="substance" hasOnlySubstanceUnits="false" boundaryCondition="false" constant="false">
        <notes>
          <html xmlns="http://www.w3.org/1999/xhtml"/>
        </notes>
      </species>
      <species id="M_7mht_c" name="7mht_c" compartment="c" substanceUnits="substance" hasOnlySubstanceUnits="false" boundaryCondition="false" constant="false">
        <notes>
          <html xmlns="http://www.w3.org/1999/xhtml"/>
        </notes>
      </species>
      <species id="M_unknown_rbfdeg_c" name="unknown_rbfdeg_c" compartment="c" substanceUnits="substance" hasOnlySubstanceUnits="false" boundaryCondition="false" constant="false">
        <notes>
          <html xmlns="http://www.w3.org/1999/xhtml"/>
        </notes>
      </species>
      <species id="M_5hbzid_c" name="5hbzid_c" compartment="c" substanceUnits="substance" hasOnlySubstanceUnits="false" boundaryCondition="false" constant="false">
        <notes>
          <html xmlns="http://www.w3.org/1999/xhtml"/>
        </notes>
      </species>
      <species id="M_thrtrna_c" name="thrtrna_c" compartment="c" substanceUnits="substance" hasOnlySubstanceUnits="false" boundaryCondition="false" constant="false">
        <notes>
          <html xmlns="http://www.w3.org/1999/xhtml"/>
        </notes>
      </species>
      <species id="M_trnathr_c" name="trnathr_c" compartment="c" substanceUnits="substance" hasOnlySubstanceUnits="false" boundaryCondition="false" constant="false">
        <notes>
          <html xmlns="http://www.w3.org/1999/xhtml"/>
        </notes>
      </species>
      <species id="M_gam6p_c" name="gam6p_c" compartment="c" substanceUnits="substance" hasOnlySubstanceUnits="false" boundaryCondition="false" constant="false">
        <notes>
          <html xmlns="http://www.w3.org/1999/xhtml"/>
        </notes>
      </species>
      <species id="M_polyacgal_c" name="polyacgal_c" compartment="c" substanceUnits="substance" hasOnlySubstanceUnits="false" boundaryCondition="false" constant="false">
        <notes>
          <html xmlns="http://www.w3.org/1999/xhtml"/>
        </notes>
      </species>
      <species id="M_athr_L_c" name="athr_L_c" compartment="c" substanceUnits="substance" hasOnlySubstanceUnits="false" boundaryCondition="false" constant="false">
        <notes>
          <html xmlns="http://www.w3.org/1999/xhtml"/>
        </notes>
      </species>
      <species id="M_5pr5hbz_c" name="5pr5hbz_c" compartment="c" substanceUnits="substance" hasOnlySubstanceUnits="false" boundaryCondition="false" constant="false">
        <notes>
          <html xmlns="http://www.w3.org/1999/xhtml"/>
        </notes>
      </species>
      <species id="M_r5hbzi_c" name="r5hbzi_c" compartment="c" substanceUnits="substance" hasOnlySubstanceUnits="false" boundaryCondition="false" constant="false">
        <notes>
          <html xmlns="http://www.w3.org/1999/xhtml"/>
        </notes>
      </species>
      <species id="M_cbl1hbi_e" name="cbl1hbi_e" compartment="e" substanceUnits="substance" hasOnlySubstanceUnits="false" boundaryCondition="false" constant="false">
        <notes>
          <html xmlns="http://www.w3.org/1999/xhtml"/>
        </notes>
      </species>
      <species id="M_3hcdgggp_c" name="3hcdgggp_c" compartment="c" substanceUnits="substance" hasOnlySubstanceUnits="false" boundaryCondition="false" constant="false">
        <notes>
          <html xmlns="http://www.w3.org/1999/xhtml"/>
        </notes>
      </species>
      <species id="M_3hdgggps_c" name="3hdgggps_c" compartment="c" substanceUnits="substance" hasOnlySubstanceUnits="false" boundaryCondition="false" constant="false">
        <notes>
          <html xmlns="http://www.w3.org/1999/xhtml"/>
        </notes>
      </species>
      <species id="M_xan_c" name="xan_c" compartment="c" substanceUnits="substance" hasOnlySubstanceUnits="false" boundaryCondition="false" constant="false">
        <notes>
          <html xmlns="http://www.w3.org/1999/xhtml"/>
        </notes>
      </species>
      <species id="M_dann_c" name="dann_c" compartment="c" substanceUnits="substance" hasOnlySubstanceUnits="false" boundaryCondition="false" constant="false">
        <notes>
          <html xmlns="http://www.w3.org/1999/xhtml"/>
        </notes>
      </species>
      <species id="M_8aonn_c" name="8aonn_c" compartment="c" substanceUnits="substance" hasOnlySubstanceUnits="false" boundaryCondition="false" constant="false">
        <notes>
          <html xmlns="http://www.w3.org/1999/xhtml"/>
        </notes>
      </species>
      <species id="M_amob_c" name="amob_c" compartment="c" substanceUnits="substance" hasOnlySubstanceUnits="false" boundaryCondition="false" constant="false">
        <notes>
          <html xmlns="http://www.w3.org/1999/xhtml"/>
        </notes>
      </species>
      <species id="M_3hdgggp_c" name="3hdgggp_c" compartment="c" substanceUnits="substance" hasOnlySubstanceUnits="false" boundaryCondition="false" constant="false">
        <notes>
          <html xmlns="http://www.w3.org/1999/xhtml"/>
        </notes>
      </species>
      <species id="M_3hggdp_c" name="3hggdp_c" compartment="c" substanceUnits="substance" hasOnlySubstanceUnits="false" boundaryCondition="false" constant="false">
        <notes>
          <html xmlns="http://www.w3.org/1999/xhtml"/>
        </notes>
      </species>
      <species id="M_lac_L_c" name="lac_L_c" compartment="c" substanceUnits="substance" hasOnlySubstanceUnits="false" boundaryCondition="false" constant="false">
        <notes>
          <html xmlns="http://www.w3.org/1999/xhtml"/>
        </notes>
      </species>
      <species id="M_4abutn_c" name="4abutn_c" compartment="c" substanceUnits="substance" hasOnlySubstanceUnits="false" boundaryCondition="false" constant="false">
        <notes>
          <html xmlns="http://www.w3.org/1999/xhtml"/>
        </notes>
      </species>
      <species id="M_pnto_R_e" name="pnto_R_e" compartment="e" substanceUnits="substance" hasOnlySubstanceUnits="false" boundaryCondition="false" constant="false">
        <notes>
          <html xmlns="http://www.w3.org/1999/xhtml"/>
        </notes>
      </species>
      <species id="M_pnto_R_c" name="pnto_R_c" compartment="c" substanceUnits="substance" hasOnlySubstanceUnits="false" boundaryCondition="false" constant="false">
        <notes>
          <html xmlns="http://www.w3.org/1999/xhtml"/>
        </notes>
      </species>
      <species id="M_thmmp_c" name="thmmp_c" compartment="c" substanceUnits="substance" hasOnlySubstanceUnits="false" boundaryCondition="false" constant="false">
        <notes>
          <html xmlns="http://www.w3.org/1999/xhtml"/>
        </notes>
      </species>
      <species id="M_2mahmp_c" name="2mahmp_c" compartment="c" substanceUnits="substance" hasOnlySubstanceUnits="false" boundaryCondition="false" constant="false">
        <notes>
          <html xmlns="http://www.w3.org/1999/xhtml"/>
        </notes>
      </species>
      <species id="M_25dhpp_c" name="25dhpp_c" compartment="c" substanceUnits="substance" hasOnlySubstanceUnits="false" boundaryCondition="false" constant="false">
        <notes>
          <html xmlns="http://www.w3.org/1999/xhtml"/>
        </notes>
      </species>
      <species id="M_25dthpp_c" name="25dthpp_c" compartment="c" substanceUnits="substance" hasOnlySubstanceUnits="false" boundaryCondition="false" constant="false">
        <notes>
          <html xmlns="http://www.w3.org/1999/xhtml"/>
        </notes>
      </species>
      <species id="M_cobya_c" name="cobya_c" compartment="c" substanceUnits="substance" hasOnlySubstanceUnits="false" boundaryCondition="false" constant="false">
        <notes>
          <html xmlns="http://www.w3.org/1999/xhtml"/>
        </notes>
      </species>
      <species id="M_3hdggpgp_c" name="3hdggpgp_c" compartment="c" substanceUnits="substance" hasOnlySubstanceUnits="false" boundaryCondition="false" constant="false">
        <notes>
          <html xmlns="http://www.w3.org/1999/xhtml"/>
        </notes>
      </species>
      <species id="M_mleneh4spt_c" name="mleneh4spt_c" compartment="c" substanceUnits="substance" hasOnlySubstanceUnits="false" boundaryCondition="false" constant="false">
        <notes>
          <html xmlns="http://www.w3.org/1999/xhtml"/>
        </notes>
      </species>
      <species id="M_camp_c" name="camp_c" compartment="c" substanceUnits="substance" hasOnlySubstanceUnits="false" boundaryCondition="false" constant="false">
        <notes>
          <html xmlns="http://www.w3.org/1999/xhtml"/>
        </notes>
      </species>
      <species id="M_cystrna_pser_c" name="cystrna_pser_c" compartment="c" substanceUnits="substance" hasOnlySubstanceUnits="false" boundaryCondition="false" constant="false">
        <notes>
          <html xmlns="http://www.w3.org/1999/xhtml"/>
        </notes>
      </species>
      <species id="M_ppant_R_c" name="ppant_R_c" compartment="c" substanceUnits="substance" hasOnlySubstanceUnits="false" boundaryCondition="false" constant="false">
        <notes>
          <html xmlns="http://www.w3.org/1999/xhtml"/>
        </notes>
      </species>
      <species id="M_menylh4spt_c" name="menylh4spt_c" compartment="c" substanceUnits="substance" hasOnlySubstanceUnits="false" boundaryCondition="false" constant="false">
        <notes>
          <html xmlns="http://www.w3.org/1999/xhtml"/>
        </notes>
      </species>
      <species id="M_dgtp_c" name="dgtp_c" compartment="c" substanceUnits="substance" hasOnlySubstanceUnits="false" boundaryCondition="false" constant="false">
        <notes>
          <html xmlns="http://www.w3.org/1999/xhtml"/>
        </notes>
      </species>
      <species id="M_dgdp_c" name="dgdp_c" compartment="c" substanceUnits="substance" hasOnlySubstanceUnits="false" boundaryCondition="false" constant="false">
        <notes>
          <html xmlns="http://www.w3.org/1999/xhtml"/>
        </notes>
      </species>
      <species id="M_mmh2mpt_c" name="mmh2mpt_c" compartment="c" substanceUnits="substance" hasOnlySubstanceUnits="false" boundaryCondition="false" constant="false">
        <notes>
          <html xmlns="http://www.w3.org/1999/xhtml"/>
        </notes>
      </species>
      <species id="M_h2mpt_c" name="h2mpt_c" compartment="c" substanceUnits="substance" hasOnlySubstanceUnits="false" boundaryCondition="false" constant="false">
        <notes>
          <html xmlns="http://www.w3.org/1999/xhtml"/>
        </notes>
      </species>
      <species id="M_dmh2mpt_c" name="dmh2mpt_c" compartment="c" substanceUnits="substance" hasOnlySubstanceUnits="false" boundaryCondition="false" constant="false">
        <notes>
          <html xmlns="http://www.w3.org/1999/xhtml"/>
        </notes>
      </species>
      <species id="M_S2hglut_c" name="S2hglut_c" compartment="c" substanceUnits="substance" hasOnlySubstanceUnits="false" boundaryCondition="false" constant="false">
        <notes>
          <html xmlns="http://www.w3.org/1999/xhtml"/>
        </notes>
      </species>
      <species id="M_dhadrtpr_c" name="dhadrtpr_c" compartment="c" substanceUnits="substance" hasOnlySubstanceUnits="false" boundaryCondition="false" constant="false">
        <notes>
          <html xmlns="http://www.w3.org/1999/xhtml"/>
        </notes>
      </species>
      <species id="M_dhadrdpr_c" name="dhadrdpr_c" compartment="c" substanceUnits="substance" hasOnlySubstanceUnits="false" boundaryCondition="false" constant="false">
        <notes>
          <html xmlns="http://www.w3.org/1999/xhtml"/>
        </notes>
      </species>
      <species id="M_dhadrpr_c" name="dhadrpr_c" compartment="c" substanceUnits="substance" hasOnlySubstanceUnits="false" boundaryCondition="false" constant="false">
        <notes>
          <html xmlns="http://www.w3.org/1999/xhtml"/>
        </notes>
      </species>
      <species id="M_dhadr_c" name="dhadr_c" compartment="c" substanceUnits="substance" hasOnlySubstanceUnits="false" boundaryCondition="false" constant="false">
        <notes>
          <html xmlns="http://www.w3.org/1999/xhtml"/>
        </notes>
      </species>
      <species id="M_cbl1_e" name="cbl1_e" compartment="e" substanceUnits="substance" hasOnlySubstanceUnits="false" boundaryCondition="false" constant="false">
        <notes>
          <html xmlns="http://www.w3.org/1999/xhtml"/>
        </notes>
      </species>
      <species id="M_6hmhpt_c" name="6hmhpt_c" compartment="c" substanceUnits="substance" hasOnlySubstanceUnits="false" boundaryCondition="false" constant="false">
        <notes>
          <html xmlns="http://www.w3.org/1999/xhtml"/>
        </notes>
      </species>
      <species id="M_5c5pdriaz_c" name="5c5pdriaz_c" compartment="c" substanceUnits="substance" hasOnlySubstanceUnits="false" boundaryCondition="false" constant="false">
        <notes>
          <html xmlns="http://www.w3.org/1999/xhtml"/>
        </notes>
      </species>
      <species id="M_rib_D_c" name="rib_D_c" compartment="c" substanceUnits="substance" hasOnlySubstanceUnits="false" boundaryCondition="false" constant="false">
        <notes>
          <html xmlns="http://www.w3.org/1999/xhtml"/>
        </notes>
      </species>
      <species id="M_ohepa_c" name="ohepa_c" compartment="c" substanceUnits="substance" hasOnlySubstanceUnits="false" boundaryCondition="false" constant="false">
        <notes>
          <html xmlns="http://www.w3.org/1999/xhtml"/>
        </notes>
      </species>
      <species id="M_Rh3cit_c" name="Rh3cit_c" compartment="c" substanceUnits="substance" hasOnlySubstanceUnits="false" boundaryCondition="false" constant="false">
        <notes>
          <html xmlns="http://www.w3.org/1999/xhtml"/>
        </notes>
      </species>
      <species id="M_anth_c" name="anth_c" compartment="c" substanceUnits="substance" hasOnlySubstanceUnits="false" boundaryCondition="false" constant="false">
        <notes>
          <html xmlns="http://www.w3.org/1999/xhtml"/>
        </notes>
      </species>
      <species id="M_chor_c" name="chor_c" compartment="c" substanceUnits="substance" hasOnlySubstanceUnits="false" boundaryCondition="false" constant="false">
        <notes>
          <html xmlns="http://www.w3.org/1999/xhtml"/>
        </notes>
      </species>
      <species id="M_dgsn_c" name="dgsn_c" compartment="c" substanceUnits="substance" hasOnlySubstanceUnits="false" boundaryCondition="false" constant="false">
        <notes>
          <html xmlns="http://www.w3.org/1999/xhtml"/>
        </notes>
      </species>
      <species id="M_tma_e" name="tma_e" compartment="e" substanceUnits="substance" hasOnlySubstanceUnits="false" boundaryCondition="false" constant="false">
        <notes>
          <html xmlns="http://www.w3.org/1999/xhtml"/>
        </notes>
      </species>
      <species id="M_tma_c" name="tma_c" compartment="c" substanceUnits="substance" hasOnlySubstanceUnits="false" boundaryCondition="false" constant="false">
        <notes>
          <html xmlns="http://www.w3.org/1999/xhtml"/>
        </notes>
      </species>
      <species id="M_nicrnt_c" name="nicrnt_c" compartment="c" substanceUnits="substance" hasOnlySubstanceUnits="false" boundaryCondition="false" constant="false">
        <notes>
          <html xmlns="http://www.w3.org/1999/xhtml"/>
        </notes>
      </species>
      <species id="M_dnad_c" name="dnad_c" compartment="c" substanceUnits="substance" hasOnlySubstanceUnits="false" boundaryCondition="false" constant="false">
        <notes>
          <html xmlns="http://www.w3.org/1999/xhtml"/>
        </notes>
      </species>
      <species id="M_trnaphe_c" name="trnaphe_c" compartment="c" substanceUnits="substance" hasOnlySubstanceUnits="false" boundaryCondition="false" constant="false">
        <notes>
          <html xmlns="http://www.w3.org/1999/xhtml"/>
        </notes>
      </species>
      <species id="M_phetrna_c" name="phetrna_c" compartment="c" substanceUnits="substance" hasOnlySubstanceUnits="false" boundaryCondition="false" constant="false">
        <notes>
          <html xmlns="http://www.w3.org/1999/xhtml"/>
        </notes>
      </species>
      <species id="M_2plac_L_c" name="2plac_L_c" compartment="c" substanceUnits="substance" hasOnlySubstanceUnits="false" boundaryCondition="false" constant="false">
        <notes>
          <html xmlns="http://www.w3.org/1999/xhtml"/>
        </notes>
      </species>
      <species id="M_4mop_c" name="4mop_c" compartment="c" substanceUnits="substance" hasOnlySubstanceUnits="false" boundaryCondition="false" constant="false">
        <notes>
          <html xmlns="http://www.w3.org/1999/xhtml"/>
        </notes>
      </species>
      <species id="M_leu_L_c" name="leu_L_c" compartment="c" substanceUnits="substance" hasOnlySubstanceUnits="false" boundaryCondition="false" constant="false">
        <notes>
          <html xmlns="http://www.w3.org/1999/xhtml"/>
        </notes>
      </species>
      <species id="M_hacon_C_c" name="hacon_C_c" compartment="c" substanceUnits="substance" hasOnlySubstanceUnits="false" boundaryCondition="false" constant="false">
        <notes>
          <html xmlns="http://www.w3.org/1999/xhtml"/>
        </notes>
      </species>
      <species id="M_5mcyt_c" name="5mcyt_c" compartment="c" substanceUnits="substance" hasOnlySubstanceUnits="false" boundaryCondition="false" constant="false">
        <notes>
          <html xmlns="http://www.w3.org/1999/xhtml"/>
        </notes>
      </species>
      <species id="M_leu_L_e" name="leu_L_e" compartment="e" substanceUnits="substance" hasOnlySubstanceUnits="false" boundaryCondition="false" constant="false">
        <notes>
          <html xmlns="http://www.w3.org/1999/xhtml"/>
        </notes>
      </species>
      <species id="M_btn_c" name="btn_c" compartment="c" substanceUnits="substance" hasOnlySubstanceUnits="false" boundaryCondition="false" constant="false">
        <notes>
          <html xmlns="http://www.w3.org/1999/xhtml"/>
        </notes>
      </species>
      <species id="M_btamp_c" name="btamp_c" compartment="c" substanceUnits="substance" hasOnlySubstanceUnits="false" boundaryCondition="false" constant="false">
        <notes>
          <html xmlns="http://www.w3.org/1999/xhtml"/>
        </notes>
      </species>
      <species id="M_ditp_c" name="ditp_c" compartment="c" substanceUnits="substance" hasOnlySubstanceUnits="false" boundaryCondition="false" constant="false">
        <notes>
          <html xmlns="http://www.w3.org/1999/xhtml"/>
        </notes>
      </species>
      <species id="M_h4mpt_c" name="h4mpt_c" compartment="c" substanceUnits="substance" hasOnlySubstanceUnits="false" boundaryCondition="false" constant="false">
        <notes>
          <html xmlns="http://www.w3.org/1999/xhtml"/>
        </notes>
      </species>
      <species id="M_2tcc_c" name="2tcc_c" compartment="c" substanceUnits="substance" hasOnlySubstanceUnits="false" boundaryCondition="false" constant="false">
        <notes>
          <html xmlns="http://www.w3.org/1999/xhtml"/>
        </notes>
      </species>
      <species id="M_2saa_c" name="2saa_c" compartment="c" substanceUnits="substance" hasOnlySubstanceUnits="false" boundaryCondition="false" constant="false">
        <notes>
          <html xmlns="http://www.w3.org/1999/xhtml"/>
        </notes>
      </species>
      <species id="M_wo4_c" name="wo4_c" compartment="c" substanceUnits="substance" hasOnlySubstanceUnits="false" boundaryCondition="false" constant="false">
        <notes>
          <html xmlns="http://www.w3.org/1999/xhtml"/>
        </notes>
      </species>
      <species id="M_wo4_e" name="wo4_e" compartment="e" substanceUnits="substance" hasOnlySubstanceUnits="false" boundaryCondition="false" constant="false">
        <notes>
          <html xmlns="http://www.w3.org/1999/xhtml"/>
        </notes>
      </species>
      <species id="M_methf_c" name="methf_c" compartment="c" substanceUnits="substance" hasOnlySubstanceUnits="false" boundaryCondition="false" constant="false">
        <notes>
          <html xmlns="http://www.w3.org/1999/xhtml"/>
        </notes>
      </species>
      <species id="M_10fthf_c" name="10fthf_c" compartment="c" substanceUnits="substance" hasOnlySubstanceUnits="false" boundaryCondition="false" constant="false">
        <notes>
          <html xmlns="http://www.w3.org/1999/xhtml"/>
        </notes>
      </species>
      <species id="M_hacon_T_c" name="hacon_T_c" compartment="c" substanceUnits="substance" hasOnlySubstanceUnits="false" boundaryCondition="false" constant="false">
        <notes>
          <html xmlns="http://www.w3.org/1999/xhtml"/>
        </notes>
      </species>
      <species id="M_acorn_c" name="acorn_c" compartment="c" substanceUnits="substance" hasOnlySubstanceUnits="false" boundaryCondition="false" constant="false">
        <notes>
          <html xmlns="http://www.w3.org/1999/xhtml"/>
        </notes>
      </species>
      <species id="M_acg5sa_c" name="acg5sa_c" compartment="c" substanceUnits="substance" hasOnlySubstanceUnits="false" boundaryCondition="false" constant="false">
        <notes>
          <html xmlns="http://www.w3.org/1999/xhtml"/>
        </notes>
      </species>
      <species id="M_Shcit_c" name="Shcit_c" compartment="c" substanceUnits="substance" hasOnlySubstanceUnits="false" boundaryCondition="false" constant="false">
        <notes>
          <html xmlns="http://www.w3.org/1999/xhtml"/>
        </notes>
      </species>
      <species id="M_2frald_c" name="2frald_c" compartment="c" substanceUnits="substance" hasOnlySubstanceUnits="false" boundaryCondition="false" constant="false">
        <notes>
          <html xmlns="http://www.w3.org/1999/xhtml"/>
        </notes>
      </species>
      <species id="M_2mafr_c" name="2mafr_c" compartment="c" substanceUnits="substance" hasOnlySubstanceUnits="false" boundaryCondition="false" constant="false">
        <notes>
          <html xmlns="http://www.w3.org/1999/xhtml"/>
        </notes>
      </species>
      <species id="M_etoh_c" name="etoh_c" compartment="c" substanceUnits="substance" hasOnlySubstanceUnits="false" boundaryCondition="false" constant="false">
        <notes>
          <html xmlns="http://www.w3.org/1999/xhtml"/>
        </notes>
      </species>
      <species id="M_tym_c" name="tym_c" compartment="c" substanceUnits="substance" hasOnlySubstanceUnits="false" boundaryCondition="false" constant="false">
        <notes>
          <html xmlns="http://www.w3.org/1999/xhtml"/>
        </notes>
      </species>
      <species id="M_acmana_c" name="acmana_c" compartment="c" substanceUnits="substance" hasOnlySubstanceUnits="false" boundaryCondition="false" constant="false">
        <notes>
          <html xmlns="http://www.w3.org/1999/xhtml"/>
        </notes>
      </species>
      <species id="M_udpacgal_c" name="udpacgal_c" compartment="c" substanceUnits="substance" hasOnlySubstanceUnits="false" boundaryCondition="false" constant="false">
        <notes>
          <html xmlns="http://www.w3.org/1999/xhtml"/>
        </notes>
      </species>
      <species id="M_iasp_c" name="iasp_c" compartment="c" substanceUnits="substance" hasOnlySubstanceUnits="false" boundaryCondition="false" constant="false">
        <notes>
          <html xmlns="http://www.w3.org/1999/xhtml"/>
        </notes>
      </species>
      <species id="M_quln_c" name="quln_c" compartment="c" substanceUnits="substance" hasOnlySubstanceUnits="false" boundaryCondition="false" constant="false">
        <notes>
          <html xmlns="http://www.w3.org/1999/xhtml"/>
        </notes>
      </species>
      <species id="M_dtbt_c" name="dtbt_c" compartment="c" substanceUnits="substance" hasOnlySubstanceUnits="false" boundaryCondition="false" constant="false">
        <notes>
          <html xmlns="http://www.w3.org/1999/xhtml"/>
        </notes>
      </species>
      <species id="M_hcarn_c" name="hcarn_c" compartment="c" substanceUnits="substance" hasOnlySubstanceUnits="false" boundaryCondition="false" constant="false">
        <notes>
          <html xmlns="http://www.w3.org/1999/xhtml"/>
        </notes>
      </species>
      <species id="M_dggpi_c" name="dggpi_c" compartment="c" substanceUnits="substance" hasOnlySubstanceUnits="false" boundaryCondition="false" constant="false">
        <notes>
          <html xmlns="http://www.w3.org/1999/xhtml"/>
        </notes>
      </species>
      <species id="M_psd5p_c" name="psd5p_c" compartment="c" substanceUnits="substance" hasOnlySubstanceUnits="false" boundaryCondition="false" constant="false">
        <notes>
          <html xmlns="http://www.w3.org/1999/xhtml"/>
        </notes>
      </species>
      <species id="M_fe3_c" name="fe3_c" compartment="c" substanceUnits="substance" hasOnlySubstanceUnits="false" boundaryCondition="false" constant="false">
        <notes>
          <html xmlns="http://www.w3.org/1999/xhtml"/>
        </notes>
      </species>
      <species id="M_cit_e" name="cit_e" compartment="e" substanceUnits="substance" hasOnlySubstanceUnits="false" boundaryCondition="false" constant="false">
        <notes>
          <html xmlns="http://www.w3.org/1999/xhtml"/>
        </notes>
      </species>
      <species id="M_lgt_S_c" name="lgt_S_c" compartment="c" substanceUnits="substance" hasOnlySubstanceUnits="false" boundaryCondition="false" constant="false">
        <notes>
          <html xmlns="http://www.w3.org/1999/xhtml"/>
        </notes>
      </species>
      <species id="M_lac_D_c" name="lac_D_c" compartment="c" substanceUnits="substance" hasOnlySubstanceUnits="false" boundaryCondition="false" constant="false">
        <notes>
          <html xmlns="http://www.w3.org/1999/xhtml"/>
        </notes>
      </species>
      <species id="M_5aprbu_c" name="5aprbu_c" compartment="c" substanceUnits="substance" hasOnlySubstanceUnits="false" boundaryCondition="false" constant="false">
        <notes>
          <html xmlns="http://www.w3.org/1999/xhtml"/>
        </notes>
      </species>
      <species id="M_acglu_c" name="acglu_c" compartment="c" substanceUnits="substance" hasOnlySubstanceUnits="false" boundaryCondition="false" constant="false">
        <notes>
          <html xmlns="http://www.w3.org/1999/xhtml"/>
        </notes>
      </species>
      <species id="M_pran_c" name="pran_c" compartment="c" substanceUnits="substance" hasOnlySubstanceUnits="false" boundaryCondition="false" constant="false">
        <notes>
          <html xmlns="http://www.w3.org/1999/xhtml"/>
        </notes>
      </species>
      <species id="M_3dhq_c" name="3dhq_c" compartment="c" substanceUnits="substance" hasOnlySubstanceUnits="false" boundaryCondition="false" constant="false">
        <notes>
          <html xmlns="http://www.w3.org/1999/xhtml"/>
        </notes>
      </species>
      <species id="M_acg5p_c" name="acg5p_c" compartment="c" substanceUnits="substance" hasOnlySubstanceUnits="false" boundaryCondition="false" constant="false">
        <notes>
          <html xmlns="http://www.w3.org/1999/xhtml"/>
        </notes>
      </species>
      <species id="M_nac_c" name="nac_c" compartment="c" substanceUnits="substance" hasOnlySubstanceUnits="false" boundaryCondition="false" constant="false">
        <notes>
          <html xmlns="http://www.w3.org/1999/xhtml"/>
        </notes>
      </species>
      <species id="M_adocbip_c" name="adocbip_c" compartment="c" substanceUnits="substance" hasOnlySubstanceUnits="false" boundaryCondition="false" constant="false">
        <notes>
          <html xmlns="http://www.w3.org/1999/xhtml"/>
        </notes>
      </species>
      <species id="M_applp_c" name="applp_c" compartment="c" substanceUnits="substance" hasOnlySubstanceUnits="false" boundaryCondition="false" constant="false">
        <notes>
          <html xmlns="http://www.w3.org/1999/xhtml"/>
        </notes>
      </species>
      <species id="M_f1p_c" name="f1p_c" compartment="c" substanceUnits="substance" hasOnlySubstanceUnits="false" boundaryCondition="false" constant="false">
        <notes>
          <html xmlns="http://www.w3.org/1999/xhtml"/>
        </notes>
      </species>
      <species id="M_val_L_e" name="val_L_e" compartment="e" substanceUnits="substance" hasOnlySubstanceUnits="false" boundaryCondition="false" constant="false">
        <notes>
          <html xmlns="http://www.w3.org/1999/xhtml"/>
        </notes>
      </species>
      <species id="M_polyglcur_c" name="polyglcur_c" compartment="c" substanceUnits="substance" hasOnlySubstanceUnits="false" boundaryCondition="false" constant="false">
        <notes>
          <html xmlns="http://www.w3.org/1999/xhtml"/>
        </notes>
      </species>
      <species id="M_galactan_c" name="galactan_c" compartment="c" substanceUnits="substance" hasOnlySubstanceUnits="false" boundaryCondition="false" constant="false">
        <notes>
          <html xmlns="http://www.w3.org/1999/xhtml"/>
        </notes>
      </species>
      <species id="M_carb_met_c" name="carb_met_c" compartment="c" substanceUnits="substance" hasOnlySubstanceUnits="false" boundaryCondition="false" constant="false">
        <notes>
          <html xmlns="http://www.w3.org/1999/xhtml"/>
        </notes>
      </species>
      <species id="M_aacoa_c" name="aacoa_c" compartment="c" substanceUnits="substance" hasOnlySubstanceUnits="false" boundaryCondition="false" constant="false">
        <notes>
          <html xmlns="http://www.w3.org/1999/xhtml"/>
        </notes>
      </species>
      <species id="M_grdp_c" name="grdp_c" compartment="c" substanceUnits="substance" hasOnlySubstanceUnits="false" boundaryCondition="false" constant="false">
        <notes>
          <html xmlns="http://www.w3.org/1999/xhtml"/>
        </notes>
      </species>
      <species id="M_frdp_c" name="frdp_c" compartment="c" substanceUnits="substance" hasOnlySubstanceUnits="false" boundaryCondition="false" constant="false">
        <notes>
          <html xmlns="http://www.w3.org/1999/xhtml"/>
        </notes>
      </species>
      <species id="M_ump_c" name="ump_c" compartment="c" substanceUnits="substance" hasOnlySubstanceUnits="false" boundaryCondition="false" constant="false">
        <notes>
          <html xmlns="http://www.w3.org/1999/xhtml"/>
        </notes>
      </species>
      <species id="M_co1dam_c" name="co1dam_c" compartment="c" substanceUnits="substance" hasOnlySubstanceUnits="false" boundaryCondition="false" constant="false">
        <notes>
          <html xmlns="http://www.w3.org/1999/xhtml"/>
        </notes>
      </species>
      <species id="M_4abz_e" name="4abz_e" compartment="e" substanceUnits="substance" hasOnlySubstanceUnits="false" boundaryCondition="false" constant="false">
        <notes>
          <html xmlns="http://www.w3.org/1999/xhtml"/>
        </notes>
      </species>
      <species id="M_mi3p_D_c" name="mi3p_D_c" compartment="c" substanceUnits="substance" hasOnlySubstanceUnits="false" boundaryCondition="false" constant="false">
        <notes>
          <html xmlns="http://www.w3.org/1999/xhtml"/>
        </notes>
      </species>
      <species id="M_25aics_c" name="25aics_c" compartment="c" substanceUnits="substance" hasOnlySubstanceUnits="false" boundaryCondition="false" constant="false">
        <notes>
          <html xmlns="http://www.w3.org/1999/xhtml"/>
        </notes>
      </species>
      <species id="M_3hdggpi_c" name="3hdggpi_c" compartment="c" substanceUnits="substance" hasOnlySubstanceUnits="false" boundaryCondition="false" constant="false">
        <notes>
          <html xmlns="http://www.w3.org/1999/xhtml"/>
        </notes>
      </species>
      <species id="M_ni2_e" name="ni2_e" compartment="e" substanceUnits="substance" hasOnlySubstanceUnits="false" boundaryCondition="false" constant="false">
        <notes>
          <html xmlns="http://www.w3.org/1999/xhtml"/>
        </notes>
      </species>
      <species id="M_fdp_c" name="fdp_c" compartment="c" substanceUnits="substance" hasOnlySubstanceUnits="false" boundaryCondition="false" constant="false">
        <notes>
          <html xmlns="http://www.w3.org/1999/xhtml"/>
        </notes>
      </species>
      <species id="M_dkfp_c" name="dkfp_c" compartment="c" substanceUnits="substance" hasOnlySubstanceUnits="false" boundaryCondition="false" constant="false">
        <notes>
          <html xmlns="http://www.w3.org/1999/xhtml"/>
        </notes>
      </species>
      <species id="M_gald_c" name="gald_c" compartment="c" substanceUnits="substance" hasOnlySubstanceUnits="false" boundaryCondition="false" constant="false">
        <notes>
          <html xmlns="http://www.w3.org/1999/xhtml"/>
        </notes>
      </species>
      <species id="M_indaccoa_c" name="indaccoa_c" compartment="c" substanceUnits="substance" hasOnlySubstanceUnits="false" boundaryCondition="false" constant="false">
        <notes>
          <html xmlns="http://www.w3.org/1999/xhtml"/>
        </notes>
      </species>
      <species id="M_indpyr_c" name="indpyr_c" compartment="c" substanceUnits="substance" hasOnlySubstanceUnits="false" boundaryCondition="false" constant="false">
        <notes>
          <html xmlns="http://www.w3.org/1999/xhtml"/>
        </notes>
      </species>
      <species id="M_agdpcbi_c" name="agdpcbi_c" compartment="c" substanceUnits="substance" hasOnlySubstanceUnits="false" boundaryCondition="false" constant="false">
        <notes>
          <html xmlns="http://www.w3.org/1999/xhtml"/>
        </notes>
      </species>
      <species id="M_nicrns_c" name="nicrns_c" compartment="c" substanceUnits="substance" hasOnlySubstanceUnits="false" boundaryCondition="false" constant="false">
        <notes>
          <html xmlns="http://www.w3.org/1999/xhtml"/>
        </notes>
      </species>
      <species id="M_argsuc_c" name="argsuc_c" compartment="c" substanceUnits="substance" hasOnlySubstanceUnits="false" boundaryCondition="false" constant="false">
        <notes>
          <html xmlns="http://www.w3.org/1999/xhtml"/>
        </notes>
      </species>
      <species id="M_2h3moa_c" name="2h3moa_c" compartment="c" substanceUnits="substance" hasOnlySubstanceUnits="false" boundaryCondition="false" constant="false">
        <notes>
          <html xmlns="http://www.w3.org/1999/xhtml"/>
        </notes>
      </species>
      <species id="M_no2_c" name="no2_c" compartment="c" substanceUnits="substance" hasOnlySubstanceUnits="false" boundaryCondition="false" constant="false">
        <notes>
          <html xmlns="http://www.w3.org/1999/xhtml"/>
        </notes>
      </species>
      <species id="M_sec_c" name="sec_c" compartment="c" substanceUnits="substance" hasOnlySubstanceUnits="false" boundaryCondition="false" constant="false">
        <notes>
          <html xmlns="http://www.w3.org/1999/xhtml"/>
        </notes>
      </species>
      <species id="M_gar_c" name="gar_c" compartment="c" substanceUnits="substance" hasOnlySubstanceUnits="false" boundaryCondition="false" constant="false">
        <notes>
          <html xmlns="http://www.w3.org/1999/xhtml"/>
        </notes>
      </species>
      <species id="M_tsul_c" name="tsul_c" compartment="c" substanceUnits="substance" hasOnlySubstanceUnits="false" boundaryCondition="false" constant="false">
        <notes>
          <html xmlns="http://www.w3.org/1999/xhtml"/>
        </notes>
      </species>
      <species id="M_gal1p_c" name="gal1p_c" compartment="c" substanceUnits="substance" hasOnlySubstanceUnits="false" boundaryCondition="false" constant="false">
        <notes>
          <html xmlns="http://www.w3.org/1999/xhtml"/>
        </notes>
      </species>
      <species id="M_udpgal_c" name="udpgal_c" compartment="c" substanceUnits="substance" hasOnlySubstanceUnits="false" boundaryCondition="false" constant="false">
        <notes>
          <html xmlns="http://www.w3.org/1999/xhtml"/>
        </notes>
      </species>
      <species id="M_pan4p_c" name="pan4p_c" compartment="c" substanceUnits="substance" hasOnlySubstanceUnits="false" boundaryCondition="false" constant="false">
        <notes>
          <html xmlns="http://www.w3.org/1999/xhtml"/>
        </notes>
      </species>
      <species id="M_mg2_e" name="mg2_e" compartment="e" substanceUnits="substance" hasOnlySubstanceUnits="false" boundaryCondition="false" constant="false">
        <notes>
          <html xmlns="http://www.w3.org/1999/xhtml"/>
        </notes>
      </species>
      <species id="M_mg2_c" name="mg2_c" compartment="c" substanceUnits="substance" hasOnlySubstanceUnits="false" boundaryCondition="false" constant="false">
        <notes>
          <html xmlns="http://www.w3.org/1999/xhtml"/>
        </notes>
      </species>
      <species id="M_ibtol_c" name="ibtol_c" compartment="c" substanceUnits="substance" hasOnlySubstanceUnits="false" boundaryCondition="false" constant="false">
        <notes>
          <html xmlns="http://www.w3.org/1999/xhtml"/>
        </notes>
      </species>
      <species id="M_glnam_c" name="glnam_c" compartment="c" substanceUnits="substance" hasOnlySubstanceUnits="false" boundaryCondition="false" constant="false">
        <notes>
          <html xmlns="http://www.w3.org/1999/xhtml"/>
        </notes>
      </species>
      <species id="M_glnamcmp_c" name="glnamcmp_c" compartment="c" substanceUnits="substance" hasOnlySubstanceUnits="false" boundaryCondition="false" constant="false">
        <notes>
          <html xmlns="http://www.w3.org/1999/xhtml"/>
        </notes>
      </species>
      <species id="M_ahdt_c" name="ahdt_c" compartment="c" substanceUnits="substance" hasOnlySubstanceUnits="false" boundaryCondition="false" constant="false">
        <notes>
          <html xmlns="http://www.w3.org/1999/xhtml"/>
        </notes>
      </species>
      <species id="M_6pthp_c" name="6pthp_c" compartment="c" substanceUnits="substance" hasOnlySubstanceUnits="false" boundaryCondition="false" constant="false">
        <notes>
          <html xmlns="http://www.w3.org/1999/xhtml"/>
        </notes>
      </species>
      <species id="M_xtp_c" name="xtp_c" compartment="c" substanceUnits="substance" hasOnlySubstanceUnits="false" boundaryCondition="false" constant="false">
        <notes>
          <html xmlns="http://www.w3.org/1999/xhtml"/>
        </notes>
      </species>
      <species id="M_formh4spt_c" name="formh4spt_c" compartment="c" substanceUnits="substance" hasOnlySubstanceUnits="false" boundaryCondition="false" constant="false">
        <notes>
          <html xmlns="http://www.w3.org/1999/xhtml"/>
        </notes>
      </species>
      <species id="M_nadh_h" name="nadh" compartment="h" substanceUnits="substance" hasOnlySubstanceUnits="false" boundaryCondition="false" constant="false">
        <notes>
          <html xmlns="http://www.w3.org/1999/xhtml"/>
        </notes>
      </species>
      <species id="M_Rh2cit_c" name="Rh2cit_c" compartment="c" substanceUnits="substance" hasOnlySubstanceUnits="false" boundaryCondition="false" constant="false">
        <notes>
          <html xmlns="http://www.w3.org/1999/xhtml"/>
        </notes>
      </species>
      <species id="M_dkmp_c" name="dkmp_c" compartment="c" substanceUnits="substance" hasOnlySubstanceUnits="false" boundaryCondition="false" constant="false">
        <notes>
          <html xmlns="http://www.w3.org/1999/xhtml"/>
        </notes>
      </species>
      <species id="M_mobd_e" name="mobd_e" compartment="e" substanceUnits="substance" hasOnlySubstanceUnits="false" boundaryCondition="false" constant="false">
        <notes>
          <html xmlns="http://www.w3.org/1999/xhtml"/>
        </notes>
      </species>
      <species id="M_cu2_e" name="cu2_e" compartment="e" substanceUnits="substance" hasOnlySubstanceUnits="false" boundaryCondition="false" constant="false">
        <notes>
          <html xmlns="http://www.w3.org/1999/xhtml"/>
        </notes>
      </species>
      <species id="M_trnamet_c" name="trnamet_c" compartment="c" substanceUnits="substance" hasOnlySubstanceUnits="false" boundaryCondition="false" constant="false">
        <notes>
          <html xmlns="http://www.w3.org/1999/xhtml"/>
        </notes>
      </species>
      <species id="M_mettrna_c" name="mettrna_c" compartment="c" substanceUnits="substance" hasOnlySubstanceUnits="false" boundaryCondition="false" constant="false">
        <notes>
          <html xmlns="http://www.w3.org/1999/xhtml"/>
        </notes>
      </species>
      <species id="M_4adhs_c" name="4adhs_c" compartment="c" substanceUnits="substance" hasOnlySubstanceUnits="false" boundaryCondition="false" constant="false">
        <notes>
          <html xmlns="http://www.w3.org/1999/xhtml"/>
        </notes>
      </species>
      <species id="M_4adhq_c" name="4adhq_c" compartment="c" substanceUnits="substance" hasOnlySubstanceUnits="false" boundaryCondition="false" constant="false">
        <notes>
          <html xmlns="http://www.w3.org/1999/xhtml"/>
        </notes>
      </species>
      <species id="M_2pglyc_c" name="2pglyc_c" compartment="c" substanceUnits="substance" hasOnlySubstanceUnits="false" boundaryCondition="false" constant="false">
        <notes>
          <html xmlns="http://www.w3.org/1999/xhtml"/>
        </notes>
      </species>
      <species id="M_ibcoa_c" name="ibcoa_c" compartment="c" substanceUnits="substance" hasOnlySubstanceUnits="false" boundaryCondition="false" constant="false">
        <notes>
          <html xmlns="http://www.w3.org/1999/xhtml"/>
        </notes>
      </species>
      <species id="M_ipp_c" name="ipp_c" compartment="c" substanceUnits="substance" hasOnlySubstanceUnits="false" boundaryCondition="false" constant="false">
        <notes>
          <html xmlns="http://www.w3.org/1999/xhtml"/>
        </notes>
      </species>
      <species id="M_ppcoa_c" name="ppcoa_c" compartment="c" substanceUnits="substance" hasOnlySubstanceUnits="false" boundaryCondition="false" constant="false">
        <notes>
          <html xmlns="http://www.w3.org/1999/xhtml"/>
        </notes>
      </species>
      <species id="M_mn2_c" name="mn2_c" compartment="c" substanceUnits="substance" hasOnlySubstanceUnits="false" boundaryCondition="false" constant="false">
        <notes>
          <html xmlns="http://www.w3.org/1999/xhtml"/>
        </notes>
      </species>
      <species id="M_mn2_e" name="mn2_e" compartment="e" substanceUnits="substance" hasOnlySubstanceUnits="false" boundaryCondition="false" constant="false">
        <notes>
          <html xmlns="http://www.w3.org/1999/xhtml"/>
        </notes>
      </species>
      <species id="M_sl26da_c" name="sl26da_c" compartment="c" substanceUnits="substance" hasOnlySubstanceUnits="false" boundaryCondition="false" constant="false">
        <notes>
          <html xmlns="http://www.w3.org/1999/xhtml"/>
        </notes>
      </species>
      <species id="M_sl2a6o_c" name="sl2a6o_c" compartment="c" substanceUnits="substance" hasOnlySubstanceUnits="false" boundaryCondition="false" constant="false">
        <notes>
          <html xmlns="http://www.w3.org/1999/xhtml"/>
        </notes>
      </species>
      <species id="M_ni2_c" name="ni2_c" compartment="c" substanceUnits="substance" hasOnlySubstanceUnits="false" boundaryCondition="false" constant="false">
        <notes>
          <html xmlns="http://www.w3.org/1999/xhtml"/>
        </notes>
      </species>
      <species id="M_f430p1_c" name="f430p1_c" compartment="c" substanceUnits="substance" hasOnlySubstanceUnits="false" boundaryCondition="false" constant="false">
        <notes>
          <html xmlns="http://www.w3.org/1999/xhtml"/>
        </notes>
      </species>
      <species id="M_f430p2_c" name="f430p2_c" compartment="c" substanceUnits="substance" hasOnlySubstanceUnits="false" boundaryCondition="false" constant="false">
        <notes>
          <html xmlns="http://www.w3.org/1999/xhtml"/>
        </notes>
      </species>
      <species id="M_f430p3_c" name="f430p3_c" compartment="c" substanceUnits="substance" hasOnlySubstanceUnits="false" boundaryCondition="false" constant="false">
        <notes>
          <html xmlns="http://www.w3.org/1999/xhtml"/>
        </notes>
      </species>
      <species id="M_sf430a_c" name="sf430a_c" compartment="c" substanceUnits="substance" hasOnlySubstanceUnits="false" boundaryCondition="false" constant="false">
        <notes>
          <html xmlns="http://www.w3.org/1999/xhtml"/>
        </notes>
      </species>
      <species id="M_cu2_c" name="cu2_c" compartment="c" substanceUnits="substance" hasOnlySubstanceUnits="false" boundaryCondition="false" constant="false">
        <notes>
          <html xmlns="http://www.w3.org/1999/xhtml"/>
        </notes>
      </species>
      <species id="M_biomass_c" name="biomass_c" compartment="c" substanceUnits="substance" hasOnlySubstanceUnits="false" boundaryCondition="false" constant="false">
        <notes>
          <html xmlns="http://www.w3.org/1999/xhtml"/>
        </notes>
      </species>
      <species id="M_trnapro_c" name="trnapro_c" compartment="c" substanceUnits="substance" hasOnlySubstanceUnits="false" boundaryCondition="false" constant="false">
        <notes>
          <html xmlns="http://www.w3.org/1999/xhtml"/>
        </notes>
      </species>
      <species id="M_protrna_c" name="protrna_c" compartment="c" substanceUnits="substance" hasOnlySubstanceUnits="false" boundaryCondition="false" constant="false">
        <notes>
          <html xmlns="http://www.w3.org/1999/xhtml"/>
        </notes>
      </species>
      <species id="M_glytrna_c" name="glytrna_c" compartment="c" substanceUnits="substance" hasOnlySubstanceUnits="false" boundaryCondition="false" constant="false">
        <notes>
          <html xmlns="http://www.w3.org/1999/xhtml"/>
        </notes>
      </species>
      <species id="M_trnagly_c" name="trnagly_c" compartment="c" substanceUnits="substance" hasOnlySubstanceUnits="false" boundaryCondition="false" constant="false">
        <notes>
          <html xmlns="http://www.w3.org/1999/xhtml"/>
        </notes>
      </species>
      <species id="M_2c25dho_c" name="2c25dho_c" compartment="c" substanceUnits="substance" hasOnlySubstanceUnits="false" boundaryCondition="false" constant="false">
        <notes>
          <html xmlns="http://www.w3.org/1999/xhtml"/>
        </notes>
      </species>
      <species id="M_5odhf2a_c" name="5odhf2a_c" compartment="c" substanceUnits="substance" hasOnlySubstanceUnits="false" boundaryCondition="false" constant="false">
        <notes>
          <html xmlns="http://www.w3.org/1999/xhtml"/>
        </notes>
      </species>
      <species id="M_cobalt2_e" name="cobalt2_e" compartment="e" substanceUnits="substance" hasOnlySubstanceUnits="false" boundaryCondition="false" constant="false">
        <notes>
          <html xmlns="http://www.w3.org/1999/xhtml"/>
        </notes>
      </species>
      <species id="M_rb15bp_c" name="rb15bp_c" compartment="c" substanceUnits="substance" hasOnlySubstanceUnits="false" boundaryCondition="false" constant="false">
        <notes>
          <html xmlns="http://www.w3.org/1999/xhtml"/>
        </notes>
      </species>
      <species id="M_dmpp_c" name="dmpp_c" compartment="c" substanceUnits="substance" hasOnlySubstanceUnits="false" boundaryCondition="false" constant="false">
        <notes>
          <html xmlns="http://www.w3.org/1999/xhtml"/>
        </notes>
      </species>
      <species id="M_phydp_c" name="phydp_c" compartment="c" substanceUnits="substance" hasOnlySubstanceUnits="false" boundaryCondition="false" constant="false">
        <notes>
          <html xmlns="http://www.w3.org/1999/xhtml"/>
        </notes>
      </species>
      <species id="M_dpcoa_c" name="dpcoa_c" compartment="c" substanceUnits="substance" hasOnlySubstanceUnits="false" boundaryCondition="false" constant="false">
        <notes>
          <html xmlns="http://www.w3.org/1999/xhtml"/>
        </notes>
      </species>
      <species id="M_asntrna_c" name="asntrna_c" compartment="c" substanceUnits="substance" hasOnlySubstanceUnits="false" boundaryCondition="false" constant="false">
        <notes>
          <html xmlns="http://www.w3.org/1999/xhtml"/>
        </notes>
      </species>
      <species id="M_asntrna_asp_c" name="asntrna_asp_c" compartment="c" substanceUnits="substance" hasOnlySubstanceUnits="false" boundaryCondition="false" constant="false">
        <notes>
          <html xmlns="http://www.w3.org/1999/xhtml"/>
        </notes>
      </species>
      <species id="M_trnaasn_c" name="trnaasn_c" compartment="c" substanceUnits="substance" hasOnlySubstanceUnits="false" boundaryCondition="false" constant="false">
        <notes>
          <html xmlns="http://www.w3.org/1999/xhtml"/>
        </notes>
      </species>
      <species id="M_dohau_c" name="dohau_c" compartment="c" substanceUnits="substance" hasOnlySubstanceUnits="false" boundaryCondition="false" constant="false">
        <notes>
          <html xmlns="http://www.w3.org/1999/xhtml"/>
        </notes>
      </species>
      <species id="M_skm5p_c" name="skm5p_c" compartment="c" substanceUnits="substance" hasOnlySubstanceUnits="false" boundaryCondition="false" constant="false">
        <notes>
          <html xmlns="http://www.w3.org/1999/xhtml"/>
        </notes>
      </species>
      <species id="M_3psme_c" name="3psme_c" compartment="c" substanceUnits="substance" hasOnlySubstanceUnits="false" boundaryCondition="false" constant="false">
        <notes>
          <html xmlns="http://www.w3.org/1999/xhtml"/>
        </notes>
      </species>
      <species id="M_gdpddman_c" name="gdpddman_c" compartment="c" substanceUnits="substance" hasOnlySubstanceUnits="false" boundaryCondition="false" constant="false">
        <notes>
          <html xmlns="http://www.w3.org/1999/xhtml"/>
        </notes>
      </species>
      <species id="M_msa_c" name="msa_c" compartment="c" substanceUnits="substance" hasOnlySubstanceUnits="false" boundaryCondition="false" constant="false">
        <notes>
          <html xmlns="http://www.w3.org/1999/xhtml"/>
        </notes>
      </species>
      <species id="M_trnaleu_c" name="trnaleu_c" compartment="c" substanceUnits="substance" hasOnlySubstanceUnits="false" boundaryCondition="false" constant="false">
        <notes>
          <html xmlns="http://www.w3.org/1999/xhtml"/>
        </notes>
      </species>
      <species id="M_leutrna_c" name="leutrna_c" compartment="c" substanceUnits="substance" hasOnlySubstanceUnits="false" boundaryCondition="false" constant="false">
        <notes>
          <html xmlns="http://www.w3.org/1999/xhtml"/>
        </notes>
      </species>
      <species id="M_didp_c" name="didp_c" compartment="c" substanceUnits="substance" hasOnlySubstanceUnits="false" boundaryCondition="false" constant="false">
        <notes>
          <html xmlns="http://www.w3.org/1999/xhtml"/>
        </notes>
      </species>
      <species id="M_nac_e" name="nac_e" compartment="e" substanceUnits="substance" hasOnlySubstanceUnits="false" boundaryCondition="false" constant="false">
        <notes>
          <html xmlns="http://www.w3.org/1999/xhtml"/>
        </notes>
      </species>
      <species id="M_ibtal_c" name="ibtal_c" compartment="c" substanceUnits="substance" hasOnlySubstanceUnits="false" boundaryCondition="false" constant="false">
        <notes>
          <html xmlns="http://www.w3.org/1999/xhtml"/>
        </notes>
      </species>
      <species id="M_id3acald_c" name="id3acald_c" compartment="c" substanceUnits="substance" hasOnlySubstanceUnits="false" boundaryCondition="false" constant="false">
        <notes>
          <html xmlns="http://www.w3.org/1999/xhtml"/>
        </notes>
      </species>
      <species id="M_dohdu_c" name="dohdu_c" compartment="c" substanceUnits="substance" hasOnlySubstanceUnits="false" boundaryCondition="false" constant="false">
        <notes>
          <html xmlns="http://www.w3.org/1999/xhtml"/>
        </notes>
      </species>
      <species id="M_caphis_c" name="caphis_c" compartment="c" substanceUnits="substance" hasOnlySubstanceUnits="false" boundaryCondition="false" constant="false">
        <notes>
          <html xmlns="http://www.w3.org/1999/xhtml"/>
        </notes>
      </species>
      <species id="M_cmaphis_c" name="cmaphis_c" compartment="c" substanceUnits="substance" hasOnlySubstanceUnits="false" boundaryCondition="false" constant="false">
        <notes>
          <html xmlns="http://www.w3.org/1999/xhtml"/>
        </notes>
      </species>
      <species id="M_fgd_c" name="fgd_c" compartment="c" substanceUnits="substance" hasOnlySubstanceUnits="false" boundaryCondition="false" constant="false">
        <notes>
          <html xmlns="http://www.w3.org/1999/xhtml"/>
        </notes>
      </species>
      <species id="M_protein_met_c" name="protein_met_c" compartment="c" substanceUnits="substance" hasOnlySubstanceUnits="false" boundaryCondition="false" constant="false">
        <notes>
          <html xmlns="http://www.w3.org/1999/xhtml"/>
        </notes>
      </species>
      <species id="M_dna_met_c" name="dna_met_c" compartment="c" substanceUnits="substance" hasOnlySubstanceUnits="false" boundaryCondition="false" constant="false">
        <notes>
          <html xmlns="http://www.w3.org/1999/xhtml"/>
        </notes>
      </species>
      <species id="M_co_e" name="co_e" compartment="e" substanceUnits="substance" hasOnlySubstanceUnits="false" boundaryCondition="false" constant="false">
        <notes>
          <html xmlns="http://www.w3.org/1999/xhtml"/>
        </notes>
      </species>
      <species id="M_fcd_c" name="fcd_c" compartment="c" substanceUnits="substance" hasOnlySubstanceUnits="false" boundaryCondition="false" constant="false">
        <notes>
          <html xmlns="http://www.w3.org/1999/xhtml"/>
        </notes>
      </species>
      <species id="M_citrac_c" name="citrac_c" compartment="c" substanceUnits="substance" hasOnlySubstanceUnits="false" boundaryCondition="false" constant="false">
        <notes>
          <html xmlns="http://www.w3.org/1999/xhtml"/>
        </notes>
      </species>
      <species id="M_btnp_c" name="btnp_c" compartment="c" substanceUnits="substance" hasOnlySubstanceUnits="false" boundaryCondition="false" constant="false">
        <notes>
          <html xmlns="http://www.w3.org/1999/xhtml"/>
        </notes>
      </species>
      <species id="M_btnp_s2_c" name="btnp_s2_c" compartment="c" substanceUnits="substance" hasOnlySubstanceUnits="false" boundaryCondition="false" constant="false">
        <notes>
          <html xmlns="http://www.w3.org/1999/xhtml"/>
        </notes>
      </species>
      <species id="M_pyrtrna_c" name="pyrtrna_c" compartment="c" substanceUnits="substance" hasOnlySubstanceUnits="false" boundaryCondition="false" constant="false">
        <notes>
          <html xmlns="http://www.w3.org/1999/xhtml"/>
        </notes>
      </species>
      <species id="M_etha_c" name="etha_c" compartment="c" substanceUnits="substance" hasOnlySubstanceUnits="false" boundaryCondition="false" constant="false">
        <notes>
          <html xmlns="http://www.w3.org/1999/xhtml"/>
        </notes>
      </species>
      <species id="M_indole_c" name="indole_c" compartment="c" substanceUnits="substance" hasOnlySubstanceUnits="false" boundaryCondition="false" constant="false">
        <notes>
          <html xmlns="http://www.w3.org/1999/xhtml"/>
        </notes>
      </species>
      <species id="M_mobd_c" name="mobd_c" compartment="c" substanceUnits="substance" hasOnlySubstanceUnits="false" boundaryCondition="false" constant="false">
        <notes>
          <html xmlns="http://www.w3.org/1999/xhtml"/>
        </notes>
      </species>
      <species id="M_thrp_c" name="thrp_c" compartment="c" substanceUnits="substance" hasOnlySubstanceUnits="false" boundaryCondition="false" constant="false">
        <notes>
          <html xmlns="http://www.w3.org/1999/xhtml"/>
        </notes>
      </species>
      <species id="M_mercppyr_c" name="mercppyr_c" compartment="c" substanceUnits="substance" hasOnlySubstanceUnits="false" boundaryCondition="false" constant="false">
        <notes>
          <html xmlns="http://www.w3.org/1999/xhtml"/>
        </notes>
      </species>
      <species id="M_4mhetz_c" name="4mhetz_c" compartment="c" substanceUnits="substance" hasOnlySubstanceUnits="false" boundaryCondition="false" constant="false">
        <notes>
          <html xmlns="http://www.w3.org/1999/xhtml"/>
        </notes>
      </species>
      <species id="M_cbl1hbi_c" name="cbl1hbi_c" compartment="c" substanceUnits="substance" hasOnlySubstanceUnits="false" boundaryCondition="false" constant="false">
        <notes>
          <html xmlns="http://www.w3.org/1999/xhtml"/>
        </notes>
      </species>
      <species id="M_argtrna_c" name="argtrna_c" compartment="c" substanceUnits="substance" hasOnlySubstanceUnits="false" boundaryCondition="false" constant="false">
        <notes>
          <html xmlns="http://www.w3.org/1999/xhtml"/>
        </notes>
      </species>
      <species id="M_trnaarg_c" name="trnaarg_c" compartment="c" substanceUnits="substance" hasOnlySubstanceUnits="false" boundaryCondition="false" constant="false">
        <notes>
          <html xmlns="http://www.w3.org/1999/xhtml"/>
        </notes>
      </species>
      <species id="M_hpyr_c" name="hpyr_c" compartment="c" substanceUnits="substance" hasOnlySubstanceUnits="false" boundaryCondition="false" constant="false">
        <notes>
          <html xmlns="http://www.w3.org/1999/xhtml"/>
        </notes>
      </species>
      <species id="M_2mbr_c" name="2mbr_c" compartment="c" substanceUnits="substance" hasOnlySubstanceUnits="false" boundaryCondition="false" constant="false">
        <notes>
          <html xmlns="http://www.w3.org/1999/xhtml"/>
        </notes>
      </species>
      <species id="M_2mbcoa_c" name="2mbcoa_c" compartment="c" substanceUnits="substance" hasOnlySubstanceUnits="false" boundaryCondition="false" constant="false">
        <notes>
          <html xmlns="http://www.w3.org/1999/xhtml"/>
        </notes>
      </species>
      <species id="M_o2__c" name="o2__c" compartment="c" substanceUnits="substance" hasOnlySubstanceUnits="false" boundaryCondition="false" constant="false">
        <notes>
          <html xmlns="http://www.w3.org/1999/xhtml"/>
        </notes>
      </species>
      <species id="M_dgmp_c" name="dgmp_c" compartment="c" substanceUnits="substance" hasOnlySubstanceUnits="false" boundaryCondition="false" constant="false">
        <notes>
          <html xmlns="http://www.w3.org/1999/xhtml"/>
        </notes>
      </species>
      <species id="M_dad_2_c" name="dad_2_c" compartment="c" substanceUnits="substance" hasOnlySubstanceUnits="false" boundaryCondition="false" constant="false">
        <notes>
          <html xmlns="http://www.w3.org/1999/xhtml"/>
        </notes>
      </species>
      <species id="M_uri_c" name="uri_c" compartment="c" substanceUnits="substance" hasOnlySubstanceUnits="false" boundaryCondition="false" constant="false">
        <notes>
          <html xmlns="http://www.w3.org/1999/xhtml"/>
        </notes>
      </species>
      <species id="M_dcyt_c" name="dcyt_c" compartment="c" substanceUnits="substance" hasOnlySubstanceUnits="false" boundaryCondition="false" constant="false">
        <notes>
          <html xmlns="http://www.w3.org/1999/xhtml"/>
        </notes>
      </species>
      <species id="M_5mta_c" name="5mta_c" compartment="c" substanceUnits="substance" hasOnlySubstanceUnits="false" boundaryCondition="false" constant="false">
        <notes>
          <html xmlns="http://www.w3.org/1999/xhtml"/>
        </notes>
      </species>
      <species id="M_iletrna_c" name="iletrna_c" compartment="c" substanceUnits="substance" hasOnlySubstanceUnits="false" boundaryCondition="false" constant="false">
        <notes>
          <html xmlns="http://www.w3.org/1999/xhtml"/>
        </notes>
      </species>
      <species id="M_trnaile_c" name="trnaile_c" compartment="c" substanceUnits="substance" hasOnlySubstanceUnits="false" boundaryCondition="false" constant="false">
        <notes>
          <html xmlns="http://www.w3.org/1999/xhtml"/>
        </notes>
      </species>
      <species id="M_carn_c" name="carn_c" compartment="c" substanceUnits="substance" hasOnlySubstanceUnits="false" boundaryCondition="false" constant="false">
        <notes>
          <html xmlns="http://www.w3.org/1999/xhtml"/>
        </notes>
      </species>
      <species id="M_trnaasp_c" name="trnaasp_c" compartment="c" substanceUnits="substance" hasOnlySubstanceUnits="false" boundaryCondition="false" constant="false">
        <notes>
          <html xmlns="http://www.w3.org/1999/xhtml"/>
        </notes>
      </species>
      <species id="M_asptrna_c" name="asptrna_c" compartment="c" substanceUnits="substance" hasOnlySubstanceUnits="false" boundaryCondition="false" constant="false">
        <notes>
          <html xmlns="http://www.w3.org/1999/xhtml"/>
        </notes>
      </species>
      <species id="M_ch4s_e_boundary" name="ch4s_e" compartment="e" substanceUnits="substance" hasOnlySubstanceUnits="false" boundaryCondition="true" constant="false">
        <notes>
          <html xmlns="http://www.w3.org/1999/xhtml"/>
        </notes>
      </species>
      <species id="M_alac_S_e_boundary" name="alac_S_e" compartment="e" substanceUnits="substance" hasOnlySubstanceUnits="false" boundaryCondition="true" constant="false">
        <notes>
          <html xmlns="http://www.w3.org/1999/xhtml"/>
        </notes>
      </species>
      <species id="M_4hphac_e_boundary" name="4hphac_e" compartment="e" substanceUnits="substance" hasOnlySubstanceUnits="false" boundaryCondition="true" constant="false">
        <notes>
          <html xmlns="http://www.w3.org/1999/xhtml"/>
        </notes>
      </species>
      <species id="M_mma_e_boundary" name="mma_e" compartment="e" substanceUnits="substance" hasOnlySubstanceUnits="false" boundaryCondition="true" constant="false">
        <notes>
          <html xmlns="http://www.w3.org/1999/xhtml"/>
        </notes>
      </species>
      <species id="M_ppa_c_boundary" name="ppa_c" compartment="c" substanceUnits="substance" hasOnlySubstanceUnits="false" boundaryCondition="true" constant="false">
        <notes>
          <html xmlns="http://www.w3.org/1999/xhtml"/>
        </notes>
      </species>
      <species id="M_glyb_e_boundary" name="glyb_e" compartment="e" substanceUnits="substance" hasOnlySubstanceUnits="false" boundaryCondition="true" constant="false">
        <notes>
          <html xmlns="http://www.w3.org/1999/xhtml"/>
        </notes>
      </species>
      <species id="M_fol_e_boundary" name="fol_e" compartment="e" substanceUnits="substance" hasOnlySubstanceUnits="false" boundaryCondition="true" constant="false">
        <notes>
          <html xmlns="http://www.w3.org/1999/xhtml"/>
        </notes>
      </species>
      <species id="M_unknown_rbfdeg_e_boundary" name="unknown_rbfdeg_e" compartment="e" substanceUnits="substance" hasOnlySubstanceUnits="false" boundaryCondition="true" constant="false">
        <notes>
          <html xmlns="http://www.w3.org/1999/xhtml"/>
        </notes>
      </species>
      <species id="M_h_e_boundary" name="h_e" compartment="e" substanceUnits="substance" hasOnlySubstanceUnits="false" boundaryCondition="true" constant="false">
        <notes>
          <html xmlns="http://www.w3.org/1999/xhtml"/>
        </notes>
      </species>
      <species id="M_pyr_e_boundary" name="pyr_e" compartment="e" substanceUnits="substance" hasOnlySubstanceUnits="false" boundaryCondition="true" constant="false">
        <notes>
          <html xmlns="http://www.w3.org/1999/xhtml"/>
        </notes>
      </species>
      <species id="M_nh4_e_boundary" name="nh4_e" compartment="e" substanceUnits="substance" hasOnlySubstanceUnits="false" boundaryCondition="true" constant="false">
        <notes>
          <html xmlns="http://www.w3.org/1999/xhtml"/>
        </notes>
      </species>
      <species id="M_pro_L_e_boundary" name="pro_L_e" compartment="e" substanceUnits="substance" hasOnlySubstanceUnits="false" boundaryCondition="true" constant="false">
        <notes>
          <html xmlns="http://www.w3.org/1999/xhtml"/>
        </notes>
      </species>
      <species id="M_ribflv_e_boundary" name="ribflv_e" compartment="e" substanceUnits="substance" hasOnlySubstanceUnits="false" boundaryCondition="true" constant="false">
        <notes>
          <html xmlns="http://www.w3.org/1999/xhtml"/>
        </notes>
      </species>
      <species id="M_h2_e_boundary" name="h2_e" compartment="e" substanceUnits="substance" hasOnlySubstanceUnits="false" boundaryCondition="true" constant="false">
        <notes>
          <html xmlns="http://www.w3.org/1999/xhtml"/>
        </notes>
      </species>
      <species id="M_cd2_e_boundary" name="cd2_e" compartment="e" substanceUnits="substance" hasOnlySubstanceUnits="false" boundaryCondition="true" constant="false">
        <notes>
          <html xmlns="http://www.w3.org/1999/xhtml"/>
        </notes>
      </species>
      <species id="M_fe3_e_boundary" name="fe3_e" compartment="e" substanceUnits="substance" hasOnlySubstanceUnits="false" boundaryCondition="true" constant="false">
        <notes>
          <html xmlns="http://www.w3.org/1999/xhtml"/>
        </notes>
      </species>
      <species id="M_meoh_e_boundary" name="meoh_e" compartment="e" substanceUnits="substance" hasOnlySubstanceUnits="false" boundaryCondition="true" constant="false">
        <notes>
          <html xmlns="http://www.w3.org/1999/xhtml"/>
        </notes>
      </species>
      <species id="M_actn_R_e_boundary" name="actn_R_e" compartment="e" substanceUnits="substance" hasOnlySubstanceUnits="false" boundaryCondition="true" constant="false">
        <notes>
          <html xmlns="http://www.w3.org/1999/xhtml"/>
        </notes>
      </species>
      <species id="M_gly_e_boundary" name="gly_e" compartment="e" substanceUnits="substance" hasOnlySubstanceUnits="false" boundaryCondition="true" constant="false">
        <notes>
          <html xmlns="http://www.w3.org/1999/xhtml"/>
        </notes>
      </species>
      <species id="M_cys_L_e_boundary" name="cys_L_e" compartment="e" substanceUnits="substance" hasOnlySubstanceUnits="false" boundaryCondition="true" constant="false">
        <notes>
          <html xmlns="http://www.w3.org/1999/xhtml"/>
        </notes>
      </species>
      <species id="M_lys_L_e_boundary" name="lys_L_e" compartment="e" substanceUnits="substance" hasOnlySubstanceUnits="false" boundaryCondition="true" constant="false">
        <notes>
          <html xmlns="http://www.w3.org/1999/xhtml"/>
        </notes>
      </species>
      <species id="M_cbi_e_boundary" name="cbi_e" compartment="e" substanceUnits="substance" hasOnlySubstanceUnits="false" boundaryCondition="true" constant="false">
        <notes>
          <html xmlns="http://www.w3.org/1999/xhtml"/>
        </notes>
      </species>
      <species id="M_fe2_e_boundary" name="fe2_e" compartment="e" substanceUnits="substance" hasOnlySubstanceUnits="false" boundaryCondition="true" constant="false">
        <notes>
          <html xmlns="http://www.w3.org/1999/xhtml"/>
        </notes>
      </species>
      <species id="M_etha_e_boundary" name="etha_e" compartment="e" substanceUnits="substance" hasOnlySubstanceUnits="false" boundaryCondition="true" constant="false">
        <notes>
          <html xmlns="http://www.w3.org/1999/xhtml"/>
        </notes>
      </species>
      <species id="M_ac_e_boundary" name="ac_e" compartment="e" substanceUnits="substance" hasOnlySubstanceUnits="false" boundaryCondition="true" constant="false">
        <notes>
          <html xmlns="http://www.w3.org/1999/xhtml"/>
        </notes>
      </species>
      <species id="M_btoh_c_boundary" name="btoh_c" compartment="c" substanceUnits="substance" hasOnlySubstanceUnits="false" boundaryCondition="true" constant="false">
        <notes>
          <html xmlns="http://www.w3.org/1999/xhtml"/>
        </notes>
      </species>
      <species id="M_btn_e_boundary" name="btn_e" compartment="e" substanceUnits="substance" hasOnlySubstanceUnits="false" boundaryCondition="true" constant="false">
        <notes>
          <html xmlns="http://www.w3.org/1999/xhtml"/>
        </notes>
      </species>
      <species id="M_hco3_e_boundary" name="hco3_e" compartment="e" substanceUnits="substance" hasOnlySubstanceUnits="false" boundaryCondition="true" constant="false">
        <notes>
          <html xmlns="http://www.w3.org/1999/xhtml"/>
        </notes>
      </species>
      <species id="M_k_e_boundary" name="k_e" compartment="e" substanceUnits="substance" hasOnlySubstanceUnits="false" boundaryCondition="true" constant="false">
        <notes>
          <html xmlns="http://www.w3.org/1999/xhtml"/>
        </notes>
      </species>
      <species id="M_ibtyr_c_boundary" name="ibtyr_c" compartment="c" substanceUnits="substance" hasOnlySubstanceUnits="false" boundaryCondition="true" constant="false">
        <notes>
          <html xmlns="http://www.w3.org/1999/xhtml"/>
        </notes>
      </species>
      <species id="M_ind3ac_e_boundary" name="ind3ac_e" compartment="e" substanceUnits="substance" hasOnlySubstanceUnits="false" boundaryCondition="true" constant="false">
        <notes>
          <html xmlns="http://www.w3.org/1999/xhtml"/>
        </notes>
      </species>
      <species id="M_gcald_e_boundary" name="gcald_e" compartment="e" substanceUnits="substance" hasOnlySubstanceUnits="false" boundaryCondition="true" constant="false">
        <notes>
          <html xmlns="http://www.w3.org/1999/xhtml"/>
        </notes>
      </species>
      <species id="M_dma_e_boundary" name="dma_e" compartment="e" substanceUnits="substance" hasOnlySubstanceUnits="false" boundaryCondition="true" constant="false">
        <notes>
          <html xmlns="http://www.w3.org/1999/xhtml"/>
        </notes>
      </species>
      <species id="M_ca2_e_boundary" name="ca2_e" compartment="e" substanceUnits="substance" hasOnlySubstanceUnits="false" boundaryCondition="true" constant="false">
        <notes>
          <html xmlns="http://www.w3.org/1999/xhtml"/>
        </notes>
      </species>
      <species id="M_for_e_boundary" name="for_e" compartment="e" substanceUnits="substance" hasOnlySubstanceUnits="false" boundaryCondition="true" constant="false">
        <notes>
          <html xmlns="http://www.w3.org/1999/xhtml"/>
        </notes>
      </species>
      <species id="M_ala_L_e_boundary" name="ala_L_e" compartment="e" substanceUnits="substance" hasOnlySubstanceUnits="false" boundaryCondition="true" constant="false">
        <notes>
          <html xmlns="http://www.w3.org/1999/xhtml"/>
        </notes>
      </species>
      <species id="M_cl_e_boundary" name="cl_e" compartment="e" substanceUnits="substance" hasOnlySubstanceUnits="false" boundaryCondition="true" constant="false">
        <notes>
          <html xmlns="http://www.w3.org/1999/xhtml"/>
        </notes>
      </species>
      <species id="M_unknown_cbl1deg_e_boundary" name="unknown_cbl1deg_e" compartment="e" substanceUnits="substance" hasOnlySubstanceUnits="false" boundaryCondition="true" constant="false">
        <notes>
          <html xmlns="http://www.w3.org/1999/xhtml"/>
        </notes>
      </species>
      <species id="M_glcn_e_boundary" name="glcn_e" compartment="e" substanceUnits="substance" hasOnlySubstanceUnits="false" boundaryCondition="true" constant="false">
        <notes>
          <html xmlns="http://www.w3.org/1999/xhtml"/>
        </notes>
      </species>
      <species id="M_cbl1hbi_e_boundary" name="cbl1hbi_e" compartment="e" substanceUnits="substance" hasOnlySubstanceUnits="false" boundaryCondition="true" constant="false">
        <notes>
          <html xmlns="http://www.w3.org/1999/xhtml"/>
        </notes>
      </species>
      <species id="M_cbl1_e_boundary" name="cbl1_e" compartment="e" substanceUnits="substance" hasOnlySubstanceUnits="false" boundaryCondition="true" constant="false">
        <notes>
          <html xmlns="http://www.w3.org/1999/xhtml"/>
        </notes>
      </species>
      <species id="M_leu_L_e_boundary" name="leu_L_e" compartment="e" substanceUnits="substance" hasOnlySubstanceUnits="false" boundaryCondition="true" constant="false">
        <notes>
          <html xmlns="http://www.w3.org/1999/xhtml"/>
        </notes>
      </species>
      <species id="M_thm_e_boundary" name="thm_e" compartment="e" substanceUnits="substance" hasOnlySubstanceUnits="false" boundaryCondition="true" constant="false">
        <notes>
          <html xmlns="http://www.w3.org/1999/xhtml"/>
        </notes>
      </species>
      <species id="M_co2_e_boundary" name="co2_e" compartment="e" substanceUnits="substance" hasOnlySubstanceUnits="false" boundaryCondition="true" constant="false">
        <notes>
          <html xmlns="http://www.w3.org/1999/xhtml"/>
        </notes>
      </species>
      <species id="M_zn2_e_boundary" name="zn2_e" compartment="e" substanceUnits="substance" hasOnlySubstanceUnits="false" boundaryCondition="true" constant="false">
        <notes>
          <html xmlns="http://www.w3.org/1999/xhtml"/>
        </notes>
      </species>
      <species id="M_dms_e_boundary" name="dms_e" compartment="e" substanceUnits="substance" hasOnlySubstanceUnits="false" boundaryCondition="true" constant="false">
        <notes>
          <html xmlns="http://www.w3.org/1999/xhtml"/>
        </notes>
      </species>
      <species id="M_tma_e_boundary" name="tma_e" compartment="e" substanceUnits="substance" hasOnlySubstanceUnits="false" boundaryCondition="true" constant="false">
        <notes>
          <html xmlns="http://www.w3.org/1999/xhtml"/>
        </notes>
      </species>
      <species id="M_pac_e_boundary" name="pac_e" compartment="e" substanceUnits="substance" hasOnlySubstanceUnits="false" boundaryCondition="true" constant="false">
        <notes>
          <html xmlns="http://www.w3.org/1999/xhtml"/>
        </notes>
      </species>
      <species id="M_na1_e_boundary" name="na1_e" compartment="e" substanceUnits="substance" hasOnlySubstanceUnits="false" boundaryCondition="true" constant="false">
        <notes>
          <html xmlns="http://www.w3.org/1999/xhtml"/>
        </notes>
      </species>
      <species id="M_pi_e_boundary" name="pi_e" compartment="e" substanceUnits="substance" hasOnlySubstanceUnits="false" boundaryCondition="true" constant="false">
        <notes>
          <html xmlns="http://www.w3.org/1999/xhtml"/>
        </notes>
      </species>
      <species id="M_4abz_e_boundary" name="4abz_e" compartment="e" substanceUnits="substance" hasOnlySubstanceUnits="false" boundaryCondition="true" constant="false">
        <notes>
          <html xmlns="http://www.w3.org/1999/xhtml"/>
        </notes>
      </species>
      <species id="M_ni2_e_boundary" name="ni2_e" compartment="e" substanceUnits="substance" hasOnlySubstanceUnits="false" boundaryCondition="true" constant="false">
        <notes>
          <html xmlns="http://www.w3.org/1999/xhtml"/>
        </notes>
      </species>
      <species id="M_ibtol_c_boundary" name="ibtol_c" compartment="c" substanceUnits="substance" hasOnlySubstanceUnits="false" boundaryCondition="true" constant="false">
        <notes>
          <html xmlns="http://www.w3.org/1999/xhtml"/>
        </notes>
      </species>
      <species id="M_pnto_R_e_boundary" name="pnto_R_e" compartment="e" substanceUnits="substance" hasOnlySubstanceUnits="false" boundaryCondition="true" constant="false">
        <notes>
          <html xmlns="http://www.w3.org/1999/xhtml"/>
        </notes>
      </species>
      <species id="M_mobd_e_boundary" name="mobd_e" compartment="e" substanceUnits="substance" hasOnlySubstanceUnits="false" boundaryCondition="true" constant="false">
        <notes>
          <html xmlns="http://www.w3.org/1999/xhtml"/>
        </notes>
      </species>
      <species id="M_cu2_e_boundary" name="cu2_e" compartment="e" substanceUnits="substance" hasOnlySubstanceUnits="false" boundaryCondition="true" constant="false">
        <notes>
          <html xmlns="http://www.w3.org/1999/xhtml"/>
        </notes>
      </species>
      <species id="M_ile_L_e_boundary" name="ile_L_e" compartment="e" substanceUnits="substance" hasOnlySubstanceUnits="false" boundaryCondition="true" constant="false">
        <notes>
          <html xmlns="http://www.w3.org/1999/xhtml"/>
        </notes>
      </species>
      <species id="M_wo4_e_boundary" name="wo4_e" compartment="e" substanceUnits="substance" hasOnlySubstanceUnits="false" boundaryCondition="true" constant="false">
        <notes>
          <html xmlns="http://www.w3.org/1999/xhtml"/>
        </notes>
      </species>
      <species id="M_biomass_c_boundary" name="biomass_c" compartment="c" substanceUnits="substance" hasOnlySubstanceUnits="false" boundaryCondition="true" constant="false">
        <notes>
          <html xmlns="http://www.w3.org/1999/xhtml"/>
        </notes>
      </species>
      <species id="M_cobalt2_e_boundary" name="cobalt2_e" compartment="e" substanceUnits="substance" hasOnlySubstanceUnits="false" boundaryCondition="true" constant="false">
        <notes>
          <html xmlns="http://www.w3.org/1999/xhtml"/>
        </notes>
      </species>
      <species id="M_so4_e_boundary" name="so4_e" compartment="e" substanceUnits="substance" hasOnlySubstanceUnits="false" boundaryCondition="true" constant="false">
        <notes>
          <html xmlns="http://www.w3.org/1999/xhtml"/>
        </notes>
      </species>
      <species id="M_mg2_e_boundary" name="mg2_e" compartment="e" substanceUnits="substance" hasOnlySubstanceUnits="false" boundaryCondition="true" constant="false">
        <notes>
          <html xmlns="http://www.w3.org/1999/xhtml"/>
        </notes>
      </species>
      <species id="M_h2o_e_boundary" name="h2o_e" compartment="e" substanceUnits="substance" hasOnlySubstanceUnits="false" boundaryCondition="true" constant="false">
        <notes>
          <html xmlns="http://www.w3.org/1999/xhtml"/>
        </notes>
      </species>
      <species id="M_eae_c_boundary" name="eae_c" compartment="c" substanceUnits="substance" hasOnlySubstanceUnits="false" boundaryCondition="true" constant="false">
        <notes>
          <html xmlns="http://www.w3.org/1999/xhtml"/>
        </notes>
      </species>
      <species id="M_h2s_e_boundary" name="h2s_e" compartment="e" substanceUnits="substance" hasOnlySubstanceUnits="false" boundaryCondition="true" constant="false">
        <notes>
          <html xmlns="http://www.w3.org/1999/xhtml"/>
        </notes>
      </species>
      <species id="M_nac_e_boundary" name="nac_e" compartment="e" substanceUnits="substance" hasOnlySubstanceUnits="false" boundaryCondition="true" constant="false">
        <notes>
          <html xmlns="http://www.w3.org/1999/xhtml"/>
        </notes>
      </species>
      <species id="M_cit_e_boundary" name="cit_e" compartment="e" substanceUnits="substance" hasOnlySubstanceUnits="false" boundaryCondition="true" constant="false">
        <notes>
          <html xmlns="http://www.w3.org/1999/xhtml"/>
        </notes>
      </species>
      <species id="M_trp_L_e_boundary" name="trp_L_e" compartment="e" substanceUnits="substance" hasOnlySubstanceUnits="false" boundaryCondition="true" constant="false">
        <notes>
          <html xmlns="http://www.w3.org/1999/xhtml"/>
        </notes>
      </species>
      <species id="M_mn2_e_boundary" name="mn2_e" compartment="e" substanceUnits="substance" hasOnlySubstanceUnits="false" boundaryCondition="true" constant="false">
        <notes>
          <html xmlns="http://www.w3.org/1999/xhtml"/>
        </notes>
      </species>
      <species id="M_btyr_c_boundary" name="btyr_c" compartment="c" substanceUnits="substance" hasOnlySubstanceUnits="false" boundaryCondition="true" constant="false">
        <notes>
          <html xmlns="http://www.w3.org/1999/xhtml"/>
        </notes>
      </species>
      <species id="M_n2_e_boundary" name="n2_e" compartment="e" substanceUnits="substance" hasOnlySubstanceUnits="false" boundaryCondition="true" constant="false">
        <notes>
          <html xmlns="http://www.w3.org/1999/xhtml"/>
        </notes>
      </species>
      <species id="M_co_e_boundary" name="co_e" compartment="e" substanceUnits="substance" hasOnlySubstanceUnits="false" boundaryCondition="true" constant="false">
        <notes>
          <html xmlns="http://www.w3.org/1999/xhtml"/>
        </notes>
      </species>
      <species id="M_glu_L_e_boundary" name="glu_L_e" compartment="e" substanceUnits="substance" hasOnlySubstanceUnits="false" boundaryCondition="true" constant="false">
        <notes>
          <html xmlns="http://www.w3.org/1999/xhtml"/>
        </notes>
      </species>
      <species id="M_val_L_e_boundary" name="val_L_e" compartment="e" substanceUnits="substance" hasOnlySubstanceUnits="false" boundaryCondition="true" constant="false">
        <notes>
          <html xmlns="http://www.w3.org/1999/xhtml"/>
        </notes>
      </species>
      <species id="M_ch4_e_boundary" name="ch4_e" compartment="e" substanceUnits="substance" hasOnlySubstanceUnits="false" boundaryCondition="true" constant="false">
        <notes>
          <html xmlns="http://www.w3.org/1999/xhtml"/>
        </notes>
      </species>
      <species id="M_etoh_c_boundary" name="etoh_c" compartment="c" substanceUnits="substance" hasOnlySubstanceUnits="false" boundaryCondition="true" constant="false">
        <notes>
          <html xmlns="http://www.w3.org/1999/xhtml"/>
        </notes>
      </species>
    </listOfSpecies>
    <listOfReactions>
      <reaction id="R_CSND" name="Cytosine deaminase" reversible="false" fast="false">
        <notes>
          <html xmlns="http://www.w3.org/1999/xhtml">
            <p>GENE_ASSOCIATION: (MA2559 or MA2341)</p>
            <p>SUBSYSTEM: </p>
          </html>
        </notes>
        <listOfReactants>
          <speciesReference species="M_h2o_c" stoichiometry="1" constant="true"/>
          <speciesReference species="M_csn_c" stoichiometry="1" constant="true"/>
          <speciesReference species="M_h_c" stoichiometry="1" constant="true"/>
        </listOfReactants>
        <listOfProducts>
          <speciesReference species="M_ura_c" stoichiometry="1" constant="true"/>
          <speciesReference species="M_nh4_c" stoichiometry="1" constant="true"/>
        </listOfProducts>
      </reaction>
      <reaction id="R_EX_ch4s_e" name="Methanethiol exchange" reversible="false" fast="false">
        <notes>
          <html xmlns="http://www.w3.org/1999/xhtml">
            <p>GENE_ASSOCIATION: Err:520</p>
            <p>SUBSYSTEM: </p>
          </html>
        </notes>
        <listOfReactants>
          <speciesReference species="M_ch4s_e" stoichiometry="1" constant="true"/>
        </listOfReactants>
        <listOfProducts>
          <speciesReference species="M_ch4s_e_boundary" stoichiometry="1" constant="true"/>
        </listOfProducts>
      </reaction>
      <reaction id="R_DRBK" name="Deoxyribokinase" reversible="false" fast="false">
        <notes>
          <html xmlns="http://www.w3.org/1999/xhtml">
            <p>GENE_ASSOCIATION: MA1373</p>
            <p>SUBSYSTEM: </p>
          </html>
        </notes>
        <listOfReactants>
          <speciesReference species="M_atp_c" stoichiometry="1" constant="true"/>
          <speciesReference species="M_drib_c" stoichiometry="1" constant="true"/>
        </listOfReactants>
        <listOfProducts>
          <speciesReference species="M_h_c" stoichiometry="1" constant="true"/>
          <speciesReference species="M_2dr5p_c" stoichiometry="1" constant="true"/>
          <speciesReference species="M_adp_c" stoichiometry="1" constant="true"/>
        </listOfProducts>
      </reaction>
      <reaction id="R_EX_alac_S_e" name="(S)-2-Acetolactate exchange" reversible="false" fast="false">
        <notes>
          <html xmlns="http://www.w3.org/1999/xhtml">
            <p>GENE_ASSOCIATION: Err:520</p>
            <p>SUBSYSTEM: </p>
          </html>
        </notes>
        <listOfReactants>
          <speciesReference species="M_alac_S_e" stoichiometry="1" constant="true"/>
        </listOfReactants>
        <listOfProducts>
          <speciesReference species="M_alac_S_e_boundary" stoichiometry="1" constant="true"/>
        </listOfProducts>
      </reaction>
      <reaction id="R_GLNTRAT" name="glutamyl-tRNA(Gln) amidotransferase" reversible="false" fast="false">
        <notes>
          <html xmlns="http://www.w3.org/1999/xhtml">
            <p>GENE_ASSOCIATION: (MA1317 and MA2862 and MA4522 and MA4523 and MA4524)</p>
            <p>SUBSYSTEM: </p>
          </html>
        </notes>
        <listOfReactants>
          <speciesReference species="M_glutrna_gln_c" stoichiometry="1" constant="true"/>
          <speciesReference species="M_gln_L_c" stoichiometry="1" constant="true"/>
          <speciesReference species="M_atp_c" stoichiometry="1" constant="true"/>
          <speciesReference species="M_h2o_c" stoichiometry="1" constant="true"/>
        </listOfReactants>
        <listOfProducts>
          <speciesReference species="M_glntrna_c" stoichiometry="1" constant="true"/>
          <speciesReference species="M_pi_c" stoichiometry="1" constant="true"/>
          <speciesReference species="M_h_c" stoichiometry="1" constant="true"/>
          <speciesReference species="M_glu_L_c" stoichiometry="1" constant="true"/>
          <speciesReference species="M_adp_c" stoichiometry="1" constant="true"/>
        </listOfProducts>
      </reaction>
      <reaction id="R_BLAT" name="beta-lysine acetyltransferase" reversible="false" fast="false">
        <notes>
          <html xmlns="http://www.w3.org/1999/xhtml">
            <p>GENE_ASSOCIATION: MA3978</p>
            <p>SUBSYSTEM: </p>
          </html>
        </notes>
        <listOfReactants>
          <speciesReference species="M_accoa_c" stoichiometry="1" constant="true"/>
          <speciesReference species="M_36dahx_c" stoichiometry="1" constant="true"/>
        </listOfReactants>
        <listOfProducts>
          <speciesReference species="M_coa_c" stoichiometry="1" constant="true"/>
          <speciesReference species="M_h_c" stoichiometry="1" constant="true"/>
          <speciesReference species="M_nabl_c" stoichiometry="1" constant="true"/>
        </listOfProducts>
      </reaction>
      <reaction id="R_DB4PS" name="3,4-Dihydroxy-2-butanone-4-phosphate synthase" reversible="false" fast="false">
        <notes>
          <html xmlns="http://www.w3.org/1999/xhtml">
            <p>GENE_ASSOCIATION: MA0548</p>
            <p>SUBSYSTEM: </p>
          </html>
        </notes>
        <listOfReactants>
          <speciesReference species="M_ru5p_D_c" stoichiometry="1" constant="true"/>
        </listOfReactants>
        <listOfProducts>
          <speciesReference species="M_db4p_c" stoichiometry="1" constant="true"/>
          <speciesReference species="M_h_c" stoichiometry="1" constant="true"/>
          <speciesReference species="M_for_c" stoichiometry="1" constant="true"/>
        </listOfProducts>
      </reaction>
      <reaction id="R_Kt2r" name="potassium reversible transport  via proton symport" reversible="true" fast="false">
        <notes>
          <html xmlns="http://www.w3.org/1999/xhtml">
            <p>GENE_ASSOCIATION: (MA3108 or MA3981) and (MA1481 or MA1483 or MA2209) and (MA2034 or MA2448)</p>
            <p>SUBSYSTEM: </p>
          </html>
        </notes>
        <listOfReactants>
          <speciesReference species="M_k_e" stoichiometry="1" constant="true"/>
          <speciesReference species="M_h_e" stoichiometry="1" constant="true"/>
        </listOfReactants>
        <listOfProducts>
          <speciesReference species="M_k_c" stoichiometry="1" constant="true"/>
          <speciesReference species="M_h_c" stoichiometry="1" constant="true"/>
        </listOfProducts>
      </reaction>
      <reaction id="R_TIHCD" name="threo-isohomocitrate dehydrogenase" reversible="false" fast="false">
        <notes>
          <html xmlns="http://www.w3.org/1999/xhtml">
            <p>GENE_ASSOCIATION: (MA0201 or MA3748 or MA4265)</p>
            <p>SUBSYSTEM: </p>
          </html>
        </notes>
        <listOfReactants>
          <speciesReference species="M_ihcit_T_c" stoichiometry="1" constant="true"/>
          <speciesReference species="M_nad_c" stoichiometry="1" constant="true"/>
        </listOfReactants>
        <listOfProducts>
          <speciesReference species="M_co2_c" stoichiometry="1" constant="true"/>
          <speciesReference species="M_ohexa_c" stoichiometry="1" constant="true"/>
          <speciesReference species="M_nadh_c" stoichiometry="1" constant="true"/>
        </listOfProducts>
      </reaction>
      <reaction id="R_NTD10" name="5&apos;-nucleotidase (XMP)" reversible="false" fast="false">
        <notes>
          <html xmlns="http://www.w3.org/1999/xhtml">
            <p>GENE_ASSOCIATION: MA0104</p>
            <p>SUBSYSTEM: </p>
          </html>
        </notes>
        <listOfReactants>
          <speciesReference species="M_xmp_c" stoichiometry="1" constant="true"/>
          <speciesReference species="M_h2o_c" stoichiometry="1" constant="true"/>
        </listOfReactants>
        <listOfProducts>
          <speciesReference species="M_xtsn_c" stoichiometry="1" constant="true"/>
          <speciesReference species="M_pi_c" stoichiometry="1" constant="true"/>
        </listOfProducts>
      </reaction>
      <reaction id="R_TDPGDH" name="dTDPglucose 4,6-dehydratase" reversible="false" fast="false">
        <notes>
          <html xmlns="http://www.w3.org/1999/xhtml">
            <p>GENE_ASSOCIATION: (MA1185 or MA2186 or MA3779 or MA4464)</p>
            <p>SUBSYSTEM: </p>
          </html>
        </notes>
        <listOfReactants>
          <speciesReference species="M_dtdpglu_c" stoichiometry="1" constant="true"/>
        </listOfReactants>
        <listOfProducts>
          <speciesReference species="M_h2o_c" stoichiometry="1" constant="true"/>
          <speciesReference species="M_dtdp4d6dg_c" stoichiometry="1" constant="true"/>
        </listOfProducts>
      </reaction>
      <reaction id="R_CYSSr" name="cysteine synthase" reversible="false" fast="false">
        <notes>
          <html xmlns="http://www.w3.org/1999/xhtml">
            <p>GENE_ASSOCIATION: MA2720</p>
            <p>SUBSYSTEM: </p>
          </html>
        </notes>
        <listOfReactants>
          <speciesReference species="M_h2s_c" stoichiometry="1" constant="true"/>
          <speciesReference species="M_acser_c" stoichiometry="1" constant="true"/>
        </listOfReactants>
        <listOfProducts>
          <speciesReference species="M_ac_c" stoichiometry="1" constant="true"/>
          <speciesReference species="M_cys_L_c" stoichiometry="1" constant="true"/>
          <speciesReference species="M_h_c" stoichiometry="1" constant="true"/>
        </listOfProducts>
      </reaction>
      <reaction id="R_GLYBabc" name="Glycine betaine transport via ABC system" reversible="false" fast="false">
        <notes>
          <html xmlns="http://www.w3.org/1999/xhtml">
            <p>GENE_ASSOCIATION: ((MA0063 or MA0282 or MA0323 or MA1120 or MA1235 or MA1747 or MA2110 or MA2145 or MA2275 or MA2282 or MA2478 or MA3171 or MA3582 or MA3903 or MA3957 or MA3960 or MA4253 or MA4321) and MA2146 and MA2147)</p>
            <p>SUBSYSTEM: </p>
          </html>
        </notes>
        <listOfReactants>
          <speciesReference species="M_atp_c" stoichiometry="1" constant="true"/>
          <speciesReference species="M_h2o_c" stoichiometry="1" constant="true"/>
          <speciesReference species="M_glyb_e" stoichiometry="1" constant="true"/>
        </listOfReactants>
        <listOfProducts>
          <speciesReference species="M_glyb_c" stoichiometry="1" constant="true"/>
          <speciesReference species="M_h_c" stoichiometry="1" constant="true"/>
          <speciesReference species="M_adp_c" stoichiometry="1" constant="true"/>
          <speciesReference species="M_pi_c" stoichiometry="1" constant="true"/>
        </listOfProducts>
      </reaction>
      <reaction id="R_MHPGLUT2" name="5-Methyltetrahydropteroyltri-L-glutamate:SAM methyltransferrase" reversible="false" fast="false">
        <notes>
          <html xmlns="http://www.w3.org/1999/xhtml">
            <p>GENE_ASSOCIATION: (MA0053 or MA0054 or MA3549)</p>
            <p>SUBSYSTEM: </p>
          </html>
        </notes>
        <listOfReactants>
          <speciesReference species="M_h_c" stoichiometry="1" constant="true"/>
          <speciesReference species="M_mhpglu_c" stoichiometry="1" constant="true"/>
          <speciesReference species="M_ahcys_c" stoichiometry="1" constant="true"/>
        </listOfReactants>
        <listOfProducts>
          <speciesReference species="M_hpglu_c" stoichiometry="1" constant="true"/>
          <speciesReference species="M_amet_c" stoichiometry="1" constant="true"/>
        </listOfProducts>
      </reaction>
      <reaction id="R_rna_met" name="Biomass rxn – RNA component" reversible="false" fast="false">
        <notes>
          <html xmlns="http://www.w3.org/1999/xhtml">
            <p>GENE_ASSOCIATION: </p>
            <p>SUBSYSTEM: </p>
          </html>
        </notes>
        <listOfReactants>
          <speciesReference species="M_ctp_c" stoichiometry="0.42" constant="true"/>
          <speciesReference species="M_atp_c" stoichiometry="0.48" constant="true"/>
          <speciesReference species="M_utp_c" stoichiometry="0.6" constant="true"/>
          <speciesReference species="M_gtp_c" stoichiometry="0.5" constant="true"/>
        </listOfReactants>
        <listOfProducts>
          <speciesReference species="M_rna_met_c" stoichiometry="1" constant="true"/>
          <speciesReference species="M_ppi_c" stoichiometry="2" constant="true"/>
        </listOfProducts>
      </reaction>
      <reaction id="R_GLYt4r" name="glycine reversible transport via sodium symport" reversible="true" fast="false">
        <notes>
          <html xmlns="http://www.w3.org/1999/xhtml">
            <p>GENE_ASSOCIATION: MA2837</p>
            <p>SUBSYSTEM: </p>
          </html>
        </notes>
        <listOfReactants>
          <speciesReference species="M_gly_e" stoichiometry="1" constant="true"/>
          <speciesReference species="M_na1_e" stoichiometry="1" constant="true"/>
        </listOfReactants>
        <listOfProducts>
          <speciesReference species="M_na1_c" stoichiometry="1" constant="true"/>
          <speciesReference species="M_gly_c" stoichiometry="1" constant="true"/>
        </listOfProducts>
      </reaction>
      <reaction id="R_DHPS3" name="7,8 dihydropteroate synthase (methanopterin)" reversible="false" fast="false">
        <notes>
          <html xmlns="http://www.w3.org/1999/xhtml">
            <p>GENE_ASSOCIATION: (MA1946 or MA1962 or MA3419 or MA4405)</p>
            <p>SUBSYSTEM: </p>
          </html>
        </notes>
        <listOfReactants>
          <speciesReference species="M_Brfap_c" stoichiometry="1" constant="true"/>
          <speciesReference species="M_h_c" stoichiometry="1" constant="true"/>
          <speciesReference species="M_6hmhptpp_c" stoichiometry="1" constant="true"/>
        </listOfReactants>
        <listOfProducts>
          <speciesReference species="M_dhrfap_c" stoichiometry="1" constant="true"/>
          <speciesReference species="M_ppi_c" stoichiometry="1" constant="true"/>
        </listOfProducts>
      </reaction>
      <reaction id="R_TYRTRS" name="tyrosyl-tRNA synthetase" reversible="false" fast="false">
        <notes>
          <html xmlns="http://www.w3.org/1999/xhtml">
            <p>GENE_ASSOCIATION: MA0815</p>
            <p>SUBSYSTEM: </p>
          </html>
        </notes>
        <listOfReactants>
          <speciesReference species="M_trnatyr_c" stoichiometry="1" constant="true"/>
          <speciesReference species="M_atp_c" stoichiometry="1" constant="true"/>
          <speciesReference species="M_tyr_L_c" stoichiometry="1" constant="true"/>
        </listOfReactants>
        <listOfProducts>
          <speciesReference species="M_tyrtrna_c" stoichiometry="1" constant="true"/>
          <speciesReference species="M_amp_c" stoichiometry="1" constant="true"/>
          <speciesReference species="M_ppi_c" stoichiometry="1" constant="true"/>
        </listOfProducts>
      </reaction>
      <reaction id="R_EX_4hphac_e" name="4-Hydroxyphenylacetate exchange" reversible="false" fast="false">
        <notes>
          <html xmlns="http://www.w3.org/1999/xhtml">
            <p>GENE_ASSOCIATION: Err:520</p>
            <p>SUBSYSTEM: </p>
          </html>
        </notes>
        <listOfReactants>
          <speciesReference species="M_4hphac_e" stoichiometry="1" constant="true"/>
        </listOfReactants>
        <listOfProducts>
          <speciesReference species="M_4hphac_e_boundary" stoichiometry="1" constant="true"/>
        </listOfProducts>
      </reaction>
      <reaction id="R_UPP3MT" name="uroporphyrinogen methyltransferase" reversible="false" fast="false">
        <notes>
          <html xmlns="http://www.w3.org/1999/xhtml">
            <p>GENE_ASSOCIATION: (MA3033 and MA0576)</p>
            <p>SUBSYSTEM: </p>
          </html>
        </notes>
        <listOfReactants>
          <speciesReference species="M_amet_c" stoichiometry="2" constant="true"/>
          <speciesReference species="M_uppg3_c" stoichiometry="1" constant="true"/>
        </listOfReactants>
        <listOfProducts>
          <speciesReference species="M_dscl_c" stoichiometry="1" constant="true"/>
          <speciesReference species="M_ahcys_c" stoichiometry="2" constant="true"/>
          <speciesReference species="M_h_c" stoichiometry="1" constant="true"/>
        </listOfProducts>
      </reaction>
      <reaction id="R_CODH3" name="carbon monoxide dehydrogenase / acetyl-CoA synthase 2" reversible="false" fast="false">
        <notes>
          <html xmlns="http://www.w3.org/1999/xhtml">
            <p>GENE_ASSOCIATION: ((MA1012 or MA3864) and (MA1014 or MA3862) and (MA1015 or MA3861))</p>
            <p>SUBSYSTEM: </p>
          </html>
        </notes>
        <listOfReactants>
          <speciesReference species="M_coa_c" stoichiometry="1" constant="true"/>
          <speciesReference species="M_mh4spt_c" stoichiometry="1" constant="true"/>
          <speciesReference species="M_co_c" stoichiometry="1" constant="true"/>
        </listOfReactants>
        <listOfProducts>
          <speciesReference species="M_accoa_c" stoichiometry="1" constant="true"/>
          <speciesReference species="M_h4spt_c" stoichiometry="1" constant="true"/>
        </listOfProducts>
      </reaction>
      <reaction id="R_CODH2" name="carbon monoxide dehydrogenase / acetyl-CoA synthase 2" reversible="false" fast="false">
        <notes>
          <html xmlns="http://www.w3.org/1999/xhtml">
            <p>GENE_ASSOCIATION: ((MA1016 or MA3860 or MA4399) and (MA1011 or MA3865)) or (MA3283 and (MA1309 or MA3282))</p>
            <p>SUBSYSTEM: </p>
          </html>
        </notes>
        <listOfReactants>
          <speciesReference species="M_fdox_c" stoichiometry="2" constant="true"/>
          <speciesReference species="M_h2o_c" stoichiometry="1" constant="true"/>
          <speciesReference species="M_co_c" stoichiometry="1" constant="true"/>
        </listOfReactants>
        <listOfProducts>
          <speciesReference species="M_fdred_c" stoichiometry="2" constant="true"/>
          <speciesReference species="M_h_c" stoichiometry="2" constant="true"/>
          <speciesReference species="M_co2_c" stoichiometry="1" constant="true"/>
        </listOfProducts>
      </reaction>
      <reaction id="R_EX_mma_e" name="Methylamine exchange" reversible="false" fast="false">
        <notes>
          <html xmlns="http://www.w3.org/1999/xhtml">
            <p>GENE_ASSOCIATION: Err:520</p>
            <p>SUBSYSTEM: </p>
          </html>
        </notes>
        <listOfReactants>
          <speciesReference species="M_mma_e" stoichiometry="1" constant="true"/>
        </listOfReactants>
        <listOfProducts>
          <speciesReference species="M_mma_e_boundary" stoichiometry="1" constant="true"/>
        </listOfProducts>
      </reaction>
      <reaction id="R_OPAH" name="5-Oxoproline amidohydrolase (ATP-hydrolysing)" reversible="false" fast="false">
        <notes>
          <html xmlns="http://www.w3.org/1999/xhtml">
            <p>GENE_ASSOCIATION: MA2300</p>
            <p>SUBSYSTEM: </p>
          </html>
        </notes>
        <listOfReactants>
          <speciesReference species="M_atp_c" stoichiometry="1" constant="true"/>
          <speciesReference species="M_h2o_c" stoichiometry="2" constant="true"/>
          <speciesReference species="M_5oxpro_c" stoichiometry="1" constant="true"/>
        </listOfReactants>
        <listOfProducts>
          <speciesReference species="M_h_c" stoichiometry="1" constant="true"/>
          <speciesReference species="M_glu_L_c" stoichiometry="1" constant="true"/>
          <speciesReference species="M_pi_c" stoichiometry="1" constant="true"/>
          <speciesReference species="M_adp_c" stoichiometry="1" constant="true"/>
        </listOfProducts>
      </reaction>
      <reaction id="R_METSOXR2" name="methionine oxidation 3 (thioredoxin)" reversible="false" fast="false">
        <notes>
          <html xmlns="http://www.w3.org/1999/xhtml">
            <p>GENE_ASSOCIATION: MA1431</p>
            <p>SUBSYSTEM: </p>
          </html>
        </notes>
        <listOfReactants>
          <speciesReference species="M_trdrd_c" stoichiometry="1" constant="true"/>
          <speciesReference species="M_metsox_R_L_c" stoichiometry="1" constant="true"/>
        </listOfReactants>
        <listOfProducts>
          <speciesReference species="M_met_L_c" stoichiometry="1" constant="true"/>
          <speciesReference species="M_trdox_c" stoichiometry="1" constant="true"/>
          <speciesReference species="M_h2o_c" stoichiometry="1" constant="true"/>
        </listOfProducts>
      </reaction>
      <reaction id="R_DHAD2" name="Dihydroxy-acid dehydratase (2,3-dihydroxy-3-methylpentanoate)" reversible="false" fast="false">
        <notes>
          <html xmlns="http://www.w3.org/1999/xhtml">
            <p>GENE_ASSOCIATION: (MA1802 or MA3373)</p>
            <p>SUBSYSTEM: </p>
          </html>
        </notes>
        <listOfReactants>
          <speciesReference species="M_23dhmp_c" stoichiometry="1" constant="true"/>
        </listOfReactants>
        <listOfProducts>
          <speciesReference species="M_h2o_c" stoichiometry="1" constant="true"/>
          <speciesReference species="M_3mop_c" stoichiometry="1" constant="true"/>
        </listOfProducts>
      </reaction>
      <reaction id="R_ATPM" name="ATP maintenance requirement" reversible="false" fast="false">
        <notes>
          <html xmlns="http://www.w3.org/1999/xhtml">
            <p>GENE_ASSOCIATION: MA3706</p>
            <p>SUBSYSTEM: </p>
          </html>
        </notes>
        <listOfReactants>
          <speciesReference species="M_h2o_c" stoichiometry="1" constant="true"/>
          <speciesReference species="M_atp_c" stoichiometry="1" constant="true"/>
        </listOfReactants>
        <listOfProducts>
          <speciesReference species="M_adp_c" stoichiometry="1" constant="true"/>
          <speciesReference species="M_pi_c" stoichiometry="1" constant="true"/>
          <speciesReference species="M_h_c" stoichiometry="1" constant="true"/>
        </listOfProducts>
      </reaction>
      <reaction id="R_GLUTRR" name="glutamyl-tRNA reductase" reversible="false" fast="false">
        <notes>
          <html xmlns="http://www.w3.org/1999/xhtml">
            <p>GENE_ASSOCIATION: MA0577</p>
            <p>SUBSYSTEM: </p>
          </html>
        </notes>
        <listOfReactants>
          <speciesReference species="M_h_c" stoichiometry="2" constant="true"/>
          <speciesReference species="M_nadph_c" stoichiometry="1" constant="true"/>
          <speciesReference species="M_glutrna_c" stoichiometry="1" constant="true"/>
        </listOfReactants>
        <listOfProducts>
          <speciesReference species="M_trnaglu_c" stoichiometry="1" constant="true"/>
          <speciesReference species="M_glu1sa_c" stoichiometry="1" constant="true"/>
          <speciesReference species="M_nadp_c" stoichiometry="1" constant="true"/>
        </listOfProducts>
      </reaction>
      <reaction id="R_GLUTRS" name="Glutamyl-tRNA synthetase" reversible="false" fast="false">
        <notes>
          <html xmlns="http://www.w3.org/1999/xhtml">
            <p>GENE_ASSOCIATION: MA0587</p>
            <p>SUBSYSTEM: </p>
          </html>
        </notes>
        <listOfReactants>
          <speciesReference species="M_trnaglu_c" stoichiometry="1" constant="true"/>
          <speciesReference species="M_atp_c" stoichiometry="1" constant="true"/>
          <speciesReference species="M_glu_L_c" stoichiometry="1" constant="true"/>
        </listOfReactants>
        <listOfProducts>
          <speciesReference species="M_amp_c" stoichiometry="1" constant="true"/>
          <speciesReference species="M_glutrna_c" stoichiometry="1" constant="true"/>
          <speciesReference species="M_ppi_c" stoichiometry="1" constant="true"/>
        </listOfProducts>
      </reaction>
      <reaction id="R_H2td" name="hydrogen transport" reversible="true" fast="false">
        <notes>
          <html xmlns="http://www.w3.org/1999/xhtml">
            <p>GENE_ASSOCIATION: </p>
            <p>SUBSYSTEM: </p>
          </html>
        </notes>
        <listOfReactants>
          <speciesReference species="M_h2_c" stoichiometry="1" constant="true"/>
        </listOfReactants>
        <listOfProducts>
          <speciesReference species="M_h2_e" stoichiometry="1" constant="true"/>
        </listOfProducts>
      </reaction>
      <reaction id="R_EX_ppa_e" name="propanoate exchange" reversible="false" fast="false">
        <notes>
          <html xmlns="http://www.w3.org/1999/xhtml">
            <p>GENE_ASSOCIATION: Err:520</p>
            <p>SUBSYSTEM: </p>
          </html>
        </notes>
        <listOfReactants>
          <speciesReference species="M_ppa_c" stoichiometry="1" constant="true"/>
        </listOfReactants>
        <listOfProducts>
          <speciesReference species="M_ppa_c_boundary" stoichiometry="1" constant="true"/>
        </listOfProducts>
      </reaction>
      <reaction id="R_GCALDt" name="Glycoaldehydye reversible transport" reversible="true" fast="false">
        <notes>
          <html xmlns="http://www.w3.org/1999/xhtml">
            <p>GENE_ASSOCIATION: </p>
            <p>SUBSYSTEM: </p>
          </html>
        </notes>
        <listOfReactants>
          <speciesReference species="M_gcald_e" stoichiometry="1" constant="true"/>
        </listOfReactants>
        <listOfProducts>
          <speciesReference species="M_gcald_c" stoichiometry="1" constant="true"/>
        </listOfProducts>
      </reaction>
      <reaction id="R_SHSL2r" name="O-succinylhomoserine lyase (H2S)" reversible="false" fast="false">
        <notes>
          <html xmlns="http://www.w3.org/1999/xhtml">
            <p>GENE_ASSOCIATION: MA2715</p>
            <p>SUBSYSTEM: </p>
          </html>
        </notes>
        <listOfReactants>
          <speciesReference species="M_suchms_c" stoichiometry="1" constant="true"/>
          <speciesReference species="M_h2s_c" stoichiometry="1" constant="true"/>
        </listOfReactants>
        <listOfProducts>
          <speciesReference species="M_hcys_L_c" stoichiometry="1" constant="true"/>
          <speciesReference species="M_h_c" stoichiometry="1" constant="true"/>
          <speciesReference species="M_succ_c" stoichiometry="1" constant="true"/>
        </listOfProducts>
      </reaction>
      <reaction id="R_G1PACT" name="glucosamine-1-phosphate N-acetyltransferase" reversible="false" fast="false">
        <notes>
          <html xmlns="http://www.w3.org/1999/xhtml">
            <p>GENE_ASSOCIATION: (MA3022 or MA3025 or MA3140)</p>
            <p>SUBSYSTEM: </p>
          </html>
        </notes>
        <listOfReactants>
          <speciesReference species="M_accoa_c" stoichiometry="1" constant="true"/>
          <speciesReference species="M_gam1p_c" stoichiometry="1" constant="true"/>
        </listOfReactants>
        <listOfProducts>
          <speciesReference species="M_acgam1p_c" stoichiometry="1" constant="true"/>
          <speciesReference species="M_coa_c" stoichiometry="1" constant="true"/>
          <speciesReference species="M_h_c" stoichiometry="1" constant="true"/>
        </listOfProducts>
      </reaction>
      <reaction id="R_CBLD" name="cob(I)alamin degradation" reversible="false" fast="false">
        <notes>
          <html xmlns="http://www.w3.org/1999/xhtml">
            <p>GENE_ASSOCIATION: </p>
            <p>SUBSYSTEM: </p>
          </html>
        </notes>
        <listOfReactants>
          <speciesReference species="M_cbl1_c" stoichiometry="1" constant="true"/>
        </listOfReactants>
        <listOfProducts>
          <speciesReference species="M_cbi_c" stoichiometry="1" constant="true"/>
          <speciesReference species="M_unknown_cbl1deg_c" stoichiometry="1" constant="true"/>
        </listOfProducts>
      </reaction>
      <reaction id="R_HBZOPT" name="Hydroxybenzoate octaprenyltransferase" reversible="false" fast="false">
        <notes>
          <html xmlns="http://www.w3.org/1999/xhtml">
            <p>GENE_ASSOCIATION: MA0961</p>
            <p>SUBSYSTEM: </p>
          </html>
        </notes>
        <listOfReactants>
          <speciesReference species="M_octdp_c" stoichiometry="1" constant="true"/>
          <speciesReference species="M_4hbz_c" stoichiometry="1" constant="true"/>
        </listOfReactants>
        <listOfProducts>
          <speciesReference species="M_3ophb_c" stoichiometry="1" constant="true"/>
          <speciesReference species="M_ppi_c" stoichiometry="1" constant="true"/>
        </listOfProducts>
      </reaction>
      <reaction id="R_THRS" name="threonine synthase" reversible="false" fast="false">
        <notes>
          <html xmlns="http://www.w3.org/1999/xhtml">
            <p>GENE_ASSOCIATION: (MA3297 or MA1610)</p>
            <p>SUBSYSTEM: </p>
          </html>
        </notes>
        <listOfReactants>
          <speciesReference species="M_h2o_c" stoichiometry="1" constant="true"/>
          <speciesReference species="M_phom_c" stoichiometry="1" constant="true"/>
        </listOfReactants>
        <listOfProducts>
          <speciesReference species="M_pi_c" stoichiometry="1" constant="true"/>
          <speciesReference species="M_thr_L_c" stoichiometry="1" constant="true"/>
        </listOfProducts>
      </reaction>
      <reaction id="R_PYRTHMPPTRX" name="pyruvate:thiamin diphosphate acetaldehydetransferase" reversible="false" fast="false">
        <notes>
          <html xmlns="http://www.w3.org/1999/xhtml">
            <p>GENE_ASSOCIATION: (MA1354 or MA1958 or MA3792) and MA3791</p>
            <p>SUBSYSTEM: </p>
          </html>
        </notes>
        <listOfReactants>
          <speciesReference species="M_pyr_c" stoichiometry="1" constant="true"/>
          <speciesReference species="M_thmpp_c" stoichiometry="1" constant="true"/>
          <speciesReference species="M_h_c" stoichiometry="1" constant="true"/>
        </listOfReactants>
        <listOfProducts>
          <speciesReference species="M_co2_c" stoichiometry="1" constant="true"/>
          <speciesReference species="M_he2thpp_c" stoichiometry="1" constant="true"/>
        </listOfProducts>
      </reaction>
      <reaction id="R_G5SADr" name="L-glutamate 5-semialdehyde dehydratase, reversible" reversible="false" fast="false">
        <notes>
          <html xmlns="http://www.w3.org/1999/xhtml">
            <p>GENE_ASSOCIATION: </p>
            <p>SUBSYSTEM: </p>
          </html>
        </notes>
        <listOfReactants>
          <speciesReference species="M_glu5sa_c" stoichiometry="1" constant="true"/>
        </listOfReactants>
        <listOfProducts>
          <speciesReference species="M_h_c" stoichiometry="1" constant="true"/>
          <speciesReference species="M_h2o_c" stoichiometry="1" constant="true"/>
          <speciesReference species="M_1pyr5c_c" stoichiometry="1" constant="true"/>
        </listOfProducts>
      </reaction>
      <reaction id="R_MTSPCMMT" name="Methyl-H4SPT: coenzyme M methyltransferase" reversible="true" fast="false">
        <notes>
          <html xmlns="http://www.w3.org/1999/xhtml">
            <p>GENE_ASSOCIATION: (MA0269 or MA1804) and MA0270 and MA0271 and (MA0272 or MA1805) and MA0273 and MA0274 and MA0275 and MA0276 and (MA0150 or MA0849 or MA4360)</p>
            <p>SUBSYSTEM: </p>
          </html>
        </notes>
        <listOfReactants>
          <speciesReference species="M_h_c" stoichiometry="1" constant="true"/>
          <speciesReference species="M_mh4spt_c" stoichiometry="1" constant="true"/>
          <speciesReference species="M_na1_c" stoichiometry="2" constant="true"/>
          <speciesReference species="M_5hbc_red_c" stoichiometry="1" constant="true"/>
        </listOfReactants>
        <listOfProducts>
          <speciesReference species="M_h4spt_c" stoichiometry="1" constant="true"/>
          <speciesReference species="M_na1_e" stoichiometry="2" constant="true"/>
          <speciesReference species="M_m5hbc_c" stoichiometry="1" constant="true"/>
        </listOfProducts>
      </reaction>
      <reaction id="R_CH4St" name="Methanethiol Transport" reversible="true" fast="false">
        <notes>
          <html xmlns="http://www.w3.org/1999/xhtml">
            <p>GENE_ASSOCIATION: </p>
            <p>SUBSYSTEM: </p>
          </html>
        </notes>
        <listOfReactants>
          <speciesReference species="M_ch4s_e" stoichiometry="1" constant="true"/>
        </listOfReactants>
        <listOfProducts>
          <speciesReference species="M_ch4s_c" stoichiometry="1" constant="true"/>
        </listOfProducts>
      </reaction>
      <reaction id="R_F4H2O" name="F420H2 oxidase" reversible="false" fast="false">
        <notes>
          <html xmlns="http://www.w3.org/1999/xhtml">
            <p>GENE_ASSOCIATION: (MA3381 or MA3743)</p>
            <p>SUBSYSTEM: </p>
          </html>
        </notes>
        <listOfReactants>
          <speciesReference species="M_f420_2h2_c" stoichiometry="2" constant="true"/>
          <speciesReference species="M_o2_c" stoichiometry="1" constant="true"/>
        </listOfReactants>
        <listOfProducts>
          <speciesReference species="M_h2o_c" stoichiometry="2" constant="true"/>
          <speciesReference species="M_f420_2_c" stoichiometry="2" constant="true"/>
          <speciesReference species="M_h_c" stoichiometry="2" constant="true"/>
        </listOfProducts>
      </reaction>
      <reaction id="R_PHETA1" name="phenylalanine transaminase" reversible="true" fast="false">
        <notes>
          <html xmlns="http://www.w3.org/1999/xhtml">
            <p>GENE_ASSOCIATION: (MA0636 or MA0925 or MA1385 or MA1712 or MA1819)</p>
            <p>SUBSYSTEM: </p>
          </html>
        </notes>
        <listOfReactants>
          <speciesReference species="M_phe_L_c" stoichiometry="1" constant="true"/>
          <speciesReference species="M_akg_c" stoichiometry="1" constant="true"/>
        </listOfReactants>
        <listOfProducts>
          <speciesReference species="M_phpyr_c" stoichiometry="1" constant="true"/>
          <speciesReference species="M_glu_L_c" stoichiometry="1" constant="true"/>
        </listOfProducts>
      </reaction>
      <reaction id="R_AHC" name="adenosylhomocysteinase" reversible="false" fast="false">
        <notes>
          <html xmlns="http://www.w3.org/1999/xhtml">
            <p>GENE_ASSOCIATION: MA1275</p>
            <p>SUBSYSTEM: </p>
          </html>
        </notes>
        <listOfReactants>
          <speciesReference species="M_ahcys_c" stoichiometry="1" constant="true"/>
          <speciesReference species="M_h2o_c" stoichiometry="1" constant="true"/>
        </listOfReactants>
        <listOfProducts>
          <speciesReference species="M_hcys_L_c" stoichiometry="1" constant="true"/>
          <speciesReference species="M_adn_c" stoichiometry="1" constant="true"/>
        </listOfProducts>
      </reaction>
      <reaction id="R_EX_glyb_e" name="Glycine betaine exchange" reversible="false" fast="false">
        <notes>
          <html xmlns="http://www.w3.org/1999/xhtml">
            <p>GENE_ASSOCIATION: Err:520</p>
            <p>SUBSYSTEM: </p>
          </html>
        </notes>
        <listOfReactants>
          <speciesReference species="M_glyb_e" stoichiometry="1" constant="true"/>
        </listOfReactants>
        <listOfProducts>
          <speciesReference species="M_glyb_e_boundary" stoichiometry="1" constant="true"/>
        </listOfProducts>
      </reaction>
      <reaction id="R_GLCGSD" name="glucan 1,4-alpha-glucosidase" reversible="false" fast="false">
        <notes>
          <html xmlns="http://www.w3.org/1999/xhtml">
            <p>GENE_ASSOCIATION: ((MA1190 or MA4050) or MA2000)</p>
            <p>SUBSYSTEM: </p>
          </html>
        </notes>
        <listOfReactants>
          <speciesReference species="M_h2o_c" stoichiometry="1" constant="true"/>
          <speciesReference species="M_glycogen_c" stoichiometry="1" constant="true"/>
        </listOfReactants>
        <listOfProducts>
          <speciesReference species="M_glc_D_c" stoichiometry="1" constant="true"/>
        </listOfProducts>
      </reaction>
      <reaction id="R_CODHr" name="carbon monoxide dehydrogenase / acetyl-CoA synthase" reversible="true" fast="false">
        <notes>
          <html xmlns="http://www.w3.org/1999/xhtml">
            <p>GENE_ASSOCIATION: (MA1016 or MA3860 or MA1309 or MA3282) and (MA1014 or MA3862) and (MA1012 or MA3864) and (MA1015 or MA3861) and (MA1011 or MA3865) and (MA1013 or MA3863) and MA4399</p>
            <p>SUBSYSTEM: </p>
          </html>
        </notes>
        <listOfReactants>
          <speciesReference species="M_accoa_c" stoichiometry="1" constant="true"/>
          <speciesReference species="M_fdox_c" stoichiometry="2" constant="true"/>
          <speciesReference species="M_h2o_c" stoichiometry="1" constant="true"/>
          <speciesReference species="M_h4spt_c" stoichiometry="1" constant="true"/>
        </listOfReactants>
        <listOfProducts>
          <speciesReference species="M_h_c" stoichiometry="2" constant="true"/>
          <speciesReference species="M_fdred_c" stoichiometry="2" constant="true"/>
          <speciesReference species="M_mh4spt_c" stoichiometry="1" constant="true"/>
          <speciesReference species="M_co2_c" stoichiometry="1" constant="true"/>
          <speciesReference species="M_coa_c" stoichiometry="1" constant="true"/>
        </listOfProducts>
      </reaction>
      <reaction id="R_DCMPDA" name="dCMP deaminase" reversible="true" fast="false">
        <notes>
          <html xmlns="http://www.w3.org/1999/xhtml">
            <p>GENE_ASSOCIATION: (MA0136 or MA0137)</p>
            <p>SUBSYSTEM: </p>
          </html>
        </notes>
        <listOfReactants>
          <speciesReference species="M_h2o_c" stoichiometry="1" constant="true"/>
          <speciesReference species="M_h_c" stoichiometry="1" constant="true"/>
          <speciesReference species="M_dcmp_c" stoichiometry="1" constant="true"/>
        </listOfReactants>
        <listOfProducts>
          <speciesReference species="M_nh4_c" stoichiometry="1" constant="true"/>
          <speciesReference species="M_dump_c" stoichiometry="1" constant="true"/>
        </listOfProducts>
      </reaction>
      <reaction id="R_PPNCL2" name="phosphopantothenate-cysteine ligase" reversible="false" fast="false">
        <notes>
          <html xmlns="http://www.w3.org/1999/xhtml">
            <p>GENE_ASSOCIATION: MA1280</p>
            <p>SUBSYSTEM: </p>
          </html>
        </notes>
        <listOfReactants>
          <speciesReference species="M_cys_L_c" stoichiometry="1" constant="true"/>
          <speciesReference species="M_ctp_c" stoichiometry="1" constant="true"/>
          <speciesReference species="M_4ppan_c" stoichiometry="1" constant="true"/>
        </listOfReactants>
        <listOfProducts>
          <speciesReference species="M_h_c" stoichiometry="1" constant="true"/>
          <speciesReference species="M_cmp_c" stoichiometry="1" constant="true"/>
          <speciesReference species="M_ppi_c" stoichiometry="1" constant="true"/>
          <speciesReference species="M_4ppcys_c" stoichiometry="1" constant="true"/>
        </listOfProducts>
      </reaction>
      <reaction id="R_GUAPRT" name="guanine phosphoribosyltransferase" reversible="true" fast="false">
        <notes>
          <html xmlns="http://www.w3.org/1999/xhtml">
            <p>GENE_ASSOCIATION: (MA1687 or MA4581 or MA0717)</p>
            <p>SUBSYSTEM: </p>
          </html>
        </notes>
        <listOfReactants>
          <speciesReference species="M_ppi_c" stoichiometry="1" constant="true"/>
          <speciesReference species="M_gmp_c" stoichiometry="1" constant="true"/>
        </listOfReactants>
        <listOfProducts>
          <speciesReference species="M_gua_c" stoichiometry="1" constant="true"/>
          <speciesReference species="M_prpp_c" stoichiometry="1" constant="true"/>
        </listOfProducts>
      </reaction>
      <reaction id="R_CPC3MT" name="precorrin-3B C17-methyltransferase" reversible="false" fast="false">
        <notes>
          <html xmlns="http://www.w3.org/1999/xhtml">
            <p>GENE_ASSOCIATION: MA4259</p>
            <p>SUBSYSTEM: </p>
          </html>
        </notes>
        <listOfReactants>
          <speciesReference species="M_copre3_c" stoichiometry="1" constant="true"/>
          <speciesReference species="M_amet_c" stoichiometry="1" constant="true"/>
        </listOfReactants>
        <listOfProducts>
          <speciesReference species="M_copre4_c" stoichiometry="1" constant="true"/>
          <speciesReference species="M_ahcys_c" stoichiometry="1" constant="true"/>
        </listOfProducts>
      </reaction>
      <reaction id="R_NTD11" name="5&apos;-nucleotidase (IMP)" reversible="false" fast="false">
        <notes>
          <html xmlns="http://www.w3.org/1999/xhtml">
            <p>GENE_ASSOCIATION: MA0104</p>
            <p>SUBSYSTEM: </p>
          </html>
        </notes>
        <listOfReactants>
          <speciesReference species="M_imp_c" stoichiometry="1" constant="true"/>
          <speciesReference species="M_h2o_c" stoichiometry="1" constant="true"/>
        </listOfReactants>
        <listOfProducts>
          <speciesReference species="M_ins_c" stoichiometry="1" constant="true"/>
          <speciesReference species="M_pi_c" stoichiometry="1" constant="true"/>
        </listOfProducts>
      </reaction>
      <reaction id="R_EX_fol_e" name="Folate exchange" reversible="false" fast="false">
        <notes>
          <html xmlns="http://www.w3.org/1999/xhtml">
            <p>GENE_ASSOCIATION: Err:520</p>
            <p>SUBSYSTEM: </p>
          </html>
        </notes>
        <listOfReactants>
          <speciesReference species="M_fol_e" stoichiometry="1" constant="true"/>
        </listOfReactants>
        <listOfProducts>
          <speciesReference species="M_fol_e_boundary" stoichiometry="1" constant="true"/>
        </listOfProducts>
      </reaction>
      <reaction id="R_ME1_rev" name="malic enzyme" reversible="true" fast="false">
        <notes>
          <html xmlns="http://www.w3.org/1999/xhtml">
            <p>GENE_ASSOCIATION: MA1735</p>
            <p>SUBSYSTEM: </p>
          </html>
        </notes>
        <listOfReactants>
          <speciesReference species="M_nad_c" stoichiometry="1" constant="true"/>
          <speciesReference species="M_mal_L_c" stoichiometry="1" constant="true"/>
        </listOfReactants>
        <listOfProducts>
          <speciesReference species="M_pyr_c" stoichiometry="1" constant="true"/>
          <speciesReference species="M_nadh_c" stoichiometry="1" constant="true"/>
          <speciesReference species="M_co2_c" stoichiometry="1" constant="true"/>
        </listOfProducts>
      </reaction>
      <reaction id="R_FCLPA" name="L-fuculose 1-phosphate aldolase" reversible="false" fast="false">
        <notes>
          <html xmlns="http://www.w3.org/1999/xhtml">
            <p>GENE_ASSOCIATION: MA0263</p>
            <p>SUBSYSTEM: </p>
          </html>
        </notes>
        <listOfReactants>
          <speciesReference species="M_fc1p_c" stoichiometry="1" constant="true"/>
        </listOfReactants>
        <listOfProducts>
          <speciesReference species="M_lald_L_c" stoichiometry="1" constant="true"/>
          <speciesReference species="M_dhap_c" stoichiometry="1" constant="true"/>
        </listOfProducts>
      </reaction>
      <reaction id="R_EX_unknown_rbfdeg_e" name="unknown riboflavin degradation product exchange" reversible="false" fast="false">
        <notes>
          <html xmlns="http://www.w3.org/1999/xhtml">
            <p>GENE_ASSOCIATION: Err:520</p>
            <p>SUBSYSTEM: </p>
          </html>
        </notes>
        <listOfReactants>
          <speciesReference species="M_unknown_rbfdeg_e" stoichiometry="1" constant="true"/>
        </listOfReactants>
        <listOfProducts>
          <speciesReference species="M_unknown_rbfdeg_e_boundary" stoichiometry="1" constant="true"/>
        </listOfProducts>
      </reaction>
      <reaction id="R_CPC2MT" name="precorrin-2 C20-methyltransferase" reversible="false" fast="false">
        <notes>
          <html xmlns="http://www.w3.org/1999/xhtml">
            <p>GENE_ASSOCIATION: MA4262</p>
            <p>SUBSYSTEM: </p>
          </html>
        </notes>
        <listOfReactants>
          <speciesReference species="M_amet_c" stoichiometry="1" constant="true"/>
          <speciesReference species="M_copre2_c" stoichiometry="1" constant="true"/>
        </listOfReactants>
        <listOfProducts>
          <speciesReference species="M_copre3_c" stoichiometry="1" constant="true"/>
          <speciesReference species="M_h_c" stoichiometry="1" constant="true"/>
          <speciesReference species="M_ahcys_c" stoichiometry="1" constant="true"/>
        </listOfProducts>
      </reaction>
      <reaction id="R_UDPGDr" name="UDPglucose 6-dehydrogenase" reversible="true" fast="false">
        <notes>
          <html xmlns="http://www.w3.org/1999/xhtml">
            <p>GENE_ASSOCIATION: MA4457</p>
            <p>SUBSYSTEM: </p>
          </html>
        </notes>
        <listOfReactants>
          <speciesReference species="M_udpg_c" stoichiometry="1" constant="true"/>
          <speciesReference species="M_nad_c" stoichiometry="2" constant="true"/>
          <speciesReference species="M_h2o_c" stoichiometry="1" constant="true"/>
        </listOfReactants>
        <listOfProducts>
          <speciesReference species="M_nadh_c" stoichiometry="2" constant="true"/>
          <speciesReference species="M_h_c" stoichiometry="3" constant="true"/>
          <speciesReference species="M_udpglcur_c" stoichiometry="1" constant="true"/>
        </listOfProducts>
      </reaction>
      <reaction id="R_MAN6PI" name="mannose-6-phosphate isomerase" reversible="true" fast="false">
        <notes>
          <html xmlns="http://www.w3.org/1999/xhtml">
            <p>GENE_ASSOCIATION: (MA2381 or MA3781)</p>
            <p>SUBSYSTEM: </p>
          </html>
        </notes>
        <listOfReactants>
          <speciesReference species="M_man6p_c" stoichiometry="1" constant="true"/>
        </listOfReactants>
        <listOfProducts>
          <speciesReference species="M_f6p_c" stoichiometry="1" constant="true"/>
        </listOfProducts>
      </reaction>
      <reaction id="R_GUACYC" name="guanylate cyclase" reversible="false" fast="false">
        <notes>
          <html xmlns="http://www.w3.org/1999/xhtml">
            <p>GENE_ASSOCIATION: MA4044</p>
            <p>SUBSYSTEM: </p>
          </html>
        </notes>
        <listOfReactants>
          <speciesReference species="M_gtp_c" stoichiometry="1" constant="true"/>
        </listOfReactants>
        <listOfProducts>
          <speciesReference species="M_ppi_c" stoichiometry="1" constant="true"/>
          <speciesReference species="M_35cgmp_c" stoichiometry="1" constant="true"/>
        </listOfProducts>
      </reaction>
      <reaction id="R_GLCS2" name="glycogen synthase (UDPGlc)" reversible="false" fast="false">
        <notes>
          <html xmlns="http://www.w3.org/1999/xhtml">
            <p>GENE_ASSOCIATION: MA3679</p>
            <p>SUBSYSTEM: </p>
          </html>
        </notes>
        <listOfReactants>
          <speciesReference species="M_udpg_c" stoichiometry="1" constant="true"/>
        </listOfReactants>
        <listOfProducts>
          <speciesReference species="M_udp_c" stoichiometry="1" constant="true"/>
          <speciesReference species="M_h_c" stoichiometry="1" constant="true"/>
          <speciesReference species="M_glycogen_c" stoichiometry="1" constant="true"/>
        </listOfProducts>
      </reaction>
      <reaction id="R_CH3ACH" name="cis-(homo)3aconitate hydrolase" reversible="true" fast="false">
        <notes>
          <html xmlns="http://www.w3.org/1999/xhtml">
            <p>GENE_ASSOCIATION: ((MA1393 or MA3085) and (MA0202 or MA1223 or MA3751))</p>
            <p>SUBSYSTEM: </p>
          </html>
        </notes>
        <listOfReactants>
          <speciesReference species="M_h3acon_C_c" stoichiometry="1" constant="true"/>
          <speciesReference species="M_h2o_c" stoichiometry="1" constant="true"/>
        </listOfReactants>
        <listOfProducts>
          <speciesReference species="M_tih3cit_c" stoichiometry="1" constant="true"/>
        </listOfProducts>
      </reaction>
      <reaction id="R_lipid_met" name="Biomass rxn – lipid component" reversible="false" fast="false">
        <notes>
          <html xmlns="http://www.w3.org/1999/xhtml">
            <p>GENE_ASSOCIATION: </p>
            <p>SUBSYSTEM: </p>
          </html>
        </notes>
        <listOfReactants>
          <speciesReference species="M_dpgpi_c" stoichiometry="0.027" constant="true"/>
          <speciesReference species="M_3hdpgpe_c" stoichiometry="0.057" constant="true"/>
          <speciesReference species="M_dpgpg_c" stoichiometry="0.005" constant="true"/>
          <speciesReference species="M_dpgpe_c" stoichiometry="0.005" constant="true"/>
          <speciesReference species="M_3hdpgps_c" stoichiometry="0.244" constant="true"/>
          <speciesReference species="M_dpgps_c" stoichiometry="0.011" constant="true"/>
          <speciesReference species="M_gdpgpi_c" stoichiometry="0.148" constant="true"/>
          <speciesReference species="M_3hdpgpg_c" stoichiometry="0.214" constant="true"/>
          <speciesReference species="M_3hdpgpi_c" stoichiometry="0.287" constant="true"/>
        </listOfReactants>
        <listOfProducts>
          <speciesReference species="M_lipid_met_c" stoichiometry="1" constant="true"/>
        </listOfProducts>
      </reaction>
      <reaction id="R_EX_h_e" name="proton exchange" reversible="true" fast="false">
        <notes>
          <html xmlns="http://www.w3.org/1999/xhtml">
            <p>GENE_ASSOCIATION: Err:520</p>
            <p>SUBSYSTEM: </p>
          </html>
        </notes>
        <listOfReactants>
          <speciesReference species="M_h_e" stoichiometry="1" constant="true"/>
        </listOfReactants>
        <listOfProducts>
          <speciesReference species="M_h_e_boundary" stoichiometry="1" constant="true"/>
        </listOfProducts>
      </reaction>
      <reaction id="R_EX_pyr_e" name="Pyruvate exchange" reversible="false" fast="false">
        <notes>
          <html xmlns="http://www.w3.org/1999/xhtml">
            <p>GENE_ASSOCIATION: Err:520</p>
            <p>SUBSYSTEM: </p>
          </html>
        </notes>
        <listOfReactants>
          <speciesReference species="M_pyr_e" stoichiometry="1" constant="true"/>
        </listOfReactants>
        <listOfProducts>
          <speciesReference species="M_pyr_e_boundary" stoichiometry="1" constant="true"/>
        </listOfProducts>
      </reaction>
      <reaction id="R_AHMMPS" name="4-amino-5-hydroxymethyl-2-methylpyrimidine synthetase" reversible="false" fast="false">
        <notes>
          <html xmlns="http://www.w3.org/1999/xhtml">
            <p>GENE_ASSOCIATION: (MA0261 or MA1790 or MA4329)</p>
            <p>SUBSYSTEM: </p>
          </html>
        </notes>
        <listOfReactants>
          <speciesReference species="M_air_c" stoichiometry="1" constant="true"/>
          <speciesReference species="M_nadh_c" stoichiometry="1" constant="true"/>
          <speciesReference species="M_h_c" stoichiometry="2" constant="true"/>
        </listOfReactants>
        <listOfProducts>
          <speciesReference species="M_4ahmmp_c" stoichiometry="1" constant="true"/>
          <speciesReference species="M_gcald_c" stoichiometry="1" constant="true"/>
          <speciesReference species="M_pi_c" stoichiometry="1" constant="true"/>
          <speciesReference species="M_nad_c" stoichiometry="1" constant="true"/>
        </listOfProducts>
      </reaction>
      <reaction id="R_IG3PS" name="Imidazole-glycerol-3-phosphate synthase" reversible="false" fast="false">
        <notes>
          <html xmlns="http://www.w3.org/1999/xhtml">
            <p>GENE_ASSOCIATION: (MA0541 and MA0913)</p>
            <p>SUBSYSTEM: </p>
          </html>
        </notes>
        <listOfReactants>
          <speciesReference species="M_gln_L_c" stoichiometry="1" constant="true"/>
          <speciesReference species="M_prlp_c" stoichiometry="1" constant="true"/>
        </listOfReactants>
        <listOfProducts>
          <speciesReference species="M_h_c" stoichiometry="1" constant="true"/>
          <speciesReference species="M_eig3p_c" stoichiometry="1" constant="true"/>
          <speciesReference species="M_glu_L_c" stoichiometry="1" constant="true"/>
          <speciesReference species="M_aicar_c" stoichiometry="1" constant="true"/>
        </listOfProducts>
      </reaction>
      <reaction id="R_EX_nh4_e" name="Ammonium exchange" reversible="true" fast="false">
        <notes>
          <html xmlns="http://www.w3.org/1999/xhtml">
            <p>GENE_ASSOCIATION: Err:520</p>
            <p>SUBSYSTEM: </p>
          </html>
        </notes>
        <listOfReactants>
          <speciesReference species="M_nh4_e" stoichiometry="1" constant="true"/>
        </listOfReactants>
        <listOfProducts>
          <speciesReference species="M_nh4_e_boundary" stoichiometry="1" constant="true"/>
        </listOfProducts>
      </reaction>
      <reaction id="R_EX_proline_e" name="proline exchange" reversible="false" fast="false">
        <notes>
          <html xmlns="http://www.w3.org/1999/xhtml">
            <p>GENE_ASSOCIATION: Err:520</p>
            <p>SUBSYSTEM: </p>
          </html>
        </notes>
        <listOfReactants>
          <speciesReference species="M_pro_L_e" stoichiometry="1" constant="true"/>
        </listOfReactants>
        <listOfProducts>
          <speciesReference species="M_pro_L_e_boundary" stoichiometry="1" constant="true"/>
        </listOfProducts>
      </reaction>
      <reaction id="R_PHEMES" name="protoheme synthesis (lumped reaction)" reversible="false" fast="false">
        <notes>
          <html xmlns="http://www.w3.org/1999/xhtml">
            <p>GENE_ASSOCIATION: </p>
            <p>SUBSYSTEM: </p>
          </html>
        </notes>
        <listOfReactants>
          <speciesReference species="M_ddcdscl_c" stoichiometry="1" constant="true"/>
          <speciesReference species="M_nad_c" stoichiometry="3" constant="true"/>
          <speciesReference species="M_fe2_c" stoichiometry="1" constant="true"/>
        </listOfReactants>
        <listOfProducts>
          <speciesReference species="M_co2_c" stoichiometry="2" constant="true"/>
          <speciesReference species="M_nadh_c" stoichiometry="3" constant="true"/>
          <speciesReference species="M_ac_c" stoichiometry="2" constant="true"/>
          <speciesReference species="M_pheme_c" stoichiometry="1" constant="true"/>
          <speciesReference species="M_h_c" stoichiometry="4" constant="true"/>
        </listOfProducts>
      </reaction>
      <reaction id="R_trace_met" name="Biomass rxn – trace component" reversible="false" fast="false">
        <notes>
          <html xmlns="http://www.w3.org/1999/xhtml">
            <p>GENE_ASSOCIATION: </p>
            <p>SUBSYSTEM: </p>
          </html>
        </notes>
        <listOfReactants>
          <speciesReference species="M_f420_3_c" stoichiometry="0.00028" constant="true"/>
          <speciesReference species="M_hspmd_c" stoichiometry="0.044" constant="true"/>
          <speciesReference species="M_coa_c" stoichiometry="6e-05" constant="true"/>
          <speciesReference species="M_nadh_c" stoichiometry="0.00093" constant="true"/>
          <speciesReference species="M_mfr_b_c" stoichiometry="0.191" constant="true"/>
          <speciesReference species="M_f390g_c" stoichiometry="5e-05" constant="true"/>
          <speciesReference species="M_h4spt_c" stoichiometry="0.219" constant="true"/>
          <speciesReference species="M_amp_c" stoichiometry="0.00929" constant="true"/>
          <speciesReference species="M_succoa_c" stoichiometry="3e-05" constant="true"/>
          <speciesReference species="M_ptrc_c" stoichiometry="0.243" constant="true"/>
          <speciesReference species="M_f420_2_c" stoichiometry="0.00037" constant="true"/>
          <speciesReference species="M_nadp_c" stoichiometry="0.00093" constant="true"/>
          <speciesReference species="M_nadph_c" stoichiometry="0.00371" constant="true"/>
          <speciesReference species="M_cob_c" stoichiometry="0.00464" constant="true"/>
          <speciesReference species="M_accoa_c" stoichiometry="0.0009" constant="true"/>
          <speciesReference species="M_adocblhbi_c" stoichiometry="0.044" constant="true"/>
          <speciesReference species="M_f420_6_c" stoichiometry="9e-05" constant="true"/>
          <speciesReference species="M_f430_c" stoichiometry="0.019" constant="true"/>
          <speciesReference species="M_f420_5_c" stoichiometry="0.00279" constant="true"/>
          <speciesReference species="M_f390a_c" stoichiometry="5e-05" constant="true"/>
          <speciesReference species="M_thf_c" stoichiometry="0.00093" constant="true"/>
          <speciesReference species="M_f420_4_c" stoichiometry="0.00371" constant="true"/>
          <speciesReference species="M_f420_7_c" stoichiometry="1e-05" constant="true"/>
          <speciesReference species="M_nad_c" stoichiometry="0.0204" constant="true"/>
          <speciesReference species="M_com_c" stoichiometry="0.191" constant="true"/>
        </listOfReactants>
        <listOfProducts>
          <speciesReference species="M_trace_met_c" stoichiometry="1" constant="true"/>
        </listOfProducts>
      </reaction>
      <reaction id="R_MFRS5" name="Methanofuran intermediate 4 dehydration" reversible="false" fast="false">
        <notes>
          <html xmlns="http://www.w3.org/1999/xhtml">
            <p>GENE_ASSOCIATION: </p>
            <p>SUBSYSTEM: </p>
          </html>
        </notes>
        <listOfReactants>
          <speciesReference species="M_mfrbi4_c" stoichiometry="1" constant="true"/>
        </listOfReactants>
        <listOfProducts>
          <speciesReference species="M_24sf_c" stoichiometry="1" constant="true"/>
          <speciesReference species="M_h2o_c" stoichiometry="1" constant="true"/>
        </listOfProducts>
      </reaction>
      <reaction id="R_PPND" name="prephenate dehydrogenase" reversible="false" fast="false">
        <notes>
          <html xmlns="http://www.w3.org/1999/xhtml">
            <p>GENE_ASSOCIATION: MA4595</p>
            <p>SUBSYSTEM: </p>
          </html>
        </notes>
        <listOfReactants>
          <speciesReference species="M_pphn_c" stoichiometry="1" constant="true"/>
          <speciesReference species="M_nad_c" stoichiometry="1" constant="true"/>
        </listOfReactants>
        <listOfProducts>
          <speciesReference species="M_34hpp_c" stoichiometry="1" constant="true"/>
          <speciesReference species="M_co2_c" stoichiometry="1" constant="true"/>
          <speciesReference species="M_nadh_c" stoichiometry="1" constant="true"/>
        </listOfProducts>
      </reaction>
      <reaction id="R_DHPS2" name="dihydropteroate synthase" reversible="false" fast="false">
        <notes>
          <html xmlns="http://www.w3.org/1999/xhtml">
            <p>GENE_ASSOCIATION: (MA1946 or MA3516)</p>
            <p>SUBSYSTEM: </p>
          </html>
        </notes>
        <listOfReactants>
          <speciesReference species="M_6hmhptpp_c" stoichiometry="1" constant="true"/>
          <speciesReference species="M_4abz_c" stoichiometry="1" constant="true"/>
          <speciesReference species="M_h_c" stoichiometry="1" constant="true"/>
        </listOfReactants>
        <listOfProducts>
          <speciesReference species="M_dhpt_c" stoichiometry="1" constant="true"/>
          <speciesReference species="M_ppi_c" stoichiometry="1" constant="true"/>
        </listOfProducts>
      </reaction>
      <reaction id="R_DNMPPA" name="Dihydroneopterin monophosphate dephosphorylase" reversible="false" fast="false">
        <notes>
          <html xmlns="http://www.w3.org/1999/xhtml">
            <p>GENE_ASSOCIATION: </p>
            <p>SUBSYSTEM: </p>
          </html>
        </notes>
        <listOfReactants>
          <speciesReference species="M_h2o_c" stoichiometry="1" constant="true"/>
          <speciesReference species="M_dhpmp_c" stoichiometry="1" constant="true"/>
        </listOfReactants>
        <listOfProducts>
          <speciesReference species="M_pi_c" stoichiometry="1" constant="true"/>
          <speciesReference species="M_dhnpt_c" stoichiometry="1" constant="true"/>
        </listOfProducts>
      </reaction>
      <reaction id="R_ORNCD" name="ornithine cyclodeaminase" reversible="false" fast="false">
        <notes>
          <html xmlns="http://www.w3.org/1999/xhtml">
            <p>GENE_ASSOCIATION: MA3252</p>
            <p>SUBSYSTEM: </p>
          </html>
        </notes>
        <listOfReactants>
          <speciesReference species="M_orn_c" stoichiometry="1" constant="true"/>
        </listOfReactants>
        <listOfProducts>
          <speciesReference species="M_pro_L_c" stoichiometry="1" constant="true"/>
          <speciesReference species="M_nh4_c" stoichiometry="1" constant="true"/>
        </listOfProducts>
      </reaction>
      <reaction id="R_CF3Ha" name="coenzyme F390 hydrolase (ATP)" reversible="false" fast="false">
        <notes>
          <html xmlns="http://www.w3.org/1999/xhtml">
            <p>GENE_ASSOCIATION: </p>
            <p>SUBSYSTEM: </p>
          </html>
        </notes>
        <listOfReactants>
          <speciesReference species="M_f390a_c" stoichiometry="1" constant="true"/>
          <speciesReference species="M_h2o_c" stoichiometry="1" constant="true"/>
        </listOfReactants>
        <listOfProducts>
          <speciesReference species="M_amp_c" stoichiometry="1" constant="true"/>
          <speciesReference species="M_h_c" stoichiometry="2" constant="true"/>
          <speciesReference species="M_f420_2_c" stoichiometry="1" constant="true"/>
        </listOfProducts>
      </reaction>
      <reaction id="R_CF3Hg" name="coenzyme F390 hydrolase (GTP)" reversible="false" fast="false">
        <notes>
          <html xmlns="http://www.w3.org/1999/xhtml">
            <p>GENE_ASSOCIATION: </p>
            <p>SUBSYSTEM: </p>
          </html>
        </notes>
        <listOfReactants>
          <speciesReference species="M_f390g_c" stoichiometry="1" constant="true"/>
          <speciesReference species="M_h2o_c" stoichiometry="1" constant="true"/>
        </listOfReactants>
        <listOfProducts>
          <speciesReference species="M_gmp_c" stoichiometry="1" constant="true"/>
          <speciesReference species="M_h_c" stoichiometry="1" constant="true"/>
          <speciesReference species="M_f420_2_c" stoichiometry="1" constant="true"/>
        </listOfProducts>
      </reaction>
      <reaction id="R_ASPTA" name="aspartate transaminase" reversible="true" fast="false">
        <notes>
          <html xmlns="http://www.w3.org/1999/xhtml">
            <p>GENE_ASSOCIATION: (MA0636 or MA1385 or MA1819)</p>
            <p>SUBSYSTEM: </p>
          </html>
        </notes>
        <listOfReactants>
          <speciesReference species="M_asp_L_c" stoichiometry="1" constant="true"/>
          <speciesReference species="M_akg_c" stoichiometry="1" constant="true"/>
        </listOfReactants>
        <listOfProducts>
          <speciesReference species="M_glu_L_c" stoichiometry="1" constant="true"/>
          <speciesReference species="M_oaa_c" stoichiometry="1" constant="true"/>
        </listOfProducts>
      </reaction>
      <reaction id="R_MCMMT" name="Methanol: coenzyme M methyltransferase" reversible="false" fast="false">
        <notes>
[truncated: 762,105 more chars]
