# Supplementary material for: Genome-Scale Metabolic Modeling of Archaea Lends Insight into Diversity of Metabolic Function
Source: Archaea. 2017 Jan 4;2017:9763848. doi: 10.1155/2017/9763848 (PMC5241448; doi:10.1155/2017/9763848)
Supplement: Supplementary file 1 — The supplementary data includes modified versions of the four previously published models for Methanosarcina acetivorans where reaction and metabolite identifiers have been standardized so as to allow direct comparison. These models were used for the comparative study of M. acetivorans presented in the review. Models are presented in the SBML format which is compatible with COBRAPy and COBRA Toolbox software packages. Models were originally published as: 1) iVS941 in Kumar et al. 2011, 2) iMB745 in Benedict et al. 2012, 3) iMAC868 in Nazem-Bokaee et al. 2016, and 4) iST807 in Peterson et al. 2016. [file 9763848.f1.zip › Models_MarkupManuscript/iST807.xml]

<?xml version="1.0" encoding="UTF-8"?>
<sbml xmlns="http://www.sbml.org/sbml/level3/version1/core" xmlns:fbc="http://www.sbml.org/sbml/level3/version1/fbc/version1" level="3" version="1" fbc:required="false">
  <model substanceUnits="substance" timeUnits="second" volumeUnits="volume" areaUnits="area" lengthUnits="metre" extentUnits="substance">
    <annotation>
      <listOfGeneAssociations xmlns="http://www.sbml.org/sbml/level3/version1/fbc/version1">
        <geneAssociation id="ga_1" reaction="R_2H3MOAOX">
          <gene reference="MA3790"/>
        </geneAssociation>
        <geneAssociation id="ga_2" reaction="R_2MBCOAS">
          <gene reference="MA2912"/>
        </geneAssociation>
        <geneAssociation id="ga_3" reaction="R_2MOPRED">
          <gene reference="MA2860"/>
        </geneAssociation>
        <geneAssociation id="ga_4" reaction="R_2OBUTHE2THPPTRX">
          <and>
            <gene reference="MA1354"/>
            <gene reference="MA1958"/>
          </and>
        </geneAssociation>
        <geneAssociation id="ga_5" reaction="R_5HBCR">
          <or>
            <gene reference="MA0150"/>
            <gene reference="MA0849"/>
            <gene reference="MA4360"/>
          </or>
        </geneAssociation>
        <geneAssociation id="ga_6" reaction="R_ABTA">
          <gene reference="MA2859"/>
        </geneAssociation>
        <geneAssociation id="ga_7" reaction="R_ACACT1">
          <gene reference="MA4042"/>
        </geneAssociation>
        <geneAssociation id="ga_8" reaction="R_ACBIPGT">
          <gene reference="MA0938"/>
        </geneAssociation>
        <geneAssociation id="ga_9" reaction="R_ACCOAL2r">
          <and>
            <gene reference="MA3168"/>
            <gene reference="MA3602"/>
          </and>
        </geneAssociation>
        <geneAssociation id="ga_10" reaction="R_ACGK">
          <gene reference="MA4515"/>
        </geneAssociation>
        <geneAssociation id="ga_11" reaction="R_ACGS">
          <or>
            <gene reference="MA3564"/>
            <gene reference="MA4339"/>
          </or>
        </geneAssociation>
        <geneAssociation id="ga_12" reaction="R_ACKr">
          <gene reference="MA3606"/>
        </geneAssociation>
        <geneAssociation id="ga_13" reaction="R_ACLDC">
          <gene reference="MA3744"/>
        </geneAssociation>
        <geneAssociation id="ga_14" reaction="R_ACLS">
          <and>
            <or>
              <gene reference="MA1354"/>
              <gene reference="MA1958"/>
              <gene reference="MA3792"/>
            </or>
            <or>
              <gene reference="MA3791"/>
              <gene reference="MA3854"/>
            </or>
          </and>
        </geneAssociation>
        <geneAssociation id="ga_15" reaction="R_ACNPLYS">
          <gene reference="MA3767"/>
        </geneAssociation>
        <geneAssociation id="ga_16" reaction="R_ACONMT">
          <gene reference="MA1801"/>
        </geneAssociation>
        <geneAssociation id="ga_17" reaction="R_ACONTa">
          <gene reference="MA0250"/>
        </geneAssociation>
        <geneAssociation id="ga_18" reaction="R_ACONTb">
          <gene reference="MA0250"/>
        </geneAssociation>
        <geneAssociation id="ga_19" reaction="R_ACOTA">
          <gene reference="MA0119"/>
        </geneAssociation>
        <geneAssociation id="ga_20" reaction="R_ACP1_FMN">
          <gene reference="MA2649"/>
        </geneAssociation>
        <geneAssociation id="ga_21" reaction="R_ACSERHS">
          <or>
            <gene reference="MA2715"/>
            <gene reference="MA2720"/>
          </or>
        </geneAssociation>
        <geneAssociation id="ga_22" reaction="R_ACYP">
          <gene reference="MA3367"/>
        </geneAssociation>
        <geneAssociation id="ga_23" reaction="R_ACYP_2">
          <gene reference="MA3367"/>
        </geneAssociation>
        <geneAssociation id="ga_24" reaction="R_ACt3r">
          <gene reference="MA4008"/>
        </geneAssociation>
        <geneAssociation id="ga_25" reaction="R_ADCPS1">
          <gene reference="MA0941"/>
        </geneAssociation>
        <geneAssociation id="ga_26" reaction="R_ADCPS2">
          <gene reference="MA0941"/>
        </geneAssociation>
        <geneAssociation id="ga_27" reaction="R_ADCYRS">
          <gene reference="MA3250"/>
        </geneAssociation>
        <geneAssociation id="ga_28" reaction="R_ADD">
          <gene reference="MA2310"/>
        </geneAssociation>
        <geneAssociation id="ga_29" reaction="R_ADK1">
          <gene reference="MA1096"/>
        </geneAssociation>
        <geneAssociation id="ga_30" reaction="R_ADK2">
          <gene reference="MA1096"/>
        </geneAssociation>
        <geneAssociation id="ga_31" reaction="R_ADK3">
          <gene reference="MA1096"/>
        </geneAssociation>
        <geneAssociation id="ga_32" reaction="R_ADK4">
          <gene reference="MA1096"/>
        </geneAssociation>
        <geneAssociation id="ga_33" reaction="R_ADKd">
          <gene reference="MA1096"/>
        </geneAssociation>
        <geneAssociation id="ga_34" reaction="R_ADNCYC">
          <gene reference="MA4044"/>
        </geneAssociation>
        <geneAssociation id="ga_35" reaction="R_ADNK1">
          <gene reference="MA1373"/>
        </geneAssociation>
        <geneAssociation id="ga_36" reaction="R_ADOCBIAH">
          <gene reference="MA1623"/>
        </geneAssociation>
        <geneAssociation id="ga_37" reaction="R_ADOCBLS2">
          <gene reference="MA0939"/>
        </geneAssociation>
        <geneAssociation id="ga_38" reaction="R_ADPRDP">
          <gene reference="MA0113"/>
        </geneAssociation>
        <geneAssociation id="ga_39" reaction="R_ADPT">
          <gene reference="MA0717"/>
        </geneAssociation>
        <geneAssociation id="ga_40" reaction="R_ADSK">
          <gene reference="MA4246"/>
        </geneAssociation>
        <geneAssociation id="ga_41" reaction="R_ADSL1">
          <gene reference="MA3971"/>
        </geneAssociation>
        <geneAssociation id="ga_42" reaction="R_ADSL2">
          <gene reference="MA3971"/>
        </geneAssociation>
        <geneAssociation id="ga_43" reaction="R_ADSS">
          <or>
            <gene reference="MA1919"/>
            <gene reference="MA4118"/>
          </or>
        </geneAssociation>
        <geneAssociation id="ga_44" reaction="R_AGAIAGT">
          <gene reference="MA0798"/>
        </geneAssociation>
        <geneAssociation id="ga_45" reaction="R_AGAID">
          <gene reference="MA0990"/>
        </geneAssociation>
        <geneAssociation id="ga_46" reaction="R_AGMT">
          <gene reference="MA3986"/>
        </geneAssociation>
        <geneAssociation id="ga_47" reaction="R_AGPR">
          <gene reference="MA3566"/>
        </geneAssociation>
        <geneAssociation id="ga_48" reaction="R_AH6PI">
          <gene reference="MA1384"/>
        </geneAssociation>
        <geneAssociation id="ga_49" reaction="R_AHC">
          <gene reference="MA1275"/>
        </geneAssociation>
        <geneAssociation id="ga_50" reaction="R_AHMMPS">
          <or>
            <gene reference="MA0261"/>
            <gene reference="MA1790"/>
            <gene reference="MA4329"/>
          </or>
        </geneAssociation>
        <geneAssociation id="ga_51" reaction="R_AHSERL2">
          <gene reference="MA2715"/>
        </geneAssociation>
        <geneAssociation id="ga_52" reaction="R_AICART">
          <gene reference="MA4012"/>
        </geneAssociation>
        <geneAssociation id="ga_53" reaction="R_AIRC2">
          <or>
            <gene reference="MA0428"/>
            <gene reference="MA1376"/>
            <gene reference="MA4063"/>
          </or>
        </geneAssociation>
        <geneAssociation id="ga_54" reaction="R_AIRC3">
          <or>
            <gene reference="MA0428"/>
            <gene reference="MA1376"/>
            <gene reference="MA4063"/>
          </or>
        </geneAssociation>
        <geneAssociation id="ga_55" reaction="R_AIRCr">
          <gene reference="MA1376"/>
        </geneAssociation>
        <geneAssociation id="ga_56" reaction="R_AKACAL">
          <gene reference="MA3342"/>
        </geneAssociation>
        <geneAssociation id="ga_57" reaction="R_AKGCAL">
          <gene reference="MA3342"/>
        </geneAssociation>
        <geneAssociation id="ga_58" reaction="R_AKP1">
          <gene reference="MA4354"/>
        </geneAssociation>
        <geneAssociation id="ga_59" reaction="R_AKPCAL">
          <gene reference="MA3342"/>
        </geneAssociation>
        <geneAssociation id="ga_60" reaction="R_ALACCBX">
          <and>
            <gene reference="MA1354"/>
            <gene reference="MA1958"/>
          </and>
        </geneAssociation>
        <geneAssociation id="ga_61" reaction="R_ALATA_L">
          <gene reference="MA0636"/>
        </geneAssociation>
        <geneAssociation id="ga_62" reaction="R_ALATRS">
          <and>
            <gene reference="MA0194"/>
            <or>
              <gene reference="MAt4703"/>
              <gene reference="MAt4704"/>
              <gene reference="MAt4716"/>
            </or>
          </and>
        </geneAssociation>
        <geneAssociation id="ga_63" reaction="R_ALAt4r">
          <gene reference="MA2837"/>
        </geneAssociation>
        <geneAssociation id="ga_64" reaction="R_ALCD19x">
          <gene reference="MA2630"/>
        </geneAssociation>
        <geneAssociation id="ga_65" reaction="R_ALCD19y">
          <or>
            <gene reference="MA0403"/>
            <gene reference="MA1901"/>
          </or>
        </geneAssociation>
        <geneAssociation id="ga_66" reaction="R_ALCD20x">
          <gene reference="MA2630"/>
        </geneAssociation>
        <geneAssociation id="ga_67" reaction="R_ALCD20y">
          <or>
            <gene reference="MA0403"/>
            <gene reference="MA1901"/>
          </or>
        </geneAssociation>
        <geneAssociation id="ga_68" reaction="R_ALCD2x">
          <gene reference="MA2630"/>
        </geneAssociation>
        <geneAssociation id="ga_69" reaction="R_ALCD2y">
          <or>
            <gene reference="MA0403"/>
            <gene reference="MA1901"/>
          </or>
        </geneAssociation>
        <geneAssociation id="ga_70" reaction="R_ALDD1">
          <gene reference="MA0417"/>
        </geneAssociation>
        <geneAssociation id="ga_71" reaction="R_ALDD20x">
          <gene reference="MA2860"/>
        </geneAssociation>
        <geneAssociation id="ga_72" reaction="R_ALDD2x">
          <gene reference="MA2860"/>
        </geneAssociation>
        <geneAssociation id="ga_73" reaction="R_ALDD31">
          <gene reference="MA2860"/>
        </geneAssociation>
        <geneAssociation id="ga_74" reaction="R_ALKP">
          <gene reference="MA4354"/>
        </geneAssociation>
        <geneAssociation id="ga_75" reaction="R_ALR2_f420">
          <or>
            <gene reference="MA0422"/>
            <gene reference="MA2291"/>
            <gene reference="MA2292"/>
            <gene reference="MA2756"/>
          </or>
        </geneAssociation>
        <geneAssociation id="ga_76" reaction="R_AMPMS2">
          <gene reference="MA1790"/>
        </geneAssociation>
        <geneAssociation id="ga_77" reaction="R_AMPTASECG">
          <or>
            <gene reference="MA1605"/>
            <gene reference="MA2653"/>
          </or>
        </geneAssociation>
        <geneAssociation id="ga_78" reaction="R_ANPRT">
          <gene reference="MA2989"/>
        </geneAssociation>
        <geneAssociation id="ga_79" reaction="R_ANS">
          <and>
            <gene reference="MA2986"/>
            <gene reference="MA2987"/>
          </and>
        </geneAssociation>
        <geneAssociation id="ga_80" reaction="R_ANS2">
          <and>
            <gene reference="MA2986"/>
            <gene reference="MA2987"/>
          </and>
        </geneAssociation>
        <geneAssociation id="ga_81" reaction="R_APAT2">
          <gene reference="MA2859"/>
        </geneAssociation>
        <geneAssociation id="ga_82" reaction="R_APPLP">
          <gene reference="MA0940"/>
        </geneAssociation>
        <geneAssociation id="ga_83" reaction="R_ARGDC">
          <or>
            <gene reference="MA3012"/>
            <gene reference="MA3496"/>
          </or>
        </geneAssociation>
        <geneAssociation id="ga_84" reaction="R_ARGDr">
          <gene reference="MA0792"/>
        </geneAssociation>
        <geneAssociation id="ga_85" reaction="R_ARGSL">
          <gene reference="MA1318"/>
        </geneAssociation>
        <geneAssociation id="ga_86" reaction="R_ARGSS">
          <gene reference="MA2142"/>
        </geneAssociation>
        <geneAssociation id="ga_87" reaction="R_ARGTRS">
          <and>
            <gene reference="MA0043"/>
            <or>
              <gene reference="MAt4709"/>
              <gene reference="MAt4725"/>
              <gene reference="MAt4736"/>
              <gene reference="MAt4738"/>
              <gene reference="MAt4735"/>
            </or>
          </and>
        </geneAssociation>
        <geneAssociation id="ga_88" reaction="R_ASADi">
          <gene reference="MA0430"/>
        </geneAssociation>
        <geneAssociation id="ga_89" reaction="R_ASD">
          <gene reference="MA0115"/>
        </geneAssociation>
        <geneAssociation id="ga_90" reaction="R_ASNN">
          <gene reference="MA1317"/>
        </geneAssociation>
        <geneAssociation id="ga_91" reaction="R_ASNS1">
          <or>
            <gene reference="MA0051"/>
            <gene reference="MA1966"/>
          </or>
        </geneAssociation>
        <geneAssociation id="ga_92" reaction="R_ASNTRS2_1">
          <gene reference="MA1684"/>
        </geneAssociation>
        <geneAssociation id="ga_93" reaction="R_ASNTRS2_2">
          <and>
            <gene reference="MA4522"/>
            <gene reference="MA4523"/>
            <gene reference="MA4524"/>
          </and>
        </geneAssociation>
        <geneAssociation id="ga_94" reaction="R_ASP1DC">
          <or>
            <gene reference="MA1949"/>
            <gene reference="MA0006"/>
          </or>
        </geneAssociation>
        <geneAssociation id="ga_95" reaction="R_ASPCT">
          <and>
            <gene reference="MA4501"/>
            <gene reference="MA4502"/>
          </and>
        </geneAssociation>
        <geneAssociation id="ga_96" reaction="R_ASPKi">
          <gene reference="MA0131"/>
        </geneAssociation>
        <geneAssociation id="ga_97" reaction="R_ASPO2x">
          <gene reference="MA0958"/>
        </geneAssociation>
        <geneAssociation id="ga_98" reaction="R_ASPO2y">
          <gene reference="MA0958"/>
        </geneAssociation>
        <geneAssociation id="ga_99" reaction="R_ASPTA">
          <or>
            <gene reference="MA0636"/>
            <gene reference="MA1385"/>
            <gene reference="MA1819"/>
          </or>
        </geneAssociation>
        <geneAssociation id="ga_100" reaction="R_ASPTRS">
          <and>
            <gene reference="MA1684"/>
            <gene reference="MAt4685"/>
          </and>
        </geneAssociation>
        <geneAssociation id="ga_101" reaction="R_ATGH">
          <or>
            <gene reference="MA0691"/>
            <gene reference="MA0692"/>
            <and>
              <gene reference="MA1484"/>
              <gene reference="MA1485"/>
            </and>
          </or>
        </geneAssociation>
        <geneAssociation id="ga_102" reaction="R_ATIH">
          <or>
            <gene reference="MA0691"/>
            <gene reference="MA0692"/>
            <and>
              <gene reference="MA1484"/>
              <gene reference="MA1485"/>
            </and>
          </or>
        </geneAssociation>
        <geneAssociation id="ga_103" reaction="R_ATPFORTRX">
          <or>
            <gene reference="MA0206"/>
            <gene reference="MA3689"/>
          </or>
        </geneAssociation>
        <geneAssociation id="ga_104" reaction="R_ATPM">
          <gene reference="MA3706"/>
        </geneAssociation>
        <geneAssociation id="ga_105" reaction="R_ATPPRT">
          <gene reference="MA0217"/>
        </geneAssociation>
        <geneAssociation id="ga_106" reaction="R_ATPS1">
          <or>
            <gene reference="MA1678"/>
            <gene reference="MA2833"/>
          </or>
        </geneAssociation>
        <geneAssociation id="ga_107" reaction="R_ATPS4r">
          <and>
            <gene reference="MA4152"/>
            <gene reference="MA4153"/>
            <gene reference="MA4154"/>
            <gene reference="MA4155"/>
            <gene reference="MA4156"/>
            <gene reference="MA4157"/>
            <gene reference="MA4158"/>
            <gene reference="MA4159"/>
            <gene reference="MA4160"/>
          </and>
        </geneAssociation>
        <geneAssociation id="ga_108" reaction="R_ATSH">
          <or>
            <gene reference="MA0691"/>
            <gene reference="MA0692"/>
            <and>
              <gene reference="MA1484"/>
              <gene reference="MA1485"/>
            </and>
          </or>
        </geneAssociation>
        <geneAssociation id="ga_109" reaction="R_BACCL">
          <gene reference="MA0676"/>
        </geneAssociation>
        <geneAssociation id="ga_110" reaction="R_BAMPPALDOX">
          <gene reference="MA2860"/>
        </geneAssociation>
        <geneAssociation id="ga_111" reaction="R_BLAT">
          <gene reference="MA3978"/>
        </geneAssociation>
        <geneAssociation id="ga_112" reaction="R_BRFAPS">
          <or>
            <gene reference="MA0339"/>
            <gene reference="MA4006"/>
          </or>
        </geneAssociation>
        <geneAssociation id="ga_113" reaction="R_BTNabc">
          <and>
            <gene reference="MA4340"/>
            <or>
              <gene reference="MA4341"/>
              <gene reference="MA4342"/>
            </or>
            <gene reference="MA4343"/>
          </and>
        </geneAssociation>
        <geneAssociation id="ga_114" reaction="R_BTNt2i">
          <gene reference="MA4340"/>
        </geneAssociation>
        <geneAssociation id="ga_115" reaction="R_CA2abc">
          <gene reference="MA4082"/>
        </geneAssociation>
        <geneAssociation id="ga_116" reaction="R_CAT">
          <gene reference="MA0972"/>
        </geneAssociation>
        <geneAssociation id="ga_117" reaction="R_CAt6">
          <or>
            <gene reference="MA2008"/>
            <gene reference="MA2817"/>
            <gene reference="MA3021"/>
          </or>
        </geneAssociation>
        <geneAssociation id="ga_118" reaction="R_CBIAT">
          <gene reference="MA2084"/>
        </geneAssociation>
        <geneAssociation id="ga_119" reaction="R_CBIabc">
          <and>
            <gene reference="MA4604"/>
            <gene reference="MA4605"/>
            <gene reference="MA4606"/>
          </and>
        </geneAssociation>
        <geneAssociation id="ga_120" reaction="R_CBL1HBIabc">
          <and>
            <gene reference="MA4604"/>
            <gene reference="MA4605"/>
            <gene reference="MA4606"/>
          </and>
        </geneAssociation>
        <geneAssociation id="ga_121" reaction="R_CBL1abc">
          <and>
            <gene reference="MA4604"/>
            <gene reference="MA4605"/>
            <gene reference="MA4606"/>
          </and>
        </geneAssociation>
        <geneAssociation id="ga_122" reaction="R_CBLAT2">
          <gene reference="MA2084"/>
        </geneAssociation>
        <geneAssociation id="ga_123" reaction="R_CBPS">
          <and>
            <gene reference="MA2143"/>
            <gene reference="MA2144"/>
          </and>
        </geneAssociation>
        <geneAssociation id="ga_124" reaction="R_CD2abc1">
          <or>
            <gene reference="MA0549"/>
            <gene reference="MA3366"/>
            <gene reference="MA3632"/>
          </or>
        </geneAssociation>
        <geneAssociation id="ga_125" reaction="R_CD2t4">
          <gene reference="MA1117"/>
        </geneAssociation>
        <geneAssociation id="ga_126" reaction="R_CDGGGPP3">
          <or>
            <gene reference="MA0264"/>
            <gene reference="MA0525"/>
          </or>
        </geneAssociation>
        <geneAssociation id="ga_127" reaction="R_CDGGGPP4">
          <or>
            <gene reference="MA0264"/>
            <gene reference="MA0525"/>
          </or>
        </geneAssociation>
        <geneAssociation id="ga_128" reaction="R_CDGGGS">
          <gene reference="MA2010"/>
        </geneAssociation>
        <geneAssociation id="ga_129" reaction="R_CDGGGS2">
          <gene reference="MA2010"/>
        </geneAssociation>
        <geneAssociation id="ga_130" reaction="R_CDGGGSAT">
          <gene reference="MA0116"/>
        </geneAssociation>
        <geneAssociation id="ga_131" reaction="R_CDGGGSAT2">
          <gene reference="MA0116"/>
        </geneAssociation>
        <geneAssociation id="ga_132" reaction="R_CDGGIPT">
          <gene reference="MA0525"/>
        </geneAssociation>
        <geneAssociation id="ga_133" reaction="R_CDGGIPT2">
          <gene reference="MA0525"/>
        </geneAssociation>
        <geneAssociation id="ga_134" reaction="R_CF3Sa">
          <gene reference="MA4074"/>
        </geneAssociation>
        <geneAssociation id="ga_135" reaction="R_CF3Sg">
          <gene reference="MA4074"/>
        </geneAssociation>
        <geneAssociation id="ga_136" reaction="R_CH2ACH">
          <and>
            <gene reference="MA3085"/>
            <gene reference="MA3751"/>
          </and>
        </geneAssociation>
        <geneAssociation id="ga_137" reaction="R_CH3ACH">
          <and>
            <gene reference="MA3085"/>
            <gene reference="MA3751"/>
          </and>
        </geneAssociation>
        <geneAssociation id="ga_138" reaction="R_CHACH">
          <and>
            <gene reference="MA3085"/>
            <gene reference="MA3751"/>
          </and>
        </geneAssociation>
        <geneAssociation id="ga_139" reaction="R_CHORM">
          <gene reference="MA1377"/>
        </geneAssociation>
        <geneAssociation id="ga_140" reaction="R_CHORS">
          <gene reference="MA0550"/>
        </geneAssociation>
        <geneAssociation id="ga_141" reaction="R_CHRPL">
          <and>
            <gene reference="MA2986"/>
            <gene reference="MA2987"/>
          </and>
        </geneAssociation>
        <geneAssociation id="ga_142" reaction="R_CMLDC">
          <or>
            <gene reference="MA0409"/>
            <gene reference="MA2469"/>
          </or>
        </geneAssociation>
        <geneAssociation id="ga_143" reaction="R_CMPSAS">
          <gene reference="MA3766"/>
        </geneAssociation>
        <geneAssociation id="ga_144" reaction="R_COBALTt5">
          <gene reference="MA1721"/>
        </geneAssociation>
        <geneAssociation id="ga_145" reaction="R_COBS">
          <gene reference="MA0339"/>
        </geneAssociation>
        <geneAssociation id="ga_146" reaction="R_COCHL">
          <or>
            <gene reference="MA0346"/>
            <gene reference="MA0384"/>
            <gene reference="MA0385"/>
            <gene reference="MA0872"/>
          </or>
        </geneAssociation>
        <geneAssociation id="ga_147" reaction="R_CODH2">
          <or>
            <and>
              <or>
                <gene reference="MA1016"/>
                <gene reference="MA3860"/>
                <gene reference="MA4399"/>
              </or>
              <or>
                <gene reference="MA1011"/>
                <gene reference="MA3865"/>
              </or>
            </and>
            <and>
              <gene reference="MA3283"/>
              <or>
                <gene reference="MA1309"/>
                <gene reference="MA3282"/>
              </or>
            </and>
          </or>
        </geneAssociation>
        <geneAssociation id="ga_148" reaction="R_CODH2_SIDERXN">
          <and>
            <or>
              <gene reference="MA1011"/>
              <gene reference="MA3865"/>
            </or>
            <or>
              <gene reference="MA1016"/>
              <gene reference="MA3860"/>
              <gene reference="MA4399"/>
            </or>
          </and>
        </geneAssociation>
        <geneAssociation id="ga_149" reaction="R_CODH3">
          <and>
            <or>
              <gene reference="MA1012"/>
              <gene reference="MA3864"/>
            </or>
            <or>
              <gene reference="MA1014"/>
              <gene reference="MA3862"/>
            </or>
            <or>
              <gene reference="MA1015"/>
              <gene reference="MA3861"/>
            </or>
          </and>
        </geneAssociation>
        <geneAssociation id="ga_150" reaction="R_CODHr">
          <and>
            <or>
              <gene reference="MA1016"/>
              <gene reference="MA3860"/>
              <gene reference="MA4399"/>
            </or>
            <or>
              <gene reference="MA1015"/>
              <gene reference="MA3861"/>
            </or>
            <or>
              <gene reference="MA1014"/>
              <gene reference="MA3862"/>
            </or>
            <or>
              <gene reference="MA1013"/>
              <gene reference="MA3863"/>
            </or>
            <or>
              <gene reference="MA1012"/>
              <gene reference="MA3864"/>
            </or>
            <or>
              <gene reference="MA1011"/>
              <gene reference="MA3865"/>
            </or>
          </and>
        </geneAssociation>
        <geneAssociation id="ga_151" reaction="R_CPC2MT">
          <gene reference="MA4262"/>
        </geneAssociation>
        <geneAssociation id="ga_152" reaction="R_CPC3MT">
          <gene reference="MA4259"/>
        </geneAssociation>
        <geneAssociation id="ga_153" reaction="R_CPC4MT">
          <gene reference="MA4261"/>
        </geneAssociation>
        <geneAssociation id="ga_154" reaction="R_CPC5MT">
          <gene reference="MA0521"/>
        </geneAssociation>
        <geneAssociation id="ga_155" reaction="R_CPC6MT">
          <gene reference="MA0520"/>
        </geneAssociation>
        <geneAssociation id="ga_156" reaction="R_CPC8MM">
          <gene reference="MA4258"/>
        </geneAssociation>
        <geneAssociation id="ga_157" reaction="R_CS">
          <gene reference="MA0249"/>
        </geneAssociation>
        <geneAssociation id="ga_158" reaction="R_CSND">
          <gene reference="MA2341"/>
        </geneAssociation>
        <geneAssociation id="ga_159" reaction="R_CTPRIBFLVTX">
          <gene reference="MA0547"/>
        </geneAssociation>
        <geneAssociation id="ga_160" reaction="R_CTPS1">
          <gene reference="MA3279"/>
        </geneAssociation>
        <geneAssociation id="ga_161" reaction="R_CTPS2">
          <gene reference="MA3279"/>
        </geneAssociation>
        <geneAssociation id="ga_162" reaction="R_CYRDAAT">
          <gene reference="MA2084"/>
        </geneAssociation>
        <geneAssociation id="ga_163" reaction="R_CYRDAS">
          <or>
            <gene reference="MA0106"/>
            <gene reference="MA3626"/>
          </or>
        </geneAssociation>
        <geneAssociation id="ga_164" reaction="R_CYSDS">
          <gene reference="MA2532"/>
        </geneAssociation>
        <geneAssociation id="ga_165" reaction="R_CYSSr">
          <gene reference="MA2720"/>
        </geneAssociation>
        <geneAssociation id="ga_166" reaction="R_CYSTA">
          <or>
            <gene reference="MA0636"/>
            <gene reference="MA1385"/>
            <gene reference="MA1819"/>
          </or>
        </geneAssociation>
        <geneAssociation id="ga_167" reaction="R_CYSTRS">
          <and>
            <gene reference="MA0749"/>
            <gene reference="MAt4742"/>
          </and>
        </geneAssociation>
        <geneAssociation id="ga_168" reaction="R_CYTDK1">
          <gene reference="MA1373"/>
        </geneAssociation>
        <geneAssociation id="ga_169" reaction="R_CYTDK3">
          <gene reference="MA1104"/>
        </geneAssociation>
        <geneAssociation id="ga_170" reaction="R_CYTK1">
          <gene reference="MA1104"/>
        </geneAssociation>
        <geneAssociation id="ga_171" reaction="R_CYTK2">
          <gene reference="MA1104"/>
        </geneAssociation>
        <geneAssociation id="ga_172" reaction="R_CYTK5">
          <gene reference="MA1104"/>
        </geneAssociation>
        <geneAssociation id="ga_173" reaction="R_Clt">
          <gene reference="MA3609"/>
        </geneAssociation>
        <geneAssociation id="ga_174" reaction="R_Coabc">
          <and>
            <or>
              <gene reference="MA0393"/>
              <gene reference="MA0869"/>
              <gene reference="MA1748"/>
              <gene reference="MA3552"/>
            </or>
            <or>
              <gene reference="MA0394"/>
              <gene reference="MA0870"/>
              <gene reference="MA1747"/>
              <gene reference="MA3551"/>
            </or>
            <gene reference="MA3553"/>
          </and>
        </geneAssociation>
        <geneAssociation id="ga_175" reaction="R_Cuabc">
          <gene reference="MA1342"/>
        </geneAssociation>
        <geneAssociation id="ga_176" reaction="R_Cut1">
          <or>
            <gene reference="MA0166"/>
            <gene reference="MA1342"/>
          </or>
        </geneAssociation>
        <geneAssociation id="ga_177" reaction="R_DADK">
          <gene reference="MA1096"/>
        </geneAssociation>
        <geneAssociation id="ga_178" reaction="R_DAPDC">
          <gene reference="MA0726"/>
        </geneAssociation>
        <geneAssociation id="ga_179" reaction="R_DAPNH4T">
          <gene reference="MA1712"/>
        </geneAssociation>
        <geneAssociation id="ga_180" reaction="R_DB4PS">
          <gene reference="MA0548"/>
        </geneAssociation>
        <geneAssociation id="ga_181" reaction="R_DCMPDA">
          <or>
            <gene reference="MA0136"/>
            <gene reference="MA0137"/>
          </or>
        </geneAssociation>
        <geneAssociation id="ga_182" reaction="R_DCTPD">
          <gene reference="MA0440"/>
        </geneAssociation>
        <geneAssociation id="ga_183" reaction="R_DGGGPS">
          <gene reference="MA0961"/>
        </geneAssociation>
        <geneAssociation id="ga_184" reaction="R_DGGGPS2">
          <gene reference="MA0961"/>
        </geneAssociation>
        <geneAssociation id="ga_185" reaction="R_DGGPGP">
          <gene reference="MA1569"/>
        </geneAssociation>
        <geneAssociation id="ga_186" reaction="R_DGGPGP2">
          <gene reference="MA1569"/>
        </geneAssociation>
        <geneAssociation id="ga_187" reaction="R_DGLY3POX">
          <gene reference="MA1714"/>
        </geneAssociation>
        <geneAssociation id="ga_188" reaction="R_DGLYOX">
          <gene reference="MA2860"/>
        </geneAssociation>
        <geneAssociation id="ga_189" reaction="R_DHAD1">
          <or>
            <gene reference="MA1802"/>
            <gene reference="MA3373"/>
          </or>
        </geneAssociation>
        <geneAssociation id="ga_190" reaction="R_DHAD2">
          <or>
            <gene reference="MA1802"/>
            <gene reference="MA3373"/>
          </or>
        </geneAssociation>
        <geneAssociation id="ga_191" reaction="R_DHDPRx">
          <gene reference="MA4474"/>
        </geneAssociation>
        <geneAssociation id="ga_192" reaction="R_DHDPRy">
          <gene reference="MA4474"/>
        </geneAssociation>
        <geneAssociation id="ga_193" reaction="R_DHDPS">
          <gene reference="MA4473"/>
        </geneAssociation>
        <geneAssociation id="ga_194" reaction="R_DHORD7">
          <and>
            <gene reference="MA0583"/>
            <gene reference="MA0584"/>
          </and>
        </geneAssociation>
        <geneAssociation id="ga_195" reaction="R_DHORTS">
          <gene reference="MA0892"/>
        </geneAssociation>
        <geneAssociation id="ga_196" reaction="R_DHPS2">
          <gene reference="MA3516"/>
        </geneAssociation>
        <geneAssociation id="ga_197" reaction="R_DHPS3">
          <or>
            <gene reference="MA1946"/>
            <gene reference="MA3419"/>
          </or>
        </geneAssociation>
        <geneAssociation id="ga_198" reaction="R_DHQD">
          <gene reference="MA4593"/>
        </geneAssociation>
        <geneAssociation id="ga_199" reaction="R_DHQS2">
          <gene reference="MA4592"/>
        </geneAssociation>
        <geneAssociation id="ga_200" reaction="R_DIPS">
          <gene reference="MA1370"/>
        </geneAssociation>
        <geneAssociation id="ga_201" reaction="R_DKFPASPL">
          <gene reference="MA4591"/>
        </geneAssociation>
        <geneAssociation id="ga_202" reaction="R_DKFPS2">
          <or>
            <gene reference="MA2666"/>
            <gene reference="MA3889"/>
          </or>
        </geneAssociation>
        <geneAssociation id="ga_203" reaction="R_DKFPS3">
          <or>
            <gene reference="MA2666"/>
            <gene reference="MA3889"/>
          </or>
        </geneAssociation>
        <geneAssociation id="ga_204" reaction="R_DMAMT">
          <and>
            <gene reference="MA0146"/>
            <or>
              <gene reference="MA0532"/>
              <gene reference="MA0933"/>
              <gene reference="MA2425"/>
            </or>
            <or>
              <gene reference="MA0527"/>
              <gene reference="MA0934"/>
              <gene reference="MA2424"/>
            </or>
            <or>
              <gene reference="MA0150"/>
              <gene reference="MA0849"/>
              <gene reference="MA4360"/>
            </or>
          </and>
        </geneAssociation>
        <geneAssociation id="ga_205" reaction="R_DMATT">
          <gene reference="MA0606"/>
        </geneAssociation>
        <geneAssociation id="ga_206" reaction="R_DMATT2">
          <gene reference="MA0606"/>
        </geneAssociation>
        <geneAssociation id="ga_207" reaction="R_DMAt">
          <gene reference="MA0143"/>
        </geneAssociation>
        <geneAssociation id="ga_208" reaction="R_DMHDRFS">
          <and>
            <or>
              <gene reference="MA1490"/>
              <gene reference="MA1489"/>
            </or>
            <gene reference="MA1491"/>
          </and>
        </geneAssociation>
        <geneAssociation id="ga_209" reaction="R_DNADDP">
          <gene reference="MA1439"/>
        </geneAssociation>
        <geneAssociation id="ga_210" reaction="R_DOHDUS">
          <gene reference="MA4592"/>
        </geneAssociation>
        <geneAssociation id="ga_211" reaction="R_DRBK">
          <gene reference="MA1373"/>
        </geneAssociation>
        <geneAssociation id="ga_212" reaction="R_DROPPRx">
          <gene reference="MA4092"/>
        </geneAssociation>
        <geneAssociation id="ga_213" reaction="R_DROPPRy">
          <gene reference="MA4092"/>
        </geneAssociation>
        <geneAssociation id="ga_214" reaction="R_DTMPK">
          <gene reference="MA4433"/>
        </geneAssociation>
        <geneAssociation id="ga_215" reaction="R_DURIPP">
          <gene reference="MA3242"/>
        </geneAssociation>
        <geneAssociation id="ga_216" reaction="R_DUTPDP">
          <gene reference="MA0440"/>
        </geneAssociation>
        <geneAssociation id="ga_217" reaction="R_ENO">
          <gene reference="MA1672"/>
        </geneAssociation>
        <geneAssociation id="ga_218" reaction="R_ETHAt6">
          <gene reference="MA0143"/>
        </geneAssociation>
        <geneAssociation id="ga_219" reaction="R_F430S1">
          <or>
            <gene reference="MA0877"/>
            <gene reference="MA0882"/>
          </or>
        </geneAssociation>
        <geneAssociation id="ga_220" reaction="R_F4D">
          <and>
            <gene reference="MA1494"/>
            <gene reference="MA1495"/>
            <gene reference="MA1496"/>
            <gene reference="MA1497"/>
            <gene reference="MA1498"/>
            <gene reference="MA1499"/>
            <gene reference="MA1500"/>
            <gene reference="MA1501"/>
            <gene reference="MA1502"/>
            <gene reference="MA1503"/>
            <gene reference="MA1504"/>
            <gene reference="MA1505"/>
            <gene reference="MA1506"/>
            <or>
              <gene reference="MA1507"/>
              <gene reference="MA1509"/>
            </or>
            <gene reference="MA3732"/>
          </and>
        </geneAssociation>
        <geneAssociation id="ga_221" reaction="R_F4H2O">
          <gene reference="MA3381"/>
        </geneAssociation>
        <geneAssociation id="ga_222" reaction="R_F4MTSPD">
          <gene reference="MA4430"/>
        </geneAssociation>
        <geneAssociation id="ga_223" reaction="R_F4MTSPR">
          <gene reference="MA3733"/>
        </geneAssociation>
        <geneAssociation id="ga_224" reaction="R_FAE">
          <gene reference="MA3006"/>
        </geneAssociation>
        <geneAssociation id="ga_225" reaction="R_FBA">
          <or>
            <gene reference="MA0439"/>
            <gene reference="MA4591"/>
          </or>
        </geneAssociation>
        <geneAssociation id="ga_226" reaction="R_FBA2">
          <or>
            <gene reference="MA0439"/>
            <gene reference="MA4591"/>
          </or>
        </geneAssociation>
        <geneAssociation id="ga_227" reaction="R_FBP">
          <gene reference="MA1152"/>
        </geneAssociation>
        <geneAssociation id="ga_228" reaction="R_FCLPA">
          <gene reference="MA0263"/>
        </geneAssociation>
        <geneAssociation id="ga_229" reaction="R_FE2abc">
          <and>
            <gene reference="MA3477"/>
            <or>
              <gene reference="MA3478"/>
              <gene reference="MA3479"/>
            </or>
          </and>
        </geneAssociation>
        <geneAssociation id="ga_230" reaction="R_FE3abc">
          <and>
            <or>
              <gene reference="MA1230"/>
              <gene reference="MA1231"/>
              <gene reference="MA1232"/>
              <gene reference="MA3357"/>
            </or>
            <or>
              <gene reference="MA1233"/>
              <gene reference="MA3358"/>
            </or>
            <or>
              <gene reference="MA1234"/>
              <gene reference="MA3359"/>
            </or>
          </and>
        </geneAssociation>
        <geneAssociation id="ga_231" reaction="R_FEDCabc">
          <or>
            <and>
              <gene reference="MA0950"/>
              <gene reference="MA0951"/>
              <gene reference="MA0952"/>
            </and>
            <and>
              <gene reference="MA2148"/>
              <gene reference="MA2149"/>
              <gene reference="MA2150"/>
            </and>
          </or>
        </geneAssociation>
        <geneAssociation id="ga_232" reaction="R_FMFD_b">
          <or>
            <and>
              <gene reference="MA0304"/>
              <gene reference="MA0305"/>
              <gene reference="MA0306"/>
              <gene reference="MA0307"/>
              <gene reference="MA0308"/>
              <gene reference="MA0309"/>
            </and>
            <and>
              <gene reference="MA4174"/>
              <gene reference="MA4175"/>
              <gene reference="MA4176"/>
              <gene reference="MA4177"/>
              <or>
                <gene reference="MA4178"/>
                <gene reference="MA1241"/>
              </or>
            </and>
            <and>
              <gene reference="MA0835"/>
              <gene reference="MA0834"/>
              <gene reference="MA0833"/>
              <gene reference="MA0832"/>
            </and>
            <and>
              <gene reference="MA2877"/>
              <gene reference="MA2878"/>
              <gene reference="MA2879"/>
              <gene reference="MA2880"/>
              <gene reference="MA2881"/>
              <gene reference="MA2882"/>
            </and>
            <and>
              <gene reference="MA0671"/>
              <gene reference="MA0381"/>
              <gene reference="MA0382"/>
            </and>
          </or>
        </geneAssociation>
        <geneAssociation id="ga_233" reaction="R_FMFTSPFT_b">
          <gene reference="MA0010"/>
        </geneAssociation>
        <geneAssociation id="ga_234" reaction="R_FMNAT">
          <gene reference="MA1820"/>
        </geneAssociation>
        <geneAssociation id="ga_235" reaction="R_FMNAT_CTP">
          <gene reference="MA1820"/>
        </geneAssociation>
        <geneAssociation id="ga_236" reaction="R_FMNAT_GTP">
          <gene reference="MA1820"/>
        </geneAssociation>
        <geneAssociation id="ga_237" reaction="R_FRTT">
          <or>
            <gene reference="MA1831"/>
            <gene reference="MA3723"/>
            <gene reference="MA4150"/>
            <gene reference="MA4402"/>
          </or>
        </geneAssociation>
        <geneAssociation id="ga_238" reaction="R_FRTT2">
          <or>
            <gene reference="MA1831"/>
            <gene reference="MA3723"/>
            <gene reference="MA4150"/>
            <gene reference="MA4402"/>
          </or>
        </geneAssociation>
        <geneAssociation id="ga_239" reaction="R_FUM">
          <or>
            <gene reference="MA1001"/>
            <and>
              <gene reference="MA2497"/>
              <gene reference="MA2498"/>
            </and>
          </or>
        </geneAssociation>
        <geneAssociation id="ga_240" reaction="R_G1PACT">
          <gene reference="MA3025"/>
        </geneAssociation>
        <geneAssociation id="ga_241" reaction="R_G1PDH">
          <gene reference="MA3686"/>
        </geneAssociation>
        <geneAssociation id="ga_242" reaction="R_G1PTT">
          <or>
            <gene reference="MA2183"/>
            <gene reference="MA3022"/>
            <gene reference="MA3777"/>
          </or>
        </geneAssociation>
        <geneAssociation id="ga_243" reaction="R_G1SATi">
          <gene reference="MA0581"/>
        </geneAssociation>
        <geneAssociation id="ga_244" reaction="R_G5SD2">
          <gene reference="MA4100"/>
        </geneAssociation>
        <geneAssociation id="ga_245" reaction="R_GALT">
          <gene reference="MA3680"/>
        </geneAssociation>
        <geneAssociation id="ga_246" reaction="R_GALUi">
          <gene reference="MA4459"/>
        </geneAssociation>
        <geneAssociation id="ga_247" reaction="R_GAPD">
          <or>
            <gene reference="MA1018"/>
            <gene reference="MA3345"/>
          </or>
        </geneAssociation>
        <geneAssociation id="ga_248" reaction="R_GARFT">
          <or>
            <gene reference="MA0316"/>
            <gene reference="MA3522"/>
          </or>
        </geneAssociation>
        <geneAssociation id="ga_249" reaction="R_GCALDDr">
          <gene reference="MA2860"/>
        </geneAssociation>
        <geneAssociation id="ga_250" reaction="R_GCC">
          <gene reference="MA1652"/>
        </geneAssociation>
        <geneAssociation id="ga_251" reaction="R_GF4GL_0">
          <or>
            <gene reference="MA0135"/>
            <gene reference="MA3512"/>
          </or>
        </geneAssociation>
        <geneAssociation id="ga_252" reaction="R_GF4GL_1">
          <or>
            <gene reference="MA0135"/>
            <gene reference="MA3512"/>
          </or>
        </geneAssociation>
        <geneAssociation id="ga_253" reaction="R_GF4GL_2">
          <or>
            <gene reference="MA0135"/>
            <gene reference="MA3512"/>
          </or>
        </geneAssociation>
        <geneAssociation id="ga_254" reaction="R_GF4GL_3">
          <or>
            <gene reference="MA0135"/>
            <gene reference="MA3512"/>
          </or>
        </geneAssociation>
        <geneAssociation id="ga_255" reaction="R_GF4GL_4">
          <or>
            <gene reference="MA0135"/>
            <gene reference="MA3512"/>
          </or>
        </geneAssociation>
        <geneAssociation id="ga_256" reaction="R_GF4GL_5">
          <or>
            <gene reference="MA0135"/>
            <gene reference="MA3512"/>
          </or>
        </geneAssociation>
        <geneAssociation id="ga_257" reaction="R_GF4GL_6">
          <or>
            <gene reference="MA0135"/>
            <gene reference="MA3512"/>
          </or>
        </geneAssociation>
        <geneAssociation id="ga_258" reaction="R_GF6PTA">
          <gene reference="MA3023"/>
        </geneAssociation>
        <geneAssociation id="ga_259" reaction="R_GGDPRED">
          <and>
            <gene reference="MA1484"/>
            <gene reference="MA1485"/>
          </and>
        </geneAssociation>
        <geneAssociation id="ga_260" reaction="R_GGGPS">
          <gene reference="MA3969"/>
        </geneAssociation>
        <geneAssociation id="ga_261" reaction="R_GHMT2">
          <gene reference="MA3520"/>
        </geneAssociation>
        <geneAssociation id="ga_262" reaction="R_GK__adp">
          <or>
            <gene reference="MA3562"/>
            <gene reference="MA3563"/>
          </or>
        </geneAssociation>
        <geneAssociation id="ga_263" reaction="R_GLCGSD">
          <or>
            <gene reference="MA1190"/>
            <gene reference="MA4050"/>
          </or>
        </geneAssociation>
        <geneAssociation id="ga_264" reaction="R_GLCNt2r">
          <gene reference="MA0021"/>
        </geneAssociation>
        <geneAssociation id="ga_265" reaction="R_GLCP">
          <or>
            <gene reference="MA0905"/>
            <gene reference="MA1874"/>
            <gene reference="MA2628"/>
          </or>
        </geneAssociation>
        <geneAssociation id="ga_266" reaction="R_GLCS2">
          <gene reference="MA3679"/>
        </geneAssociation>
        <geneAssociation id="ga_267" reaction="R_GLNS">
          <gene reference="MA4216"/>
        </geneAssociation>
        <geneAssociation id="ga_268" reaction="R_GLNTRAT">
          <and>
            <gene reference="MA1317"/>
            <gene reference="MA2862"/>
            <gene reference="MA4522"/>
            <gene reference="MA4523"/>
            <gene reference="MA4524"/>
          </and>
        </geneAssociation>
        <geneAssociation id="ga_269" reaction="R_GLU5K">
          <gene reference="MA4101"/>
        </geneAssociation>
        <geneAssociation id="ga_270" reaction="R_GLUDC">
          <gene reference="MA1949"/>
        </geneAssociation>
        <geneAssociation id="ga_271" reaction="R_GLUDxi">
          <gene reference="MA3169"/>
        </geneAssociation>
        <geneAssociation id="ga_272" reaction="R_GLUDyi">
          <gene reference="MA3169"/>
        </geneAssociation>
        <geneAssociation id="ga_273" reaction="R_GLUPRT">
          <gene reference="MA3193"/>
        </geneAssociation>
        <geneAssociation id="ga_274" reaction="R_GLUS_F420">
          <or>
            <gene reference="MA3787"/>
            <gene reference="MA4216"/>
            <gene reference="MA4217"/>
            <gene reference="MA4218"/>
          </or>
        </geneAssociation>
        <geneAssociation id="ga_275" reaction="R_GLUTRR">
          <gene reference="MA0577"/>
        </geneAssociation>
        <geneAssociation id="ga_276" reaction="R_GLUTRS">
          <and>
            <gene reference="MA0587"/>
            <or>
              <gene reference="MAt4702"/>
              <gene reference="MAt4701"/>
              <gene reference="MAt4731"/>
            </or>
          </and>
        </geneAssociation>
        <geneAssociation id="ga_277" reaction="R_GLUTRS_Gln">
          <gene reference="MA0587"/>
        </geneAssociation>
        <geneAssociation id="ga_278" reaction="R_GLUt2r">
          <gene reference="MA2961"/>
        </geneAssociation>
        <geneAssociation id="ga_279" reaction="R_GLUt4">
          <gene reference="MA2961"/>
        </geneAssociation>
        <geneAssociation id="ga_280" reaction="R_GLXO1">
          <gene reference="MA2860"/>
        </geneAssociation>
        <geneAssociation id="ga_281" reaction="R_GLYALDOX">
          <or>
            <gene reference="MA2962"/>
            <gene reference="MA3989"/>
          </or>
        </geneAssociation>
        <geneAssociation id="ga_282" reaction="R_GLYBabc">
          <and>
            <gene reference="MA2145"/>
            <gene reference="MA2146"/>
            <gene reference="MA2147"/>
          </and>
        </geneAssociation>
        <geneAssociation id="ga_283" reaction="R_GLYCDx">
          <gene reference="MA0591"/>
        </geneAssociation>
        <geneAssociation id="ga_284" reaction="R_GLYOX">
          <gene reference="MA2320"/>
        </geneAssociation>
        <geneAssociation id="ga_285" reaction="R_GLYTRS">
          <and>
            <gene reference="MA0097"/>
            <or>
              <gene reference="MAt4724"/>
              <gene reference="MAt4733"/>
              <gene reference="MAt4722"/>
              <gene reference="MAt4719"/>
              <gene reference="MAt4695"/>
            </or>
          </and>
        </geneAssociation>
        <geneAssociation id="ga_286" reaction="R_GLYt4r">
          <gene reference="MA2837"/>
        </geneAssociation>
        <geneAssociation id="ga_287" reaction="R_GMAND">
          <or>
            <gene reference="MA1173"/>
            <gene reference="MA1174"/>
          </or>
        </geneAssociation>
        <geneAssociation id="ga_288" reaction="R_GMPS">
          <and>
            <gene reference="MA4511"/>
            <gene reference="MA4590"/>
          </and>
        </geneAssociation>
        <geneAssociation id="ga_289" reaction="R_GMPS2">
          <and>
            <gene reference="MA4511"/>
            <gene reference="MA4590"/>
          </and>
        </geneAssociation>
        <geneAssociation id="ga_290" reaction="R_GRTT">
          <or>
            <gene reference="MA0606"/>
            <gene reference="MA1831"/>
            <gene reference="MA3723"/>
            <gene reference="MA4150"/>
            <gene reference="MA4402"/>
          </or>
        </geneAssociation>
        <geneAssociation id="ga_291" reaction="R_GRTT2">
          <or>
            <gene reference="MA0606"/>
            <gene reference="MA1831"/>
            <gene reference="MA3723"/>
            <gene reference="MA4150"/>
            <gene reference="MA4402"/>
          </or>
        </geneAssociation>
        <geneAssociation id="ga_292" reaction="R_GSNK">
          <gene reference="MA1373"/>
        </geneAssociation>
        <geneAssociation id="ga_293" reaction="R_GTHOr">
          <or>
            <gene reference="MA1019"/>
            <gene reference="MA4013"/>
          </or>
        </geneAssociation>
        <geneAssociation id="ga_294" reaction="R_GTPCHIV">
          <gene reference="MA4517"/>
        </geneAssociation>
        <geneAssociation id="ga_295" reaction="R_GUACYC">
          <gene reference="MA4044"/>
        </geneAssociation>
        <geneAssociation id="ga_296" reaction="R_GUAD">
          <gene reference="MA3407"/>
        </geneAssociation>
        <geneAssociation id="ga_297" reaction="R_GUAPRT">
          <gene reference="MA0717"/>
        </geneAssociation>
        <geneAssociation id="ga_298" reaction="R_H4MPTGL_atp">
          <gene reference="MA3268"/>
        </geneAssociation>
        <geneAssociation id="ga_299" reaction="R_H4MPTGL_gtp">
          <gene reference="MA3268"/>
        </geneAssociation>
        <geneAssociation id="ga_300" reaction="R_HASD">
          <gene reference="MA0115"/>
        </geneAssociation>
        <geneAssociation id="ga_301" reaction="R_HATGH">
          <or>
            <gene reference="MA0691"/>
            <gene reference="MA0692"/>
            <and>
              <gene reference="MA1484"/>
              <gene reference="MA1485"/>
            </and>
          </or>
        </geneAssociation>
        <geneAssociation id="ga_302" reaction="R_HATIH">
          <or>
            <gene reference="MA0691"/>
            <gene reference="MA0692"/>
            <and>
              <gene reference="MA1484"/>
              <gene reference="MA1485"/>
            </and>
          </or>
        </geneAssociation>
        <geneAssociation id="ga_303" reaction="R_HATSH">
          <or>
            <gene reference="MA0691"/>
            <gene reference="MA0692"/>
            <and>
              <gene reference="MA1484"/>
              <gene reference="MA1485"/>
            </and>
          </or>
        </geneAssociation>
        <geneAssociation id="ga_304" reaction="R_HBZOPT">
          <gene reference="MA0961"/>
        </geneAssociation>
        <geneAssociation id="ga_305" reaction="R_HCARNHYD">
          <gene reference="MA2653"/>
        </geneAssociation>
        <geneAssociation id="ga_306" reaction="R_HCITS">
          <gene reference="MA3342"/>
        </geneAssociation>
        <geneAssociation id="ga_307" reaction="R_HCO3E">
          <gene reference="MA2536"/>
        </geneAssociation>
        <geneAssociation id="ga_308" reaction="R_HCO3E_e">
          <gene reference="MA2536"/>
        </geneAssociation>
        <geneAssociation id="ga_309" reaction="R_HDR">
          <and>
            <or>
              <gene reference="MA0526"/>
              <gene reference="MA0688"/>
            </or>
            <gene reference="MA0687"/>
          </and>
        </geneAssociation>
        <geneAssociation id="ga_310" reaction="R_HDR_2">
          <and>
            <or>
              <gene reference="MA2868"/>
              <gene reference="MA3128"/>
            </or>
            <or>
              <gene reference="MA3126"/>
              <gene reference="MA4237"/>
            </or>
            <or>
              <gene reference="MA3127"/>
              <gene reference="MA4236"/>
            </or>
            <gene reference="MA2867"/>
          </and>
        </geneAssociation>
        <geneAssociation id="ga_311" reaction="R_HETZK">
          <gene reference="MA2723"/>
        </geneAssociation>
        <geneAssociation id="ga_312" reaction="R_HEX7">
          <gene reference="MA1840"/>
        </geneAssociation>
        <geneAssociation id="ga_313" reaction="R_HIBD">
          <gene reference="MA0614"/>
        </geneAssociation>
        <geneAssociation id="ga_314" reaction="R_HISTD">
          <gene reference="MA3201"/>
        </geneAssociation>
        <geneAssociation id="ga_315" reaction="R_HISTP">
          <gene reference="MA0219"/>
        </geneAssociation>
        <geneAssociation id="ga_316" reaction="R_HISTRS">
          <and>
            <gene reference="MA0943"/>
            <gene reference="MAt4713"/>
          </and>
        </geneAssociation>
        <geneAssociation id="ga_317" reaction="R_HKt">
          <gene reference="MA3999"/>
        </geneAssociation>
        <geneAssociation id="ga_318" reaction="R_HMBS">
          <gene reference="MA0582"/>
        </geneAssociation>
        <geneAssociation id="ga_319" reaction="R_HMGCOARi">
          <gene reference="MA3073"/>
        </geneAssociation>
        <geneAssociation id="ga_320" reaction="R_HMGCOASi">
          <gene reference="MA4041"/>
        </geneAssociation>
        <geneAssociation id="ga_321" reaction="R_HMPK1">
          <gene reference="MA3197"/>
        </geneAssociation>
        <geneAssociation id="ga_322" reaction="R_HPYRRx">
          <gene reference="MA1334"/>
        </geneAssociation>
        <geneAssociation id="ga_323" reaction="R_HPYRRy">
          <gene reference="MA1334"/>
        </geneAssociation>
        <geneAssociation id="ga_324" reaction="R_HSDx">
          <gene reference="MA2572"/>
        </geneAssociation>
        <geneAssociation id="ga_325" reaction="R_HSDy">
          <gene reference="MA2572"/>
        </geneAssociation>
        <geneAssociation id="ga_326" reaction="R_HSERTA">
          <gene reference="MA2714"/>
        </geneAssociation>
        <geneAssociation id="ga_327" reaction="R_HSPMS">
          <gene reference="MA1636"/>
        </geneAssociation>
        <geneAssociation id="ga_328" reaction="R_HSTPT">
          <or>
            <gene reference="MA0118"/>
            <gene reference="MA0942"/>
          </or>
        </geneAssociation>
        <geneAssociation id="ga_329" reaction="R_HXPRT">
          <gene reference="MA1687"/>
        </geneAssociation>
        <geneAssociation id="ga_330" reaction="R_ICITRED">
          <gene reference="MA4265"/>
        </geneAssociation>
        <geneAssociation id="ga_331" reaction="R_IG3PS">
          <and>
            <gene reference="MA0541"/>
            <gene reference="MA0913"/>
          </and>
        </geneAssociation>
        <geneAssociation id="ga_332" reaction="R_IGPDH">
          <gene reference="MA0219"/>
        </geneAssociation>
        <geneAssociation id="ga_333" reaction="R_IGPS">
          <gene reference="MA2992"/>
        </geneAssociation>
        <geneAssociation id="ga_334" reaction="R_ILETA">
          <gene reference="MA4349"/>
        </geneAssociation>
        <geneAssociation id="ga_335" reaction="R_ILETRS">
          <and>
            <gene reference="MA2431"/>
            <or>
              <gene reference="MAt4715"/>
              <gene reference="MAt4714"/>
            </or>
          </and>
        </geneAssociation>
        <geneAssociation id="ga_336" reaction="R_ILEt2r">
          <and>
            <gene reference="MA3437"/>
            <gene reference="MA3438"/>
          </and>
        </geneAssociation>
        <geneAssociation id="ga_337" reaction="R_IMPC">
          <gene reference="MA4012"/>
        </geneAssociation>
        <geneAssociation id="ga_338" reaction="R_INDPYRD">
          <gene reference="MA0594"/>
        </geneAssociation>
        <geneAssociation id="ga_339" reaction="R_INS2D">
          <gene reference="MA4448"/>
        </geneAssociation>
        <geneAssociation id="ga_340" reaction="R_INSK">
          <gene reference="MA1373"/>
        </geneAssociation>
        <geneAssociation id="ga_341" reaction="R_IOR">
          <and>
            <or>
              <gene reference="MA1022"/>
              <gene reference="MA1727"/>
              <gene reference="MA1982"/>
            </or>
            <or>
              <gene reference="MA1023"/>
              <gene reference="MA1726"/>
            </or>
          </and>
        </geneAssociation>
        <geneAssociation id="ga_342" reaction="R_IOR2">
          <or>
            <and>
              <or>
                <gene reference="MA1022"/>
                <gene reference="MA1727"/>
                <gene reference="MA1982"/>
              </or>
              <or>
                <gene reference="MA1023"/>
                <gene reference="MA1726"/>
              </or>
            </and>
            <and>
              <gene reference="MA2909"/>
              <gene reference="MA2910"/>
              <gene reference="MA2911"/>
            </and>
          </or>
        </geneAssociation>
        <geneAssociation id="ga_343" reaction="R_IOR3">
          <and>
            <or>
              <gene reference="MA1022"/>
              <gene reference="MA1727"/>
              <gene reference="MA1982"/>
            </or>
            <or>
              <gene reference="MA1023"/>
              <gene reference="MA1726"/>
            </or>
          </and>
        </geneAssociation>
        <geneAssociation id="ga_344" reaction="R_IPDDI3x">
          <gene reference="MA0604"/>
        </geneAssociation>
        <geneAssociation id="ga_345" reaction="R_IPDDI3y">
          <gene reference="MA0604"/>
        </geneAssociation>
        <geneAssociation id="ga_346" reaction="R_IPDPH">
          <gene reference="MA0127"/>
        </geneAssociation>
        <geneAssociation id="ga_347" reaction="R_IPMD">
          <or>
            <gene reference="MA0201"/>
            <gene reference="MA3748"/>
          </or>
        </geneAssociation>
        <geneAssociation id="ga_348" reaction="R_IPPK">
          <gene reference="MA0603"/>
        </geneAssociation>
        <geneAssociation id="ga_349" reaction="R_IPPMIa">
          <and>
            <or>
              <gene reference="MA0202"/>
              <gene reference="MA1223"/>
            </or>
            <or>
              <gene reference="MA1393"/>
              <gene reference="MA0642"/>
              <gene reference="MA4415"/>
            </or>
          </and>
        </geneAssociation>
        <geneAssociation id="ga_350" reaction="R_IPPMIb">
          <and>
            <or>
              <gene reference="MA0202"/>
              <gene reference="MA1223"/>
            </or>
            <or>
              <gene reference="MA1393"/>
              <gene reference="MA0642"/>
              <gene reference="MA4415"/>
            </or>
          </and>
        </geneAssociation>
        <geneAssociation id="ga_351" reaction="R_IPPS">
          <gene reference="MA4615"/>
        </geneAssociation>
        <geneAssociation id="ga_352" reaction="R_KARA1">
          <gene reference="MA3790"/>
        </geneAssociation>
        <geneAssociation id="ga_353" reaction="R_KARA2">
          <gene reference="MA3790"/>
        </geneAssociation>
        <geneAssociation id="ga_354" reaction="R_KCCt">
          <gene reference="MA4506"/>
        </geneAssociation>
        <geneAssociation id="ga_355" reaction="R_Kt2r">
          <or>
            <gene reference="MA1527"/>
            <gene reference="MA1550"/>
            <gene reference="MA2034"/>
            <gene reference="MA2218"/>
            <gene reference="MA2448"/>
            <gene reference="MA3398"/>
          </or>
        </geneAssociation>
        <geneAssociation id="ga_356" reaction="R_LCAD">
          <or>
            <gene reference="MA2860"/>
            <gene reference="MA4086"/>
          </or>
        </geneAssociation>
        <geneAssociation id="ga_357" reaction="R_LCYSTAT">
          <or>
            <gene reference="MA0636"/>
            <gene reference="MA1385"/>
            <gene reference="MA1819"/>
          </or>
        </geneAssociation>
        <geneAssociation id="ga_358" reaction="R_LCYSTS">
          <gene reference="MA3297"/>
        </geneAssociation>
        <geneAssociation id="ga_359" reaction="R_LEUTA">
          <gene reference="MA4349"/>
        </geneAssociation>
        <geneAssociation id="ga_360" reaction="R_LEUTRS">
          <and>
            <gene reference="MA1611"/>
            <or>
              <gene reference="MAt4707"/>
              <gene reference="MAt4723"/>
              <gene reference="MAt4732"/>
              <gene reference="MAt4710"/>
              <gene reference="MAt4698"/>
              <gene reference="MAt4699"/>
            </or>
          </and>
        </geneAssociation>
        <geneAssociation id="ga_361" reaction="R_LEUt2r">
          <and>
            <gene reference="MA3437"/>
            <gene reference="MA3438"/>
          </and>
        </geneAssociation>
        <geneAssociation id="ga_362" reaction="R_LPFPLT">
          <gene reference="MA0714"/>
        </geneAssociation>
        <geneAssociation id="ga_363" reaction="R_LPPGS">
          <gene reference="MA1488"/>
        </geneAssociation>
        <geneAssociation id="ga_364" reaction="R_LYSAM">
          <gene reference="MA3979"/>
        </geneAssociation>
        <geneAssociation id="ga_365" reaction="R_LYSTRS">
          <or>
            <gene reference="MA0534"/>
            <and>
              <gene reference="MA0760"/>
              <or>
                <gene reference="MAt4700"/>
                <gene reference="MAt4684"/>
              </or>
            </and>
          </or>
        </geneAssociation>
        <geneAssociation id="ga_366" reaction="R_LYSt3r">
          <gene reference="MA2108"/>
        </geneAssociation>
        <geneAssociation id="ga_367" reaction="R_MAN1PT">
          <gene reference="MA3140"/>
        </geneAssociation>
        <geneAssociation id="ga_368" reaction="R_MAN1PT2r">
          <gene reference="MA3781"/>
        </geneAssociation>
        <geneAssociation id="ga_369" reaction="R_MAN6PI">
          <gene reference="MA3781"/>
        </geneAssociation>
        <geneAssociation id="ga_370" reaction="R_MCMMT">
          <and>
            <or>
              <gene reference="MA0455"/>
              <gene reference="MA1616"/>
              <gene reference="MA4392"/>
            </or>
            <or>
              <gene reference="MA0456"/>
              <gene reference="MA1617"/>
              <gene reference="MA4391"/>
            </or>
            <gene reference="MA4379"/>
            <or>
              <gene reference="MA0150"/>
              <gene reference="MA0849"/>
              <gene reference="MA4360"/>
            </or>
          </and>
        </geneAssociation>
        <geneAssociation id="ga_371" reaction="R_MCR">
          <and>
            <gene reference="MA4546"/>
            <gene reference="MA4547"/>
            <gene reference="MA4548"/>
            <gene reference="MA4549"/>
            <gene reference="MA4550"/>
          </and>
        </geneAssociation>
        <geneAssociation id="ga_372" reaction="R_MDH">
          <gene reference="MA0819"/>
        </geneAssociation>
        <geneAssociation id="ga_373" reaction="R_MDHy">
          <gene reference="MA0819"/>
        </geneAssociation>
        <geneAssociation id="ga_374" reaction="R_ME1_rev">
          <gene reference="MA1735"/>
        </geneAssociation>
        <geneAssociation id="ga_375" reaction="R_ME2">
          <gene reference="MA1735"/>
        </geneAssociation>
        <geneAssociation id="ga_376" reaction="R_METAT">
          <or>
            <gene reference="MA0216"/>
            <gene reference="MA0962"/>
          </or>
        </geneAssociation>
        <geneAssociation id="ga_377" reaction="R_METGL">
          <gene reference="MA2532"/>
        </geneAssociation>
        <geneAssociation id="ga_378" reaction="R_METS">
          <or>
            <gene reference="MA0053"/>
            <gene reference="MA0054"/>
            <gene reference="MA3549"/>
          </or>
        </geneAssociation>
        <geneAssociation id="ga_379" reaction="R_METSOXR2">
          <gene reference="MA1431"/>
        </geneAssociation>
        <geneAssociation id="ga_380" reaction="R_METTRS">
          <and>
            <gene reference="MA4046"/>
            <or>
              <gene reference="MAt4740"/>
              <gene reference="MAt4728"/>
              <gene reference="MAt4739"/>
              <gene reference="MAt4696"/>
            </or>
          </and>
        </geneAssociation>
        <geneAssociation id="ga_381" reaction="R_MEVK1">
          <gene reference="MA0602"/>
        </geneAssociation>
        <geneAssociation id="ga_382" reaction="R_MG2abc">
          <gene reference="MA1721"/>
        </geneAssociation>
        <geneAssociation id="ga_383" reaction="R_MGSA2">
          <gene reference="MA4607"/>
        </geneAssociation>
        <geneAssociation id="ga_384" reaction="R_MGt5">
          <gene reference="MA1721"/>
        </geneAssociation>
        <geneAssociation id="ga_385" reaction="R_MHPGLUT">
          <or>
            <gene reference="MA0053"/>
            <gene reference="MA0054"/>
            <gene reference="MA3549"/>
          </or>
        </geneAssociation>
        <geneAssociation id="ga_386" reaction="R_MHPGLUT2">
          <or>
            <gene reference="MA0053"/>
            <gene reference="MA0054"/>
            <gene reference="MA3549"/>
          </or>
        </geneAssociation>
        <geneAssociation id="ga_387" reaction="R_MI3PP">
          <gene reference="MA3344"/>
        </geneAssociation>
        <geneAssociation id="ga_388" reaction="R_MI3PS">
          <or>
            <gene reference="MA0075"/>
            <gene reference="MA2253"/>
          </or>
        </geneAssociation>
        <geneAssociation id="ga_389" reaction="R_MMAMT">
          <and>
            <or>
              <gene reference="MA0144"/>
              <gene reference="MA2972"/>
            </or>
            <or>
              <gene reference="MA0145"/>
              <gene reference="MA2971"/>
            </or>
            <gene reference="MA0146"/>
            <or>
              <gene reference="MA0150"/>
              <gene reference="MA0849"/>
              <gene reference="MA4360"/>
            </or>
          </and>
        </geneAssociation>
        <geneAssociation id="ga_390" reaction="R_MMAt">
          <gene reference="MA0143"/>
        </geneAssociation>
        <geneAssociation id="ga_391" reaction="R_MNabc">
          <and>
            <gene reference="MA0023"/>
            <gene reference="MA0024"/>
            <gene reference="MA0025"/>
          </and>
        </geneAssociation>
        <geneAssociation id="ga_392" reaction="R_MOBDabc">
          <or>
            <and>
              <gene reference="MA0280"/>
              <gene reference="MA0281"/>
              <gene reference="MA0282"/>
            </and>
            <and>
              <gene reference="MA0323"/>
              <gene reference="MA0324"/>
              <gene reference="MA0325"/>
            </and>
            <and>
              <gene reference="MA1235"/>
              <gene reference="MA1236"/>
              <gene reference="MA1237"/>
            </and>
            <and>
              <gene reference="MA2280"/>
              <gene reference="MA2281"/>
              <gene reference="MA2282"/>
            </and>
          </or>
        </geneAssociation>
        <geneAssociation id="ga_393" reaction="R_MSS">
          <gene reference="MA4384"/>
        </geneAssociation>
        <geneAssociation id="ga_394" reaction="R_MTAP">
          <gene reference="MA1409"/>
        </geneAssociation>
        <geneAssociation id="ga_395" reaction="R_MTCMMT">
          <and>
            <gene reference="MA0859"/>
            <or>
              <gene reference="MA0150"/>
              <gene reference="MA0849"/>
              <gene reference="MA4360"/>
            </or>
          </and>
        </geneAssociation>
        <geneAssociation id="ga_396" reaction="R_MTHFC">
          <gene reference="MA3519"/>
        </geneAssociation>
        <geneAssociation id="ga_397" reaction="R_MTHFD2i">
          <gene reference="MA3519"/>
        </geneAssociation>
        <geneAssociation id="ga_398" reaction="R_MTHFR2">
          <gene reference="MA3514"/>
        </geneAssociation>
        <geneAssociation id="ga_399" reaction="R_MTHFR3">
          <gene reference="MA3514"/>
        </geneAssociation>
        <geneAssociation id="ga_400" reaction="R_MTRI">
          <gene reference="MA0076"/>
        </geneAssociation>
        <geneAssociation id="ga_401" reaction="R_MTSPC">
          <gene reference="MA1710"/>
        </geneAssociation>
        <geneAssociation id="ga_402" reaction="R_MTSPCMMT">
          <and>
            <or>
              <gene reference="MA0150"/>
              <gene reference="MA0849"/>
              <gene reference="MA4360"/>
            </or>
            <gene reference="MA0269"/>
            <gene reference="MA0270"/>
            <gene reference="MA0271"/>
            <gene reference="MA0272"/>
            <gene reference="MA0273"/>
            <gene reference="MA0274"/>
            <gene reference="MA0275"/>
            <gene reference="MA0276"/>
          </and>
        </geneAssociation>
        <geneAssociation id="ga_403" reaction="R_NADDP">
          <gene reference="MA1439"/>
        </geneAssociation>
        <geneAssociation id="ga_404" reaction="R_NADK">
          <gene reference="MA3343"/>
        </geneAssociation>
        <geneAssociation id="ga_405" reaction="R_NADS1">
          <or>
            <gene reference="MA1030"/>
            <gene reference="MA3526"/>
            <gene reference="MA3715"/>
          </or>
        </geneAssociation>
        <geneAssociation id="ga_406" reaction="R_NADS2">
          <or>
            <gene reference="MA1030"/>
            <gene reference="MA3526"/>
            <gene reference="MA3715"/>
          </or>
        </geneAssociation>
        <geneAssociation id="ga_407" reaction="R_NAPRTr">
          <gene reference="MA2533"/>
        </geneAssociation>
        <geneAssociation id="ga_408" reaction="R_NAt3_1">
          <or>
            <and>
              <gene reference="MA4566"/>
              <gene reference="MA4567"/>
              <gene reference="MA4568"/>
              <gene reference="MA4569"/>
              <gene reference="MA4570"/>
              <gene reference="MA4572"/>
              <gene reference="MA4665"/>
            </and>
            <gene reference="MA2633"/>
          </or>
        </geneAssociation>
        <geneAssociation id="ga_409" reaction="R_NBAHH">
          <gene reference="MA2653"/>
        </geneAssociation>
        <geneAssociation id="ga_410" reaction="R_NCCt">
          <gene reference="MA4506"/>
        </geneAssociation>
        <geneAssociation id="ga_411" reaction="R_NDPK1">
          <gene reference="MA1524"/>
        </geneAssociation>
        <geneAssociation id="ga_412" reaction="R_NDPK10">
          <gene reference="MA1524"/>
        </geneAssociation>
        <geneAssociation id="ga_413" reaction="R_NDPK2">
          <gene reference="MA1524"/>
        </geneAssociation>
        <geneAssociation id="ga_414" reaction="R_NDPK3">
          <gene reference="MA1524"/>
        </geneAssociation>
        <geneAssociation id="ga_415" reaction="R_NDPK4">
          <gene reference="MA1524"/>
        </geneAssociation>
        <geneAssociation id="ga_416" reaction="R_NDPK5">
          <gene reference="MA1524"/>
        </geneAssociation>
        <geneAssociation id="ga_417" reaction="R_NDPK6">
          <gene reference="MA1524"/>
        </geneAssociation>
        <geneAssociation id="ga_418" reaction="R_NDPK7">
          <gene reference="MA1524"/>
        </geneAssociation>
        <geneAssociation id="ga_419" reaction="R_NDPK8">
          <gene reference="MA1524"/>
        </geneAssociation>
        <geneAssociation id="ga_420" reaction="R_NDPK9">
          <gene reference="MA1524"/>
        </geneAssociation>
        <geneAssociation id="ga_421" reaction="R_NH4t">
          <and>
            <or>
              <gene reference="MA3917"/>
              <gene reference="MA3918"/>
            </or>
            <gene reference="MA4207"/>
          </and>
        </geneAssociation>
        <geneAssociation id="ga_422" reaction="R_NIT_n1p4">
          <or>
            <and>
              <gene reference="MA1208"/>
              <gene reference="MA1209"/>
              <gene reference="MA1210"/>
            </and>
            <and>
              <or>
                <gene reference="MA1205"/>
                <gene reference="MA1213"/>
                <gene reference="MA1633"/>
                <gene reference="MA2032"/>
                <gene reference="MA3627"/>
                <gene reference="MA3895"/>
              </or>
              <or>
                <gene reference="MA1212"/>
                <gene reference="MA1214"/>
                <gene reference="MA3896"/>
              </or>
              <or>
                <gene reference="MA1211"/>
                <gene reference="MA1215"/>
                <gene reference="MA3897"/>
              </or>
              <gene reference="MA3898"/>
              <gene reference="MA3899"/>
              <gene reference="MA4195"/>
              <gene reference="MA3900"/>
              <gene reference="MA3901"/>
              <or>
                <gene reference="MA2717"/>
                <gene reference="MA3265"/>
              </or>
            </and>
            <and>
              <gene reference="MA1217"/>
              <gene reference="MA1216"/>
              <gene reference="MA1218"/>
              <or>
                <gene reference="MA1219"/>
                <gene reference="MA1631"/>
              </or>
              <or>
                <gene reference="MA1220"/>
                <gene reference="MA1632"/>
              </or>
            </and>
          </or>
        </geneAssociation>
        <geneAssociation id="ga_423" reaction="R_NIabc">
          <and>
            <gene reference="MA3455"/>
            <or>
              <gene reference="MA3456"/>
              <gene reference="MA3457"/>
            </or>
            <or>
              <gene reference="MA3458"/>
              <gene reference="MA4673"/>
            </or>
          </and>
        </geneAssociation>
        <geneAssociation id="ga_424" reaction="R_NIt5">
          <gene reference="MA1721"/>
        </geneAssociation>
        <geneAssociation id="ga_425" reaction="R_NMNAT">
          <gene reference="MA3731"/>
        </geneAssociation>
        <geneAssociation id="ga_426" reaction="R_NMNHYD">
          <gene reference="MA0104"/>
        </geneAssociation>
        <geneAssociation id="ga_427" reaction="R_NNAT">
          <gene reference="MA3731"/>
        </geneAssociation>
        <geneAssociation id="ga_428" reaction="R_NNDPR">
          <or>
            <gene reference="MA0322"/>
            <gene reference="MA0955"/>
          </or>
        </geneAssociation>
        <geneAssociation id="ga_429" reaction="R_NT5C">
          <gene reference="MA0104"/>
        </geneAssociation>
        <geneAssociation id="ga_430" reaction="R_NTD1">
          <gene reference="MA0104"/>
        </geneAssociation>
        <geneAssociation id="ga_431" reaction="R_NTD10">
          <gene reference="MA0104"/>
        </geneAssociation>
        <geneAssociation id="ga_432" reaction="R_NTD11">
          <gene reference="MA0104"/>
        </geneAssociation>
        <geneAssociation id="ga_433" reaction="R_NTD2">
          <gene reference="MA0104"/>
        </geneAssociation>
        <geneAssociation id="ga_434" reaction="R_NTD3">
          <gene reference="MA0104"/>
        </geneAssociation>
        <geneAssociation id="ga_435" reaction="R_NTD4">
          <gene reference="MA0104"/>
        </geneAssociation>
        <geneAssociation id="ga_436" reaction="R_NTD5">
          <gene reference="MA0104"/>
        </geneAssociation>
        <geneAssociation id="ga_437" reaction="R_NTD6">
          <gene reference="MA0104"/>
        </geneAssociation>
        <geneAssociation id="ga_438" reaction="R_NTD7">
          <gene reference="MA0104"/>
        </geneAssociation>
        <geneAssociation id="ga_439" reaction="R_NTD8">
          <gene reference="MA0104"/>
        </geneAssociation>
        <geneAssociation id="ga_440" reaction="R_NTD9">
          <gene reference="MA0104"/>
        </geneAssociation>
        <geneAssociation id="ga_441" reaction="R_NTP1">
          <gene reference="MA3706"/>
        </geneAssociation>
        <geneAssociation id="ga_442" reaction="R_NTP2">
          <gene reference="MA3706"/>
        </geneAssociation>
        <geneAssociation id="ga_443" reaction="R_NTP3">
          <gene reference="MA3706"/>
        </geneAssociation>
        <geneAssociation id="ga_444" reaction="R_NTP4">
          <gene reference="MA3706"/>
        </geneAssociation>
        <geneAssociation id="ga_445" reaction="R_NTP5">
          <gene reference="MA3706"/>
        </geneAssociation>
        <geneAssociation id="ga_446" reaction="R_NTP6">
          <gene reference="MA3706"/>
        </geneAssociation>
        <geneAssociation id="ga_447" reaction="R_NTP7">
          <gene reference="MA3706"/>
        </geneAssociation>
        <geneAssociation id="ga_448" reaction="R_NTP8">
          <gene reference="MA3706"/>
        </geneAssociation>
        <geneAssociation id="ga_449" reaction="R_NTP9">
          <gene reference="MA3706"/>
        </geneAssociation>
        <geneAssociation id="ga_450" reaction="R_NTPP11">
          <gene reference="MA3706"/>
        </geneAssociation>
        <geneAssociation id="ga_451" reaction="R_NTPTP1">
          <gene reference="MA0713"/>
        </geneAssociation>
        <geneAssociation id="ga_452" reaction="R_NTRIR2x">
          <or>
            <gene reference="MA0685"/>
            <gene reference="MA3167"/>
          </or>
        </geneAssociation>
        <geneAssociation id="ga_453" reaction="R_NTRIR2y">
          <or>
            <gene reference="MA0685"/>
            <gene reference="MA3167"/>
          </or>
        </geneAssociation>
        <geneAssociation id="ga_454" reaction="R_NaKt_1">
          <gene reference="MA4378"/>
        </geneAssociation>
        <geneAssociation id="ga_455" reaction="R_Naabc">
          <and>
            <gene reference="MA2433"/>
            <gene reference="MA2434"/>
            <gene reference="MA2435"/>
            <gene reference="MA2436"/>
            <gene reference="MA2437"/>
            <gene reference="MA2438"/>
            <gene reference="MA2439"/>
            <gene reference="MA2440"/>
            <gene reference="MA2441"/>
          </and>
        </geneAssociation>
        <geneAssociation id="ga_456" reaction="R_OCBT">
          <gene reference="MA3310"/>
        </geneAssociation>
        <geneAssociation id="ga_457" reaction="R_OCTDPSYN">
          <gene reference="MA4150"/>
        </geneAssociation>
        <geneAssociation id="ga_458" reaction="R_OMPDC">
          <gene reference="MA0969"/>
        </geneAssociation>
        <geneAssociation id="ga_459" reaction="R_OORr">
          <and>
            <gene reference="MA3075"/>
            <gene reference="MA3076"/>
          </and>
        </geneAssociation>
        <geneAssociation id="ga_460" reaction="R_OPAH">
          <gene reference="MA2300"/>
        </geneAssociation>
        <geneAssociation id="ga_461" reaction="R_ORNCD">
          <gene reference="MA3252"/>
        </geneAssociation>
        <geneAssociation id="ga_462" reaction="R_ORNDC">
          <gene reference="MA2728"/>
        </geneAssociation>
        <geneAssociation id="ga_463" reaction="R_ORNTAC">
          <gene reference="MA3564"/>
        </geneAssociation>
        <geneAssociation id="ga_464" reaction="R_ORPT">
          <or>
            <gene reference="MA0919"/>
            <gene reference="MA2520"/>
            <gene reference="MA3307"/>
          </or>
        </geneAssociation>
        <geneAssociation id="ga_465" reaction="R_OSUCCL">
          <gene reference="MA4265"/>
        </geneAssociation>
        <geneAssociation id="ga_466" reaction="R_OXADC">
          <gene reference="MA2076"/>
        </geneAssociation>
        <geneAssociation id="ga_467" reaction="R_P5CRx">
          <or>
            <gene reference="MA0152"/>
            <gene reference="MA4102"/>
          </or>
        </geneAssociation>
        <geneAssociation id="ga_468" reaction="R_P5CRy">
          <or>
            <gene reference="MA0152"/>
            <gene reference="MA4102"/>
          </or>
        </geneAssociation>
        <geneAssociation id="ga_469" reaction="R_PACCOAL">
          <or>
            <gene reference="MA2244"/>
            <gene reference="MA3853"/>
          </or>
        </geneAssociation>
        <geneAssociation id="ga_470" reaction="R_PACCOAL2">
          <or>
            <gene reference="MA2244"/>
            <gene reference="MA3853"/>
          </or>
        </geneAssociation>
        <geneAssociation id="ga_471" reaction="R_PACCOAL3">
          <or>
            <gene reference="MA2244"/>
            <gene reference="MA3853"/>
          </or>
        </geneAssociation>
        <geneAssociation id="ga_472" reaction="R_PAPSR">
          <gene reference="MA2894"/>
        </geneAssociation>
        <geneAssociation id="ga_473" reaction="R_PC">
          <and>
            <gene reference="MA0674"/>
            <gene reference="MA0675"/>
          </and>
        </geneAssociation>
        <geneAssociation id="ga_474" reaction="R_PFK__adp">
          <gene reference="MA3563"/>
        </geneAssociation>
        <geneAssociation id="ga_475" reaction="R_PGAMT">
          <gene reference="MA3024"/>
        </geneAssociation>
        <geneAssociation id="ga_476" reaction="R_PGCD">
          <gene reference="MA0592"/>
        </geneAssociation>
        <geneAssociation id="ga_477" reaction="R_PGI">
          <gene reference="MA0821"/>
        </geneAssociation>
        <geneAssociation id="ga_478" reaction="R_PGK">
          <or>
            <gene reference="MA2669"/>
            <gene reference="MA3592"/>
          </or>
        </geneAssociation>
        <geneAssociation id="ga_479" reaction="R_PGLYCP">
          <gene reference="MA3544"/>
        </geneAssociation>
        <geneAssociation id="ga_480" reaction="R_PGM">
          <or>
            <gene reference="MA0132"/>
            <gene reference="MA2400"/>
            <gene reference="MA2671"/>
            <gene reference="MA4007"/>
          </or>
        </geneAssociation>
        <geneAssociation id="ga_481" reaction="R_PGMT">
          <or>
            <gene reference="MA0451"/>
            <gene reference="MA2665"/>
          </or>
        </geneAssociation>
        <geneAssociation id="ga_482" reaction="R_PHETA1">
          <or>
            <gene reference="MA0636"/>
            <gene reference="MA1385"/>
            <gene reference="MA1819"/>
          </or>
        </geneAssociation>
        <geneAssociation id="ga_483" reaction="R_PHETRS">
          <and>
            <gene reference="MA0171"/>
            <gene reference="MA1956"/>
            <or>
              <gene reference="MAt4721"/>
              <gene reference="MAt4718"/>
            </or>
          </and>
        </geneAssociation>
        <geneAssociation id="ga_484" reaction="R_PIabc">
          <or>
            <and>
              <gene reference="MA0887"/>
              <gene reference="MA0888"/>
              <gene reference="MA0889"/>
              <gene reference="MA0890"/>
            </and>
            <and>
              <gene reference="MA3093"/>
              <gene reference="MA3094"/>
              <gene reference="MA3095"/>
            </and>
          </or>
        </geneAssociation>
        <geneAssociation id="ga_485" reaction="R_PIt">
          <or>
            <gene reference="MA2935"/>
            <gene reference="MA3014"/>
          </or>
        </geneAssociation>
        <geneAssociation id="ga_486" reaction="R_PMANM">
          <or>
            <gene reference="MA0241"/>
            <gene reference="MA2665"/>
          </or>
        </geneAssociation>
        <geneAssociation id="ga_487" reaction="R_PMPK">
          <gene reference="MA3197"/>
        </geneAssociation>
        <geneAssociation id="ga_488" reaction="R_PMVD">
          <gene reference="MA0601"/>
        </geneAssociation>
        <geneAssociation id="ga_489" reaction="R_POK">
          <gene reference="MA1278"/>
        </geneAssociation>
        <geneAssociation id="ga_490" reaction="R_POR2">
          <and>
            <gene reference="MA0032"/>
            <or>
              <gene reference="MA0031"/>
              <gene reference="MA2407"/>
            </or>
            <gene reference="MA0033"/>
            <gene reference="MA0034"/>
          </and>
        </geneAssociation>
        <geneAssociation id="ga_491" reaction="R_POR3">
          <or>
            <and>
              <gene reference="MA0032"/>
              <or>
                <gene reference="MA0031"/>
                <gene reference="MA2407"/>
              </or>
              <gene reference="MA0033"/>
              <gene reference="MA0034"/>
            </and>
            <and>
              <gene reference="MA2909"/>
              <gene reference="MA2910"/>
              <gene reference="MA2911"/>
            </and>
          </or>
        </geneAssociation>
        <geneAssociation id="ga_492" reaction="R_PPA">
          <gene reference="MA2676"/>
        </geneAssociation>
        <geneAssociation id="ga_493" reaction="R_PPA2">
          <or>
            <gene reference="MA0083"/>
            <gene reference="MA2351"/>
          </or>
        </geneAssociation>
        <geneAssociation id="ga_494" reaction="R_PPAKr">
          <gene reference="MA3606"/>
        </geneAssociation>
        <geneAssociation id="ga_495" reaction="R_PPA_1">
          <gene reference="MA3880"/>
        </geneAssociation>
        <geneAssociation id="ga_496" reaction="R_PPA_3">
          <gene reference="MA3879"/>
        </geneAssociation>
        <geneAssociation id="ga_497" reaction="R_PPBNGS">
          <gene reference="MA0578"/>
        </geneAssociation>
        <geneAssociation id="ga_498" reaction="R_PPC">
          <gene reference="MA2690"/>
        </geneAssociation>
        <geneAssociation id="ga_499" reaction="R_PPCDC">
          <gene reference="MA1280"/>
        </geneAssociation>
        <geneAssociation id="ga_500" reaction="R_PPDK">
          <gene reference="MA0608"/>
        </geneAssociation>
        <geneAssociation id="ga_501" reaction="R_PPK2">
          <gene reference="MA0081"/>
        </geneAssociation>
        <geneAssociation id="ga_502" reaction="R_PPKr">
          <gene reference="MA0081"/>
        </geneAssociation>
        <geneAssociation id="ga_503" reaction="R_PPNCL2">
          <gene reference="MA1280"/>
        </geneAssociation>
        <geneAssociation id="ga_504" reaction="R_PPND">
          <gene reference="MA4595"/>
        </geneAssociation>
        <geneAssociation id="ga_505" reaction="R_PPNDH">
          <gene reference="MA3150"/>
        </geneAssociation>
        <geneAssociation id="ga_506" reaction="R_PPS">
          <or>
            <gene reference="MA2458"/>
            <gene reference="MA2667"/>
            <gene reference="MA3408"/>
          </or>
        </geneAssociation>
        <geneAssociation id="ga_507" reaction="R_PPTS">
          <gene reference="MA1278"/>
        </geneAssociation>
        <geneAssociation id="ga_508" reaction="R_PRAGSr">
          <gene reference="MA3309"/>
        </geneAssociation>
        <geneAssociation id="ga_509" reaction="R_PRAIS">
          <gene reference="MA0130"/>
        </geneAssociation>
        <geneAssociation id="ga_510" reaction="R_PRAIi">
          <gene reference="MA2988"/>
        </geneAssociation>
        <geneAssociation id="ga_511" reaction="R_PRAMPC">
          <gene reference="MA0908"/>
        </geneAssociation>
        <geneAssociation id="ga_512" reaction="R_PRASCS">
          <gene reference="MA4063"/>
        </geneAssociation>
        <geneAssociation id="ga_513" reaction="R_PRATPP">
          <gene reference="MA1392"/>
        </geneAssociation>
        <geneAssociation id="ga_514" reaction="R_PRFGS">
          <and>
            <or>
              <gene reference="MA1963"/>
              <gene reference="MA1964"/>
            </or>
            <gene reference="MA4055"/>
          </and>
        </geneAssociation>
        <geneAssociation id="ga_515" reaction="R_PRMICIi">
          <or>
            <gene reference="MA0218"/>
            <gene reference="MA4435"/>
          </or>
        </geneAssociation>
        <geneAssociation id="ga_516" reaction="R_PROTRS">
          <and>
            <gene reference="MA3886"/>
            <or>
              <gene reference="MAt4689"/>
              <gene reference="MAt4690"/>
              <gene reference="MAt4694"/>
            </or>
          </and>
        </geneAssociation>
        <geneAssociation id="ga_517" reaction="R_PROabc">
          <and>
            <gene reference="MA2145"/>
            <gene reference="MA2146"/>
            <gene reference="MA2147"/>
          </and>
        </geneAssociation>
        <geneAssociation id="ga_518" reaction="R_PROt4">
          <or>
            <gene reference="MA0279"/>
            <gene reference="MA1316"/>
          </or>
        </geneAssociation>
        <geneAssociation id="ga_519" reaction="R_PRPPP">
          <gene reference="MA2851"/>
        </geneAssociation>
        <geneAssociation id="ga_520" reaction="R_PRPPS">
          <gene reference="MA1167"/>
        </geneAssociation>
        <geneAssociation id="ga_521" reaction="R_PSCVT">
          <gene reference="MA4544"/>
        </geneAssociation>
        <geneAssociation id="ga_522" reaction="R_PSERT">
          <gene reference="MA2304"/>
        </geneAssociation>
        <geneAssociation id="ga_523" reaction="R_PSP_L">
          <or>
            <gene reference="MA0678"/>
            <gene reference="MA4428"/>
            <gene reference="MA4429"/>
          </or>
        </geneAssociation>
        <geneAssociation id="ga_524" reaction="R_PTAr">
          <gene reference="MA3607"/>
        </geneAssociation>
        <geneAssociation id="ga_525" reaction="R_PTHPS">
          <or>
            <gene reference="MA0956"/>
            <gene reference="MA4196"/>
          </or>
        </geneAssociation>
        <geneAssociation id="ga_526" reaction="R_PTPATi">
          <gene reference="MA3546"/>
        </geneAssociation>
        <geneAssociation id="ga_527" reaction="R_PYDXS">
          <and>
            <gene reference="MA1566"/>
            <gene reference="MA1567"/>
          </and>
        </geneAssociation>
        <geneAssociation id="ga_528" reaction="R_PYK">
          <gene reference="MA3890"/>
        </geneAssociation>
        <geneAssociation id="ga_529" reaction="R_PYRDC">
          <gene reference="MA0594"/>
        </geneAssociation>
        <geneAssociation id="ga_530" reaction="R_PYRFALDC">
          <and>
            <gene reference="MA3791"/>
            <gene reference="MA3792"/>
          </and>
        </geneAssociation>
        <geneAssociation id="ga_531" reaction="R_PYRTHMPPTRX">
          <and>
            <or>
              <gene reference="MA1354"/>
              <gene reference="MA1958"/>
              <gene reference="MA3792"/>
            </or>
            <gene reference="MA3791"/>
          </and>
        </geneAssociation>
        <geneAssociation id="ga_532" reaction="R_QULNS">
          <gene reference="MA0959"/>
        </geneAssociation>
        <geneAssociation id="ga_533" reaction="R_R00430">
          <gene reference="MA3890"/>
        </geneAssociation>
        <geneAssociation id="ga_534" reaction="R_R01411">
          <gene reference="MA2559"/>
        </geneAssociation>
        <geneAssociation id="ga_535" reaction="R_R01986">
          <gene reference="MA2860"/>
        </geneAssociation>
        <geneAssociation id="ga_536" reaction="R_R02549">
          <gene reference="MA2860"/>
        </geneAssociation>
        <geneAssociation id="ga_537" reaction="R_R03896">
          <and>
            <or>
              <gene reference="MA0202"/>
              <gene reference="MA1223"/>
            </or>
            <gene reference="MA1393"/>
          </and>
        </geneAssociation>
        <geneAssociation id="ga_538" reaction="R_R04215">
          <gene reference="MA3766"/>
        </geneAssociation>
        <geneAssociation id="ga_539" reaction="R_R05680">
          <gene reference="MA3686"/>
        </geneAssociation>
        <geneAssociation id="ga_540" reaction="R_R07405">
          <gene reference="MA1376"/>
        </geneAssociation>
        <geneAssociation id="ga_541" reaction="R_SEPRS">
          <gene reference="MA0090"/>
        </geneAssociation>
        <geneAssociation id="ga_542" reaction="R_R2MMALSYN">
          <gene reference="MA3793"/>
        </geneAssociation>
        <geneAssociation id="ga_543" reaction="R_RBFSa">
          <and>
            <gene reference="MA1817"/>
            <gene reference="MA1818"/>
          </and>
        </geneAssociation>
        <geneAssociation id="ga_544" reaction="R_RBFSb">
          <and>
            <gene reference="MA1817"/>
            <gene reference="MA1818"/>
          </and>
        </geneAssociation>
        <geneAssociation id="ga_545" reaction="R_RBK">
          <gene reference="MA1373"/>
        </geneAssociation>
        <geneAssociation id="ga_546" reaction="R_RBPC">
          <gene reference="MA4555"/>
        </geneAssociation>
        <geneAssociation id="ga_547" reaction="R_RBPI">
          <gene reference="MA2851"/>
        </geneAssociation>
        <geneAssociation id="ga_548" reaction="R_RH2CD">
          <and>
            <gene reference="MA3085"/>
            <gene reference="MA3751"/>
          </and>
        </geneAssociation>
        <geneAssociation id="ga_549" reaction="R_RH3CD">
          <and>
            <gene reference="MA3085"/>
            <gene reference="MA3751"/>
          </and>
        </geneAssociation>
        <geneAssociation id="ga_550" reaction="R_RNDR1">
          <gene reference="MA1665"/>
        </geneAssociation>
        <geneAssociation id="ga_551" reaction="R_RNDR2">
          <gene reference="MA1665"/>
        </geneAssociation>
        <geneAssociation id="ga_552" reaction="R_RNDR3">
          <gene reference="MA1665"/>
        </geneAssociation>
        <geneAssociation id="ga_553" reaction="R_RNDR4">
          <gene reference="MA1665"/>
        </geneAssociation>
        <geneAssociation id="ga_554" reaction="R_RNF">
          <and>
            <gene reference="MA0658"/>
            <gene reference="MA0659"/>
            <gene reference="MA0660"/>
            <gene reference="MA0661"/>
            <gene reference="MA0662"/>
            <gene reference="MA0663"/>
            <gene reference="MA0664"/>
            <gene reference="MA0665"/>
          </and>
        </geneAssociation>
        <geneAssociation id="ga_555" reaction="R_RNTR1">
          <gene reference="MA0072"/>
        </geneAssociation>
        <geneAssociation id="ga_556" reaction="R_RNTR2">
          <gene reference="MA0072"/>
        </geneAssociation>
        <geneAssociation id="ga_557" reaction="R_RNTR3">
          <gene reference="MA0072"/>
        </geneAssociation>
        <geneAssociation id="ga_558" reaction="R_RNTR4">
          <gene reference="MA0072"/>
        </geneAssociation>
        <geneAssociation id="ga_559" reaction="R_RPI">
          <gene reference="MA1683"/>
        </geneAssociation>
        <geneAssociation id="ga_560" reaction="R_RU5PS">
          <gene reference="MA4608"/>
        </geneAssociation>
        <geneAssociation id="ga_561" reaction="R_RZ5PP2">
          <gene reference="MA0940"/>
        </geneAssociation>
        <geneAssociation id="ga_562" reaction="R_SADT2">
          <gene reference="MA3680"/>
        </geneAssociation>
        <geneAssociation id="ga_563" reaction="R_SDPTA">
          <gene reference="MA0119"/>
        </geneAssociation>
        <geneAssociation id="ga_564" reaction="R_SERAT">
          <or>
            <gene reference="MA2721"/>
            <gene reference="MA3442"/>
          </or>
        </geneAssociation>
        <geneAssociation id="ga_565" reaction="R_SERTRS">
          <and>
            <gene reference="MA4048"/>
            <or>
              <gene reference="MAt4730"/>
              <gene reference="MAt4712"/>
              <gene reference="MAt4693"/>
              <gene reference="MAt4697"/>
            </or>
          </and>
        </geneAssociation>
        <geneAssociation id="ga_566" reaction="R_SHCD">
          <and>
            <gene reference="MA3085"/>
            <gene reference="MA3751"/>
          </and>
        </geneAssociation>
        <geneAssociation id="ga_567" reaction="R_SHCHCC">
          <gene reference="MA3631"/>
        </geneAssociation>
        <geneAssociation id="ga_568" reaction="R_SHCHD2">
          <gene reference="MA0576"/>
        </geneAssociation>
        <geneAssociation id="ga_569" reaction="R_SHCHF">
          <gene reference="MA0576"/>
        </geneAssociation>
        <geneAssociation id="ga_570" reaction="R_SHK3Dr">
          <gene reference="MA4594"/>
        </geneAssociation>
        <geneAssociation id="ga_571" reaction="R_SHKK">
          <or>
            <gene reference="MA1378"/>
            <gene reference="MA3237"/>
          </or>
        </geneAssociation>
        <geneAssociation id="ga_572" reaction="R_SHSL2r">
          <gene reference="MA2715"/>
        </geneAssociation>
        <geneAssociation id="ga_573" reaction="R_SO4t2">
          <gene reference="MA1999"/>
        </geneAssociation>
        <geneAssociation id="ga_574" reaction="R_SPDC">
          <gene reference="MA3298"/>
        </geneAssociation>
        <geneAssociation id="ga_575" reaction="R_SPODM">
          <gene reference="MA2422"/>
        </geneAssociation>
        <geneAssociation id="ga_576" reaction="R_SSALx">
          <or>
            <gene reference="MA0705"/>
            <gene reference="MA1355"/>
          </or>
        </geneAssociation>
        <geneAssociation id="ga_577" reaction="R_SSALy">
          <or>
            <gene reference="MA0705"/>
            <gene reference="MA1355"/>
          </or>
        </geneAssociation>
        <geneAssociation id="ga_578" reaction="R_SULR2">
          <or>
            <gene reference="MA3439"/>
            <gene reference="MA4520"/>
          </or>
        </geneAssociation>
        <geneAssociation id="ga_579" reaction="R_SULabc">
          <or>
            <and>
              <gene reference="MA0280"/>
              <gene reference="MA0281"/>
              <gene reference="MA0282"/>
            </and>
            <and>
              <gene reference="MA0323"/>
              <gene reference="MA0324"/>
              <gene reference="MA0325"/>
            </and>
            <and>
              <gene reference="MA1235"/>
              <gene reference="MA1236"/>
              <gene reference="MA1237"/>
            </and>
            <and>
              <gene reference="MA2280"/>
              <gene reference="MA2281"/>
              <gene reference="MA2282"/>
            </and>
          </or>
        </geneAssociation>
        <geneAssociation id="ga_580" reaction="R_TDP">
          <gene reference="MA3706"/>
        </geneAssociation>
        <geneAssociation id="ga_581" reaction="R_TDPDRE">
          <or>
            <gene reference="MA1909"/>
            <gene reference="MA3780"/>
          </or>
        </geneAssociation>
        <geneAssociation id="ga_582" reaction="R_TDPDRR">
          <gene reference="MA3778"/>
        </geneAssociation>
        <geneAssociation id="ga_583" reaction="R_TDPGDH">
          <or>
            <gene reference="MA2186"/>
            <gene reference="MA3779"/>
          </or>
        </geneAssociation>
        <geneAssociation id="ga_584" reaction="R_THRA2i">
          <gene reference="MA3520"/>
        </geneAssociation>
        <geneAssociation id="ga_585" reaction="R_THRAr">
          <gene reference="MA3520"/>
        </geneAssociation>
        <geneAssociation id="ga_586" reaction="R_THRPD">
          <gene reference="MA0941"/>
        </geneAssociation>
        <geneAssociation id="ga_587" reaction="R_THRS">
          <gene reference="MA1610"/>
        </geneAssociation>
        <geneAssociation id="ga_588" reaction="R_THRTRS">
          <and>
            <gene reference="MA2896"/>
            <or>
              <gene reference="MAt4687"/>
              <gene reference="MAt4734"/>
              <gene reference="MAt4691"/>
            </or>
          </and>
        </geneAssociation>
        <geneAssociation id="ga_589" reaction="R_THZPSN">
          <and>
            <or>
              <gene reference="MA0236"/>
              <gene reference="MA2718"/>
              <gene reference="MA3264"/>
            </or>
            <gene reference="MA0255"/>
            <gene reference="MA1466"/>
          </and>
        </geneAssociation>
        <geneAssociation id="ga_590" reaction="R_TIH2CD">
          <gene reference="MA3748"/>
        </geneAssociation>
        <geneAssociation id="ga_591" reaction="R_TIH3CD">
          <gene reference="MA3748"/>
        </geneAssociation>
        <geneAssociation id="ga_592" reaction="R_TIHCD">
          <gene reference="MA3748"/>
        </geneAssociation>
        <geneAssociation id="ga_593" reaction="R_TMAMT">
          <and>
            <or>
              <gene reference="MA0150"/>
              <gene reference="MA0849"/>
              <gene reference="MA4360"/>
            </or>
            <or>
              <gene reference="MA0528"/>
              <gene reference="MA0932"/>
            </or>
            <or>
              <gene reference="MA0529"/>
              <gene reference="MA0931"/>
            </or>
            <or>
              <gene reference="MA4379"/>
              <gene reference="MA0146"/>
            </or>
          </and>
        </geneAssociation>
        <geneAssociation id="ga_594" reaction="R_TMAt2">
          <gene reference="MA0530"/>
        </geneAssociation>
        <geneAssociation id="ga_595" reaction="R_TMDK1">
          <gene reference="MA4433"/>
        </geneAssociation>
        <geneAssociation id="ga_596" reaction="R_TMDPP">
          <gene reference="MA3242"/>
        </geneAssociation>
        <geneAssociation id="ga_597" reaction="R_TMDS">
          <gene reference="MA4543"/>
        </geneAssociation>
        <geneAssociation id="ga_598" reaction="R_TMPKr">
          <gene reference="MA0069"/>
        </geneAssociation>
        <geneAssociation id="ga_599" reaction="R_TMPPP">
          <gene reference="MA2722"/>
        </geneAssociation>
        <geneAssociation id="ga_600" reaction="R_TPI">
          <gene reference="MA4607"/>
        </geneAssociation>
        <geneAssociation id="ga_601" reaction="R_TRDR">
          <gene reference="MA1368"/>
        </geneAssociation>
        <geneAssociation id="ga_602" reaction="R_TRPS1">
          <and>
            <gene reference="MA2990"/>
            <or>
              <gene reference="MA2991"/>
              <gene reference="MA3198"/>
            </or>
          </and>
        </geneAssociation>
        <geneAssociation id="ga_603" reaction="R_TRPS2">
          <or>
            <gene reference="MA2991"/>
            <gene reference="MA3198"/>
          </or>
        </geneAssociation>
        <geneAssociation id="ga_604" reaction="R_TRPS3">
          <gene reference="MA2990"/>
        </geneAssociation>
        <geneAssociation id="ga_605" reaction="R_TRPTA">
          <gene reference="MA0925"/>
        </geneAssociation>
        <geneAssociation id="ga_606" reaction="R_TRPTRS">
          <and>
            <gene reference="MA0172"/>
            <gene reference="MAt4692"/>
          </and>
        </geneAssociation>
        <geneAssociation id="ga_607" reaction="R_TRPt2r">
          <gene reference="MA1417"/>
        </geneAssociation>
        <geneAssociation id="ga_608" reaction="R_TYRCBOX">
          <gene reference="MA0006"/>
        </geneAssociation>
        <geneAssociation id="ga_609" reaction="R_TYRTA">
          <or>
            <gene reference="MA0636"/>
            <gene reference="MA1385"/>
            <gene reference="MA1819"/>
          </or>
        </geneAssociation>
        <geneAssociation id="ga_610" reaction="R_TYRTRS">
          <and>
            <gene reference="MA0815"/>
            <gene reference="MAt4686"/>
          </and>
        </geneAssociation>
        <geneAssociation id="ga_611" reaction="R_UAG4E">
          <or>
            <gene reference="MA1185"/>
            <gene reference="MA4460"/>
            <gene reference="MA4464"/>
          </or>
        </geneAssociation>
        <geneAssociation id="ga_612" reaction="R_UAGDP">
          <gene reference="MA3025"/>
        </geneAssociation>
        <geneAssociation id="ga_613" reaction="R_UDPG4E">
          <or>
            <gene reference="MA1185"/>
            <gene reference="MA4460"/>
            <gene reference="MA4464"/>
          </or>
        </geneAssociation>
        <geneAssociation id="ga_614" reaction="R_UDPGDr">
          <gene reference="MA4457"/>
        </geneAssociation>
        <geneAssociation id="ga_615" reaction="R_UMPK">
          <gene reference="MA0372"/>
        </geneAssociation>
        <geneAssociation id="ga_616" reaction="R_UPP3MT">
          <gene reference="MA3033"/>
        </geneAssociation>
        <geneAssociation id="ga_617" reaction="R_UPP3S">
          <gene reference="MA3034"/>
        </geneAssociation>
        <geneAssociation id="ga_618" reaction="R_URIDK2r">
          <gene reference="MA4433"/>
        </geneAssociation>
        <geneAssociation id="ga_619" reaction="R_VALTA">
          <gene reference="MA4349"/>
        </geneAssociation>
        <geneAssociation id="ga_620" reaction="R_VALTRS">
          <and>
            <gene reference="MA3052"/>
            <or>
              <gene reference="MAt4720"/>
              <gene reference="MAt4705"/>
              <gene reference="MAt4688"/>
              <gene reference="MAt4717"/>
            </or>
          </and>
        </geneAssociation>
        <geneAssociation id="ga_621" reaction="R_VALt2r">
          <and>
            <gene reference="MA3437"/>
            <gene reference="MA3438"/>
          </and>
        </geneAssociation>
        <geneAssociation id="ga_622" reaction="R_VOR">
          <and>
            <gene reference="MA2909"/>
            <gene reference="MA2910"/>
            <gene reference="MA2911"/>
          </and>
        </geneAssociation>
        <geneAssociation id="ga_623" reaction="R_WO4abc">
          <and>
            <gene reference="MA0280"/>
            <gene reference="MA0281"/>
            <gene reference="MA0282"/>
          </and>
        </geneAssociation>
        <geneAssociation id="ga_624" reaction="R_XPPT">
          <gene reference="MA4581"/>
        </geneAssociation>
        <geneAssociation id="ga_625" reaction="R_YUMPS">
          <and>
            <gene reference="MA0208"/>
            <gene reference="MA3271"/>
          </and>
        </geneAssociation>
        <geneAssociation id="ga_626" reaction="R_ZN2t4">
          <gene reference="MA1117"/>
        </geneAssociation>
        <geneAssociation id="ga_627" reaction="R_ZNabc">
          <and>
            <gene reference="MA0023"/>
            <gene reference="MA0024"/>
            <gene reference="MA0025"/>
          </and>
        </geneAssociation>
        <geneAssociation id="ga_628" reaction="R_Znabc2">
          <or>
            <gene reference="MA0549"/>
            <gene reference="MA3366"/>
            <gene reference="MA3632"/>
          </or>
        </geneAssociation>
        <geneAssociation id="ga_629" reaction="R_SEPCYSS">
          <gene reference="MA0722"/>
        </geneAssociation>
        <geneAssociation id="ga_630" reaction="R_PYLB">
          <gene reference="MA0154"/>
        </geneAssociation>
        <geneAssociation id="ga_631" reaction="R_PYLC">
          <gene reference="MA0153"/>
        </geneAssociation>
        <geneAssociation id="ga_632" reaction="R_PYLD">
          <gene reference="MA0152"/>
        </geneAssociation>
        <geneAssociation id="ga_633" reaction="R_MFRS1">
          <gene reference="MA4436"/>
        </geneAssociation>
        <geneAssociation id="ga_634" reaction="R_MFRS2">
          <gene reference="MA0636"/>
        </geneAssociation>
        <geneAssociation id="ga_635" reaction="R_MFRS3">
          <gene reference="MA1475"/>
        </geneAssociation>
        <geneAssociation id="ga_636" reaction="R_MFRS4">
          <gene reference="MA1473"/>
        </geneAssociation>
        <geneAssociation id="ga_637" reaction="R_ASPTL">
          <or>
            <gene reference="MA1821"/>
            <gene reference="MA1822"/>
          </or>
        </geneAssociation>
        <geneAssociation id="ga_638" reaction="R_MFRS5">
          <gene reference="MA1474"/>
        </geneAssociation>
        <geneAssociation id="ga_639" reaction="R_PYLTRS">
          <gene reference="MA0155"/>
        </geneAssociation>
        <geneAssociation id="ga_640" reaction="R_MMPAMT">
          <or>
            <and>
              <gene reference="MA4164"/>
              <gene reference="MA4166"/>
            </and>
            <gene reference="MA0859"/>
            <gene reference="MA4384"/>
            <gene reference="MA4558"/>
          </or>
        </geneAssociation>
        <geneAssociation id="ga_641" reaction="R_FPPDMPPT">
          <gene reference="MA1831"/>
        </geneAssociation>
      </listOfGeneAssociations>
    </annotation>
    <listOfUnitDefinitions>
      <unitDefinition id="mmol_per_gDW_per_hr">
        <listOfUnits>
          <unit kind="mole" exponent="1" scale="-3" multiplier="1"/>
          <unit kind="gram" exponent="-1" scale="0" multiplier="1"/>
          <unit kind="second" exponent="-1" scale="0" multiplier="0.000277777777777778"/>
        </listOfUnits>
      </unitDefinition>
      <unitDefinition id="volume">
        <listOfUnits>
          <unit kind="litre" exponent="1" scale="0" multiplier="1"/>
        </listOfUnits>
      </unitDefinition>
      <unitDefinition id="substance">
        <listOfUnits>
          <unit kind="mole" exponent="1" scale="0" multiplier="1"/>
        </listOfUnits>
      </unitDefinition>
      <unitDefinition id="area">
        <listOfUnits>
          <unit kind="metre" exponent="2" scale="0" multiplier="1"/>
        </listOfUnits>
      </unitDefinition>
    </listOfUnitDefinitions>
    <listOfCompartments>
      <compartment id="c" name="Cytoplasm" spatialDimensions="3" size="1" units="volume" constant="true"/>
      <compartment id="e" name="Extracellular" spatialDimensions="3" size="1" units="volume" constant="true"/>
    </listOfCompartments>
    <listOfSpecies>
      <species id="M_10fthf_c" name="10fthf[c]" compartment="c" substanceUnits="substance" hasOnlySubstanceUnits="false" boundaryCondition="false" constant="false" fbc:chemicalFormula="C20H22N7O7">
        <notes>
          <html xmlns="http://www.w3.org/1999/xhtml">
            <p>FORMULA: C20H22N7O7</p>
          </html>
        </notes>
      </species>
      <species id="M_13dpg_c" name="13dpg[c]" compartment="c" substanceUnits="substance" hasOnlySubstanceUnits="false" boundaryCondition="false" constant="false" fbc:chemicalFormula="C3H4O10P2">
        <notes>
          <html xmlns="http://www.w3.org/1999/xhtml">
            <p>FORMULA: C3H4O10P2</p>
          </html>
        </notes>
      </species>
      <species id="M_1pyr4m5c_c" name="1pyr4m5c[c]" compartment="c" substanceUnits="substance" hasOnlySubstanceUnits="false" boundaryCondition="false" constant="false" fbc:chemicalFormula="C6H8NO2">
        <notes>
          <html xmlns="http://www.w3.org/1999/xhtml">
            <p>FORMULA: C6H8NO2</p>
          </html>
        </notes>
      </species>
      <species id="M_1pyr5c_c" name="1pyr5c[c]" compartment="c" substanceUnits="substance" hasOnlySubstanceUnits="false" boundaryCondition="false" constant="false" fbc:chemicalFormula="C5H6NO2">
        <notes>
          <html xmlns="http://www.w3.org/1999/xhtml">
            <p>FORMULA: C5H6NO2</p>
          </html>
        </notes>
      </species>
      <species id="M_23dhdp_c" name="23dhdp[c]" compartment="c" substanceUnits="substance" hasOnlySubstanceUnits="false" boundaryCondition="false" constant="false" fbc:chemicalFormula="C7H6NO4">
        <notes>
          <html xmlns="http://www.w3.org/1999/xhtml">
            <p>FORMULA: C7H6NO4</p>
          </html>
        </notes>
      </species>
      <species id="M_23dhmb_c" name="23dhmb[c]" compartment="c" substanceUnits="substance" hasOnlySubstanceUnits="false" boundaryCondition="false" constant="false" fbc:chemicalFormula="C5H9O4">
        <notes>
          <html xmlns="http://www.w3.org/1999/xhtml">
            <p>FORMULA: C5H9O4</p>
          </html>
        </notes>
      </species>
      <species id="M_23dhmp_c" name="23dhmp[c]" compartment="c" substanceUnits="substance" hasOnlySubstanceUnits="false" boundaryCondition="false" constant="false" fbc:chemicalFormula="C6H11O4">
        <notes>
          <html xmlns="http://www.w3.org/1999/xhtml">
            <p>FORMULA: C6H11O4</p>
          </html>
        </notes>
      </species>
      <species id="M_24sf_c" name="24sf[c]" compartment="c" substanceUnits="substance" hasOnlySubstanceUnits="false" boundaryCondition="false" constant="false" fbc:chemicalFormula="C6H4O7P">
        <notes>
          <html xmlns="http://www.w3.org/1999/xhtml">
            <p>FORMULA: C6H4O7P</p>
          </html>
        </notes>
      </species>
      <species id="M_25aics_c" name="25aics[c]" compartment="c" substanceUnits="substance" hasOnlySubstanceUnits="false" boundaryCondition="false" constant="false" fbc:chemicalFormula="C13H15N4O12P">
        <notes>
          <html xmlns="http://www.w3.org/1999/xhtml">
            <p>FORMULA: C13H15N4O12P</p>
          </html>
        </notes>
      </species>
      <species id="M_25dhpp_c" name="25dhpp[c]" compartment="c" substanceUnits="substance" hasOnlySubstanceUnits="false" boundaryCondition="false" constant="false" fbc:chemicalFormula="C9H14N5O8P">
        <notes>
          <html xmlns="http://www.w3.org/1999/xhtml">
            <p>FORMULA: C9H14N5O8P</p>
          </html>
        </notes>
      </species>
      <species id="M_25dthpp_c" name="25dthpp[c]" compartment="c" substanceUnits="substance" hasOnlySubstanceUnits="false" boundaryCondition="false" constant="false" fbc:chemicalFormula="C9H16N5O8P">
        <notes>
          <html xmlns="http://www.w3.org/1999/xhtml">
            <p>FORMULA: C9H16N5O8P</p>
          </html>
        </notes>
      </species>
      <species id="M_26dap_LL_c" name="26dap-LL[c]" compartment="c" substanceUnits="substance" hasOnlySubstanceUnits="false" boundaryCondition="false" constant="false" fbc:chemicalFormula="C7H14N2O4">
        <notes>
          <html xmlns="http://www.w3.org/1999/xhtml">
            <p>FORMULA: C7H14N2O4</p>
          </html>
        </notes>
      </species>
      <species id="M_26dap_M_c" name="26dap-M[c]" compartment="c" substanceUnits="substance" hasOnlySubstanceUnits="false" boundaryCondition="false" constant="false" fbc:chemicalFormula="C7H14N2O4">
        <notes>
          <html xmlns="http://www.w3.org/1999/xhtml">
            <p>FORMULA: C7H14N2O4</p>
          </html>
        </notes>
      </species>
      <species id="M_2ahbut_c" name="2ahbut[c]" compartment="c" substanceUnits="substance" hasOnlySubstanceUnits="false" boundaryCondition="false" constant="false" fbc:chemicalFormula="C6H9O4">
        <notes>
          <html xmlns="http://www.w3.org/1999/xhtml">
            <p>FORMULA: C6H9O4</p>
          </html>
        </notes>
      </species>
      <species id="M_2c25dho_c" name="2c25dho[c]" compartment="c" substanceUnits="substance" hasOnlySubstanceUnits="false" boundaryCondition="false" constant="false" fbc:chemicalFormula="C7H4O6">
        <notes>
          <html xmlns="http://www.w3.org/1999/xhtml">
            <p>FORMULA: C7H4O6</p>
          </html>
        </notes>
      </species>
      <species id="M_2cpr5p_c" name="2cpr5p[c]" compartment="c" substanceUnits="substance" hasOnlySubstanceUnits="false" boundaryCondition="false" constant="false" fbc:chemicalFormula="C12H13NO9P">
        <notes>
          <html xmlns="http://www.w3.org/1999/xhtml">
            <p>FORMULA: C12H13NO9P</p>
          </html>
        </notes>
      </species>
      <species id="M_2dhp_c" name="2dhp[c]" compartment="c" substanceUnits="substance" hasOnlySubstanceUnits="false" boundaryCondition="false" constant="false" fbc:chemicalFormula="C6H9O4">
        <notes>
          <html xmlns="http://www.w3.org/1999/xhtml">
            <p>FORMULA: C6H9O4</p>
          </html>
        </notes>
      </species>
      <species id="M_2dr1p_c" name="2dr1p[c]" compartment="c" substanceUnits="substance" hasOnlySubstanceUnits="false" boundaryCondition="false" constant="false" fbc:chemicalFormula="C5H9O7P">
        <notes>
          <html xmlns="http://www.w3.org/1999/xhtml">
            <p>FORMULA: C5H9O7P</p>
          </html>
        </notes>
      </species>
      <species id="M_2dr5p_c" name="2dr5p[c]" compartment="c" substanceUnits="substance" hasOnlySubstanceUnits="false" boundaryCondition="false" constant="false" fbc:chemicalFormula="C5H9O7P">
        <notes>
          <html xmlns="http://www.w3.org/1999/xhtml">
            <p>FORMULA: C5H9O7P</p>
          </html>
        </notes>
      </species>
      <species id="M_2frald_c" name="2frald[c]" compartment="c" substanceUnits="substance" hasOnlySubstanceUnits="false" boundaryCondition="false" constant="false" fbc:chemicalFormula="C6H5O6P">
        <notes>
          <html xmlns="http://www.w3.org/1999/xhtml">
            <p>FORMULA: C6H5O6P</p>
          </html>
        </notes>
      </species>
      <species id="M_2h3moa_c" name="2h3moa[c]" compartment="c" substanceUnits="substance" hasOnlySubstanceUnits="false" boundaryCondition="false" constant="false" fbc:chemicalFormula="C5H7O4">
        <notes>
          <html xmlns="http://www.w3.org/1999/xhtml">
            <p>FORMULA: C5H7O4</p>
          </html>
        </notes>
      </species>
      <species id="M_2ins_c" name="2ins[c]" compartment="c" substanceUnits="substance" hasOnlySubstanceUnits="false" boundaryCondition="false" constant="false" fbc:chemicalFormula="C6H10O6">
        <notes>
          <html xmlns="http://www.w3.org/1999/xhtml">
            <p>FORMULA: C6H10O6</p>
          </html>
        </notes>
      </species>
      <species id="M_2ippm_c" name="2ippm[c]" compartment="c" substanceUnits="substance" hasOnlySubstanceUnits="false" boundaryCondition="false" constant="false" fbc:chemicalFormula="C7H8O4">
        <notes>
          <html xmlns="http://www.w3.org/1999/xhtml">
            <p>FORMULA: C7H8O4</p>
          </html>
        </notes>
      </species>
      <species id="M_2mafr_c" name="2mafr[c]" compartment="c" substanceUnits="substance" hasOnlySubstanceUnits="false" boundaryCondition="false" constant="false" fbc:chemicalFormula="C6H9NO5P">
        <notes>
          <html xmlns="http://www.w3.org/1999/xhtml">
            <p>FORMULA: C6H9NO5P</p>
          </html>
        </notes>
      </species>
      <species id="M_2mahmp_c" name="2mahmp[c]" compartment="c" substanceUnits="substance" hasOnlySubstanceUnits="false" boundaryCondition="false" constant="false" fbc:chemicalFormula="C6H8N3O7P2">
        <notes>
          <html xmlns="http://www.w3.org/1999/xhtml">
            <p>FORMULA: C6H8N3O7P2</p>
          </html>
        </notes>
      </species>
      <species id="M_2mbcoa_c" name="2mbcoa[c]" compartment="c" substanceUnits="substance" hasOnlySubstanceUnits="false" boundaryCondition="false" constant="false" fbc:chemicalFormula="C26H40N7O17P3S">
        <notes>
          <html xmlns="http://www.w3.org/1999/xhtml">
            <p>FORMULA: C26H40N7O17P3S</p>
          </html>
        </notes>
      </species>
      <species id="M_2mbr_c" name="2mbr[c]" compartment="c" substanceUnits="substance" hasOnlySubstanceUnits="false" boundaryCondition="false" constant="false" fbc:chemicalFormula="C5H9O2">
        <notes>
          <html xmlns="http://www.w3.org/1999/xhtml">
            <p>FORMULA: C5H9O2</p>
          </html>
        </notes>
      </species>
      <species id="M_2mop_c" name="2mop[c]" compartment="c" substanceUnits="substance" hasOnlySubstanceUnits="false" boundaryCondition="false" constant="false" fbc:chemicalFormula="C4H5O3">
        <notes>
          <html xmlns="http://www.w3.org/1999/xhtml">
            <p>FORMULA: C4H5O3</p>
          </html>
        </notes>
      </species>
      <species id="M_2obut_c" name="2obut[c]" compartment="c" substanceUnits="substance" hasOnlySubstanceUnits="false" boundaryCondition="false" constant="false" fbc:chemicalFormula="C4H5O3">
        <notes>
          <html xmlns="http://www.w3.org/1999/xhtml">
            <p>FORMULA: C4H5O3</p>
          </html>
        </notes>
      </species>
      <species id="M_2ood_c" name="2ood[c]" compartment="c" substanceUnits="substance" hasOnlySubstanceUnits="false" boundaryCondition="false" constant="false" fbc:chemicalFormula="C8H10O5">
        <notes>
          <html xmlns="http://www.w3.org/1999/xhtml">
            <p>FORMULA: C8H10O5</p>
          </html>
        </notes>
      </species>
      <species id="M_2pg_c" name="2pg[c]" compartment="c" substanceUnits="substance" hasOnlySubstanceUnits="false" boundaryCondition="false" constant="false" fbc:chemicalFormula="C3H4O7P">
        <notes>
          <html xmlns="http://www.w3.org/1999/xhtml">
            <p>FORMULA: C3H4O7P</p>
          </html>
        </notes>
      </species>
      <species id="M_2pglyc_c" name="2pglyc[c]" compartment="c" substanceUnits="substance" hasOnlySubstanceUnits="false" boundaryCondition="false" constant="false" fbc:chemicalFormula="C2H2O6P">
        <notes>
          <html xmlns="http://www.w3.org/1999/xhtml">
            <p>FORMULA: C2H2O6P</p>
          </html>
        </notes>
      </species>
      <species id="M_2plac_L_c" name="2plac-L[c]" compartment="c" substanceUnits="substance" hasOnlySubstanceUnits="false" boundaryCondition="false" constant="false" fbc:chemicalFormula="C3H4O6P">
        <notes>
          <html xmlns="http://www.w3.org/1999/xhtml">
            <p>FORMULA: C3H4O6P</p>
          </html>
        </notes>
      </species>
      <species id="M_2ppoh_c" name="2ppoh[c]" compartment="c" substanceUnits="substance" hasOnlySubstanceUnits="false" boundaryCondition="false" constant="false" fbc:chemicalFormula="C3H8O">
        <notes>
          <html xmlns="http://www.w3.org/1999/xhtml">
            <p>FORMULA: C3H8O</p>
          </html>
        </notes>
      </species>
      <species id="M_2saa_c" name="2saa[c]" compartment="c" substanceUnits="substance" hasOnlySubstanceUnits="false" boundaryCondition="false" constant="false" fbc:chemicalFormula="C2H3O4S">
        <notes>
          <html xmlns="http://www.w3.org/1999/xhtml">
            <p>FORMULA: C2H3O4S</p>
          </html>
        </notes>
      </species>
      <species id="M_2tcc_c" name="2tcc[c]" compartment="c" substanceUnits="substance" hasOnlySubstanceUnits="false" boundaryCondition="false" constant="false" fbc:chemicalFormula="C5H8NO5S2">
        <notes>
          <html xmlns="http://www.w3.org/1999/xhtml">
            <p>FORMULA: C5H8NO5S2</p>
          </html>
        </notes>
      </species>
      <species id="M_34hpp_c" name="34hpp[c]" compartment="c" substanceUnits="substance" hasOnlySubstanceUnits="false" boundaryCondition="false" constant="false" fbc:chemicalFormula="C9H7O4">
        <notes>
          <html xmlns="http://www.w3.org/1999/xhtml">
            <p>FORMULA: C9H7O4</p>
          </html>
        </notes>
      </species>
      <species id="M_35cgmp_c" name="35cgmp[c]" compartment="c" substanceUnits="substance" hasOnlySubstanceUnits="false" boundaryCondition="false" constant="false" fbc:chemicalFormula="C10H11N5O7P">
        <notes>
          <html xmlns="http://www.w3.org/1999/xhtml">
            <p>FORMULA: C10H11N5O7P</p>
          </html>
        </notes>
      </species>
      <species id="M_36dahx_c" name="36dahx[c]" compartment="c" substanceUnits="substance" hasOnlySubstanceUnits="false" boundaryCondition="false" constant="false" fbc:chemicalFormula="C6H15N2O2">
        <notes>
          <html xmlns="http://www.w3.org/1999/xhtml">
            <p>FORMULA: C6H15N2O2</p>
          </html>
        </notes>
      </species>
      <species id="M_3c2hmp_c" name="3c2hmp[c]" compartment="c" substanceUnits="substance" hasOnlySubstanceUnits="false" boundaryCondition="false" constant="false" fbc:chemicalFormula="C7H10O5">
        <notes>
          <html xmlns="http://www.w3.org/1999/xhtml">
            <p>FORMULA: C7H10O5</p>
          </html>
        </notes>
      </species>
      <species id="M_3c3hmp_c" name="3c3hmp[c]" compartment="c" substanceUnits="substance" hasOnlySubstanceUnits="false" boundaryCondition="false" constant="false" fbc:chemicalFormula="C7H10O5">
        <notes>
          <html xmlns="http://www.w3.org/1999/xhtml">
            <p>FORMULA: C7H10O5</p>
          </html>
        </notes>
      </species>
      <species id="M_3c4mop_c" name="3c4mop[c]" compartment="c" substanceUnits="substance" hasOnlySubstanceUnits="false" boundaryCondition="false" constant="false" fbc:chemicalFormula="C7H8O5">
        <notes>
          <html xmlns="http://www.w3.org/1999/xhtml">
            <p>FORMULA: C7H8O5</p>
          </html>
        </notes>
      </species>
      <species id="M_3dhq_c" name="3dhq[c]" compartment="c" substanceUnits="substance" hasOnlySubstanceUnits="false" boundaryCondition="false" constant="false" fbc:chemicalFormula="C7H9O6">
        <notes>
          <html xmlns="http://www.w3.org/1999/xhtml">
            <p>FORMULA: C7H9O6</p>
          </html>
        </notes>
      </species>
      <species id="M_3dhsk_c" name="3dhsk[c]" compartment="c" substanceUnits="substance" hasOnlySubstanceUnits="false" boundaryCondition="false" constant="false" fbc:chemicalFormula="C7H7O5">
        <notes>
          <html xmlns="http://www.w3.org/1999/xhtml">
            <p>FORMULA: C7H7O5</p>
          </html>
        </notes>
      </species>
      <species id="M_3hcdgggp_c" name="3hcdgggp[c]" compartment="c" substanceUnits="substance" hasOnlySubstanceUnits="false" boundaryCondition="false" constant="false" fbc:chemicalFormula="C52H85N3O14P2">
        <notes>
          <html xmlns="http://www.w3.org/1999/xhtml">
            <p>FORMULA: C52H85N3O14P2</p>
          </html>
        </notes>
      </species>
      <species id="M_3hdgggp_c" name="3hdgggp[c]" compartment="c" substanceUnits="substance" hasOnlySubstanceUnits="false" boundaryCondition="false" constant="false" fbc:chemicalFormula="C43H73O7P1">
        <notes>
          <html xmlns="http://www.w3.org/1999/xhtml">
            <p>FORMULA: C43H73O7P1</p>
          </html>
        </notes>
      </species>
      <species id="M_3hdgggps_c" name="3hdgggps[c]" compartment="c" substanceUnits="substance" hasOnlySubstanceUnits="false" boundaryCondition="false" constant="false" fbc:chemicalFormula="C46H79N1O9P1">
        <notes>
          <html xmlns="http://www.w3.org/1999/xhtml">
            <p>FORMULA: C46H79N1O9P1</p>
          </html>
        </notes>
      </species>
      <species id="M_3hdggpg_c" name="3hdggpg[c]" compartment="c" substanceUnits="substance" hasOnlySubstanceUnits="false" boundaryCondition="false" constant="false" fbc:chemicalFormula="C46H80O9P1">
        <notes>
          <html xmlns="http://www.w3.org/1999/xhtml">
            <p>FORMULA: C46H80O9P1</p>
          </html>
        </notes>
      </species>
      <species id="M_3hdggpgp_c" name="3hdggpgp[c]" compartment="c" substanceUnits="substance" hasOnlySubstanceUnits="false" boundaryCondition="false" constant="false" fbc:chemicalFormula="C46H79O12P2">
        <notes>
          <html xmlns="http://www.w3.org/1999/xhtml">
            <p>FORMULA: C46H79O12P2</p>
          </html>
        </notes>
      </species>
      <species id="M_3hdggpi_c" name="3hdggpi[c]" compartment="c" substanceUnits="substance" hasOnlySubstanceUnits="false" boundaryCondition="false" constant="false" fbc:chemicalFormula="C49H84O12P1">
        <notes>
          <html xmlns="http://www.w3.org/1999/xhtml">
            <p>FORMULA: C49H84O12P1</p>
          </html>
        </notes>
      </species>
      <species id="M_3hdpgpe_c" name="3hdpgpe[c]" compartment="c" substanceUnits="substance" hasOnlySubstanceUnits="false" boundaryCondition="false" constant="false" fbc:chemicalFormula="C45H94O7N1P1">
        <notes>
          <html xmlns="http://www.w3.org/1999/xhtml">
            <p>FORMULA: C45H94O7N1P1</p>
          </html>
        </notes>
      </species>
      <species id="M_3hdpgpg_c" name="3hdpgpg[c]" compartment="c" substanceUnits="substance" hasOnlySubstanceUnits="false" boundaryCondition="false" constant="false" fbc:chemicalFormula="C46H94O9P1">
        <notes>
          <html xmlns="http://www.w3.org/1999/xhtml">
            <p>FORMULA: C46H94O9P1</p>
          </html>
        </notes>
      </species>
      <species id="M_3hdpgpi_c" name="3hdpgpi[c]" compartment="c" substanceUnits="substance" hasOnlySubstanceUnits="false" boundaryCondition="false" constant="false" fbc:chemicalFormula="C49H98O12P1">
        <notes>
          <html xmlns="http://www.w3.org/1999/xhtml">
            <p>FORMULA: C49H98O12P1</p>
          </html>
        </notes>
      </species>
      <species id="M_3hdpgps_c" name="3hdpgps[c]" compartment="c" substanceUnits="substance" hasOnlySubstanceUnits="false" boundaryCondition="false" constant="false" fbc:chemicalFormula="C46H93N1O9P1">
        <notes>
          <html xmlns="http://www.w3.org/1999/xhtml">
            <p>FORMULA: C46H93N1O9P1</p>
          </html>
        </notes>
      </species>
      <species id="M_3hfrdp_c" name="3hfrdp[c]" compartment="c" substanceUnits="substance" hasOnlySubstanceUnits="false" boundaryCondition="false" constant="false" fbc:chemicalFormula="C15H27O8P2">
        <notes>
          <html xmlns="http://www.w3.org/1999/xhtml">
            <p>FORMULA: C15H27O8P2</p>
          </html>
        </notes>
      </species>
      <species id="M_3hggdp_c" name="3hggdp[c]" compartment="c" substanceUnits="substance" hasOnlySubstanceUnits="false" boundaryCondition="false" constant="false" fbc:chemicalFormula="C20H35O8P2">
        <notes>
          <html xmlns="http://www.w3.org/1999/xhtml">
            <p>FORMULA: C20H35O8P2</p>
          </html>
        </notes>
      </species>
      <species id="M_3hgrdp_c" name="3hgrdp[c]" compartment="c" substanceUnits="substance" hasOnlySubstanceUnits="false" boundaryCondition="false" constant="false" fbc:chemicalFormula="C10H19O8P2">
        <notes>
          <html xmlns="http://www.w3.org/1999/xhtml">
            <p>FORMULA: C10H19O8P2</p>
          </html>
        </notes>
      </species>
      <species id="M_3hmp_c" name="3hmp[c]" compartment="c" substanceUnits="substance" hasOnlySubstanceUnits="false" boundaryCondition="false" constant="false" fbc:chemicalFormula="C4H7O3">
        <notes>
          <html xmlns="http://www.w3.org/1999/xhtml">
            <p>FORMULA: C4H7O3</p>
          </html>
        </notes>
      </species>
      <species id="M_3ig3p_c" name="3ig3p[c]" compartment="c" substanceUnits="substance" hasOnlySubstanceUnits="false" boundaryCondition="false" constant="false" fbc:chemicalFormula="C11H12NO6P">
        <notes>
          <html xmlns="http://www.w3.org/1999/xhtml">
            <p>FORMULA: C11H12NO6P</p>
          </html>
        </notes>
      </species>
      <species id="M_3mob_c" name="3mob[c]" compartment="c" substanceUnits="substance" hasOnlySubstanceUnits="false" boundaryCondition="false" constant="false" fbc:chemicalFormula="C5H7O3">
        <notes>
          <html xmlns="http://www.w3.org/1999/xhtml">
            <p>FORMULA: C5H7O3</p>
          </html>
        </notes>
      </species>
      <species id="M_3mop_c" name="3mop[c]" compartment="c" substanceUnits="substance" hasOnlySubstanceUnits="false" boundaryCondition="false" constant="false" fbc:chemicalFormula="C6H9O3">
        <notes>
          <html xmlns="http://www.w3.org/1999/xhtml">
            <p>FORMULA: C6H9O3</p>
          </html>
        </notes>
      </species>
      <species id="M_3ophb_c" name="3ophb[c]" compartment="c" substanceUnits="substance" hasOnlySubstanceUnits="false" boundaryCondition="false" constant="false" fbc:chemicalFormula="C47H69O3">
        <notes>
          <html xmlns="http://www.w3.org/1999/xhtml">
            <p>FORMULA: C47H69O3</p>
          </html>
        </notes>
      </species>
      <species id="M_3pg_c" name="3pg[c]" compartment="c" substanceUnits="substance" hasOnlySubstanceUnits="false" boundaryCondition="false" constant="false" fbc:chemicalFormula="C3H4O7P">
        <notes>
          <html xmlns="http://www.w3.org/1999/xhtml">
            <p>FORMULA: C3H4O7P</p>
          </html>
        </notes>
      </species>
      <species id="M_3php_c" name="3php[c]" compartment="c" substanceUnits="substance" hasOnlySubstanceUnits="false" boundaryCondition="false" constant="false" fbc:chemicalFormula="C3H2O7P">
        <notes>
          <html xmlns="http://www.w3.org/1999/xhtml">
            <p>FORMULA: C3H2O7P</p>
          </html>
        </notes>
      </species>
      <species id="M_3psme_c" name="3psme[c]" compartment="c" substanceUnits="substance" hasOnlySubstanceUnits="false" boundaryCondition="false" constant="false" fbc:chemicalFormula="C10H9O10P">
        <notes>
          <html xmlns="http://www.w3.org/1999/xhtml">
            <p>FORMULA: C10H9O10P</p>
          </html>
        </notes>
      </species>
      <species id="M_3spyr_c" name="3spyr[c]" compartment="c" substanceUnits="substance" hasOnlySubstanceUnits="false" boundaryCondition="false" constant="false" fbc:chemicalFormula="C3H2O6S">
        <notes>
          <html xmlns="http://www.w3.org/1999/xhtml">
            <p>FORMULA: C3H2O6S</p>
          </html>
        </notes>
      </species>
      <species id="M_4abut_c" name="4abut[c]" compartment="c" substanceUnits="substance" hasOnlySubstanceUnits="false" boundaryCondition="false" constant="false" fbc:chemicalFormula="C4H9NO2">
        <notes>
          <html xmlns="http://www.w3.org/1999/xhtml">
            <p>FORMULA: C4H9NO2</p>
          </html>
        </notes>
      </species>
      <species id="M_4abutn_c" name="4abutn[c]" compartment="c" substanceUnits="substance" hasOnlySubstanceUnits="false" boundaryCondition="false" constant="false" fbc:chemicalFormula="C4H10NO">
        <notes>
          <html xmlns="http://www.w3.org/1999/xhtml">
            <p>FORMULA: C4H10NO</p>
          </html>
        </notes>
      </species>
      <species id="M_4abz_c" name="4abz[c]" compartment="c" substanceUnits="substance" hasOnlySubstanceUnits="false" boundaryCondition="false" constant="false" fbc:chemicalFormula="C7H6NO2">
        <notes>
          <html xmlns="http://www.w3.org/1999/xhtml">
            <p>FORMULA: C7H6NO2</p>
          </html>
        </notes>
      </species>
      <species id="M_4abz_e" name="4abz[e]" compartment="e" substanceUnits="substance" hasOnlySubstanceUnits="false" boundaryCondition="false" constant="false"/>
      <species id="M_4adhq_c" name="4adhq[c]" compartment="c" substanceUnits="substance" hasOnlySubstanceUnits="false" boundaryCondition="false" constant="false" fbc:chemicalFormula="C7H11NO5">
        <notes>
          <html xmlns="http://www.w3.org/1999/xhtml">
            <p>FORMULA: C7H11NO5</p>
          </html>
        </notes>
      </species>
      <species id="M_4adhs_c" name="4adhs[c]" compartment="c" substanceUnits="substance" hasOnlySubstanceUnits="false" boundaryCondition="false" constant="false" fbc:chemicalFormula="C7H8NO4">
        <notes>
          <html xmlns="http://www.w3.org/1999/xhtml">
            <p>FORMULA: C7H8NO4</p>
          </html>
        </notes>
      </species>
      <species id="M_4ahmmp_c" name="4ahmmp[c]" compartment="c" substanceUnits="substance" hasOnlySubstanceUnits="false" boundaryCondition="false" constant="false" fbc:chemicalFormula="C6H10N3O">
        <notes>
          <html xmlns="http://www.w3.org/1999/xhtml">
            <p>FORMULA: C6H10N3O</p>
          </html>
        </notes>
      </species>
      <species id="M_4ampm_c" name="4ampm[c]" compartment="c" substanceUnits="substance" hasOnlySubstanceUnits="false" boundaryCondition="false" constant="false" fbc:chemicalFormula="C6H8N3O4P">
        <notes>
          <html xmlns="http://www.w3.org/1999/xhtml">
            <p>FORMULA: C6H8N3O4P</p>
          </html>
        </notes>
      </species>
      <species id="M_4as_c" name="4as[c]" compartment="c" substanceUnits="substance" hasOnlySubstanceUnits="false" boundaryCondition="false" constant="false" fbc:chemicalFormula="C7H11NO4">
        <notes>
          <html xmlns="http://www.w3.org/1999/xhtml">
            <p>FORMULA: C7H11NO4</p>
          </html>
        </notes>
      </species>
      <species id="M_4das_c" name="4das[c]" compartment="c" substanceUnits="substance" hasOnlySubstanceUnits="false" boundaryCondition="false" constant="false" fbc:chemicalFormula="C7H9NO3">
        <notes>
          <html xmlns="http://www.w3.org/1999/xhtml">
            <p>FORMULA: C7H9NO3</p>
          </html>
        </notes>
      </species>
      <species id="M_4gaepmamfr_c" name="4gaepmamfr[c]" compartment="c" substanceUnits="substance" hasOnlySubstanceUnits="false" boundaryCondition="false" constant="false" fbc:chemicalFormula="C19H26N3O5">
        <notes>
          <html xmlns="http://www.w3.org/1999/xhtml">
            <p>FORMULA: C19H26N3O5</p>
          </html>
        </notes>
      </species>
      <species id="M_4ggaepmamfr_c" name="4ggaepmamfr[c]" compartment="c" substanceUnits="substance" hasOnlySubstanceUnits="false" boundaryCondition="false" constant="false" fbc:chemicalFormula="C24H32N4O8">
        <notes>
          <html xmlns="http://www.w3.org/1999/xhtml">
            <p>FORMULA: C24H32N4O8</p>
          </html>
        </notes>
      </species>
      <species id="M_4gggaepmamfr_c" name="4gggaepmamfr[c]" compartment="c" substanceUnits="substance" hasOnlySubstanceUnits="false" boundaryCondition="false" constant="false" fbc:chemicalFormula="C29H38N5O11">
        <notes>
          <html xmlns="http://www.w3.org/1999/xhtml">
            <p>FORMULA: C29H38N5O11</p>
          </html>
        </notes>
      </species>
      <species id="M_4hba_c" name="4hba[c]" compartment="c" substanceUnits="substance" hasOnlySubstanceUnits="false" boundaryCondition="false" constant="false" fbc:chemicalFormula="C7H8O2">
        <notes>
          <html xmlns="http://www.w3.org/1999/xhtml">
            <p>FORMULA: C7H8O2</p>
          </html>
        </notes>
      </species>
      <species id="M_4hbz_c" name="4hbz[c]" compartment="c" substanceUnits="substance" hasOnlySubstanceUnits="false" boundaryCondition="false" constant="false" fbc:chemicalFormula="C7H5O3">
        <notes>
          <html xmlns="http://www.w3.org/1999/xhtml">
            <p>FORMULA: C7H5O3</p>
          </html>
        </notes>
      </species>
      <species id="M_4hphac_c" name="4hphac[c]" compartment="c" substanceUnits="substance" hasOnlySubstanceUnits="false" boundaryCondition="false" constant="false" fbc:chemicalFormula="C8H7O3">
        <notes>
          <html xmlns="http://www.w3.org/1999/xhtml">
            <p>FORMULA: C8H7O3</p>
          </html>
        </notes>
      </species>
      <species id="M_4hphac_e" name="4hphac[e]" compartment="e" substanceUnits="substance" hasOnlySubstanceUnits="false" boundaryCondition="false" constant="false"/>
      <species id="M_4mhetz_c" name="4mhetz[c]" compartment="c" substanceUnits="substance" hasOnlySubstanceUnits="false" boundaryCondition="false" constant="false" fbc:chemicalFormula="C6H9NOS">
        <notes>
          <html xmlns="http://www.w3.org/1999/xhtml">
            <p>FORMULA: C6H9NOS</p>
          </html>
        </notes>
      </species>
      <species id="M_4mop_c" name="4mop[c]" compartment="c" substanceUnits="substance" hasOnlySubstanceUnits="false" boundaryCondition="false" constant="false" fbc:chemicalFormula="C6H9O3">
        <notes>
          <html xmlns="http://www.w3.org/1999/xhtml">
            <p>FORMULA: C6H9O3</p>
          </html>
        </notes>
      </species>
      <species id="M_4mpetz_c" name="4mpetz[c]" compartment="c" substanceUnits="substance" hasOnlySubstanceUnits="false" boundaryCondition="false" constant="false" fbc:chemicalFormula="C6H8NO4PS">
        <notes>
          <html xmlns="http://www.w3.org/1999/xhtml">
            <p>FORMULA: C6H8NO4PS</p>
          </html>
        </notes>
      </species>
      <species id="M_4pasp_c" name="4pasp[c]" compartment="c" substanceUnits="substance" hasOnlySubstanceUnits="false" boundaryCondition="false" constant="false" fbc:chemicalFormula="C4H6NO7P">
        <notes>
          <html xmlns="http://www.w3.org/1999/xhtml">
            <p>FORMULA: C4H6NO7P</p>
          </html>
        </notes>
      </species>
      <species id="M_4ppan_c" name="4ppan[c]" compartment="c" substanceUnits="substance" hasOnlySubstanceUnits="false" boundaryCondition="false" constant="false" fbc:chemicalFormula="C9H15NO8P">
        <notes>
          <html xmlns="http://www.w3.org/1999/xhtml">
            <p>FORMULA: C9H15NO8P</p>
          </html>
        </notes>
      </species>
      <species id="M_4ppcys_c" name="4ppcys[c]" compartment="c" substanceUnits="substance" hasOnlySubstanceUnits="false" boundaryCondition="false" constant="false" fbc:chemicalFormula="C12H20N2O9PS">
        <notes>
          <html xmlns="http://www.w3.org/1999/xhtml">
            <p>FORMULA: C12H20N2O9PS</p>
          </html>
        </notes>
      </species>
      <species id="M_4r5au_c" name="4r5au[c]" compartment="c" substanceUnits="substance" hasOnlySubstanceUnits="false" boundaryCondition="false" constant="false" fbc:chemicalFormula="C9H16N4O6">
        <notes>
          <html xmlns="http://www.w3.org/1999/xhtml">
            <p>FORMULA: C9H16N4O6</p>
          </html>
        </notes>
      </species>
      <species id="M_5aizc_c" name="5aizc[c]" compartment="c" substanceUnits="substance" hasOnlySubstanceUnits="false" boundaryCondition="false" constant="false" fbc:chemicalFormula="C9H11N3O9P">
        <notes>
          <html xmlns="http://www.w3.org/1999/xhtml">
            <p>FORMULA: C9H11N3O9P</p>
          </html>
        </notes>
      </species>
      <species id="M_5aop_c" name="5aop[c]" compartment="c" substanceUnits="substance" hasOnlySubstanceUnits="false" boundaryCondition="false" constant="false" fbc:chemicalFormula="C5H9NO3">
        <notes>
          <html xmlns="http://www.w3.org/1999/xhtml">
            <p>FORMULA: C5H9NO3</p>
          </html>
        </notes>
      </species>
      <species id="M_5aprbu_c" name="5aprbu[c]" compartment="c" substanceUnits="substance" hasOnlySubstanceUnits="false" boundaryCondition="false" constant="false" fbc:chemicalFormula="C9H15N4O9P">
        <notes>
          <html xmlns="http://www.w3.org/1999/xhtml">
            <p>FORMULA: C9H15N4O9P</p>
          </html>
        </notes>
      </species>
      <species id="M_5c5pdriaz_c" name="5c5pdriaz[c]" compartment="c" substanceUnits="substance" hasOnlySubstanceUnits="false" boundaryCondition="false" constant="false" fbc:chemicalFormula="C9H11N3O9P">
        <notes>
          <html xmlns="http://www.w3.org/1999/xhtml">
            <p>FORMULA: C9H11N3O9P</p>
          </html>
        </notes>
      </species>
      <species id="M_5caiz_c" name="5caiz[c]" compartment="c" substanceUnits="substance" hasOnlySubstanceUnits="false" boundaryCondition="false" constant="false" fbc:chemicalFormula="C9H11N3O9P">
        <notes>
          <html xmlns="http://www.w3.org/1999/xhtml">
            <p>FORMULA: C9H11N3O9P</p>
          </html>
        </notes>
      </species>
      <species id="M_5hbc_c" name="5hbc[c]" compartment="c" substanceUnits="substance" hasOnlySubstanceUnits="false" boundaryCondition="false" constant="false" fbc:chemicalFormula="C60H84CoN13O15P">
        <notes>
          <html xmlns="http://www.w3.org/1999/xhtml">
            <p>FORMULA: C60H84CoN13O15P</p>
          </html>
        </notes>
      </species>
      <species id="M_5hbc_red_c" name="5hbc_red[c]" compartment="c" substanceUnits="substance" hasOnlySubstanceUnits="false" boundaryCondition="false" constant="false" fbc:chemicalFormula="C60H84CoN13O15P">
        <notes>
          <html xmlns="http://www.w3.org/1999/xhtml">
            <p>FORMULA: C60H84CoN13O15P</p>
          </html>
        </notes>
      </species>
      <species id="M_5hbzid_c" name="5hbzid[c]" compartment="c" substanceUnits="substance" hasOnlySubstanceUnits="false" boundaryCondition="false" constant="false" fbc:chemicalFormula="C7H6N2O">
        <notes>
          <html xmlns="http://www.w3.org/1999/xhtml">
            <p>FORMULA: C7H6N2O</p>
          </html>
        </notes>
      </species>
      <species id="M_5mcyt_c" name="5mcyt[c]" compartment="c" substanceUnits="substance" hasOnlySubstanceUnits="false" boundaryCondition="false" constant="false" fbc:chemicalFormula="C5H7N3O">
        <notes>
          <html xmlns="http://www.w3.org/1999/xhtml">
            <p>FORMULA: C5H7N3O</p>
          </html>
        </notes>
      </species>
      <species id="M_5mdr1p_c" name="5mdr1p[c]" compartment="c" substanceUnits="substance" hasOnlySubstanceUnits="false" boundaryCondition="false" constant="false" fbc:chemicalFormula="C6H11O7PS">
        <notes>
          <html xmlns="http://www.w3.org/1999/xhtml">
            <p>FORMULA: C6H11O7PS</p>
          </html>
        </notes>
      </species>
      <species id="M_5mdru1p_c" name="5mdru1p[c]" compartment="c" substanceUnits="substance" hasOnlySubstanceUnits="false" boundaryCondition="false" constant="false" fbc:chemicalFormula="C6H11O7PS">
        <notes>
          <html xmlns="http://www.w3.org/1999/xhtml">
            <p>FORMULA: C6H11O7PS</p>
          </html>
        </notes>
      </species>
      <species id="M_5mta_c" name="5mta[c]" compartment="c" substanceUnits="substance" hasOnlySubstanceUnits="false" boundaryCondition="false" constant="false" fbc:chemicalFormula="C11H15N5O3S">
        <notes>
          <html xmlns="http://www.w3.org/1999/xhtml">
            <p>FORMULA: C11H15N5O3S</p>
          </html>
        </notes>
      </species>
      <species id="M_5mthf_c" name="5mthf[c]" compartment="c" substanceUnits="substance" hasOnlySubstanceUnits="false" boundaryCondition="false" constant="false" fbc:chemicalFormula="C20H24N7O6">
        <notes>
          <html xmlns="http://www.w3.org/1999/xhtml">
            <p>FORMULA: C20H24N7O6</p>
          </html>
        </notes>
      </species>
      <species id="M_5odhf2a_c" name="5odhf2a[c]" compartment="c" substanceUnits="substance" hasOnlySubstanceUnits="false" boundaryCondition="false" constant="false" fbc:chemicalFormula="C6H5O4">
        <notes>
          <html xmlns="http://www.w3.org/1999/xhtml">
            <p>FORMULA: C6H5O4</p>
          </html>
        </notes>
      </species>
      <species id="M_5oxpro_c" name="5oxpro[c]" compartment="c" substanceUnits="substance" hasOnlySubstanceUnits="false" boundaryCondition="false" constant="false" fbc:chemicalFormula="C5H6NO3">
        <notes>
          <html xmlns="http://www.w3.org/1999/xhtml">
            <p>FORMULA: C5H6NO3</p>
          </html>
        </notes>
      </species>
      <species id="M_5pmev_c" name="5pmev[c]" compartment="c" substanceUnits="substance" hasOnlySubstanceUnits="false" boundaryCondition="false" constant="false" fbc:chemicalFormula="C6H10O7P">
        <notes>
          <html xmlns="http://www.w3.org/1999/xhtml">
            <p>FORMULA: C6H10O7P</p>
          </html>
        </notes>
      </species>
      <species id="M_5pr5hbz_c" name="5pr5hbz[c]" compartment="c" substanceUnits="substance" hasOnlySubstanceUnits="false" boundaryCondition="false" constant="false" fbc:chemicalFormula="C12H13N2O8P">
        <notes>
          <html xmlns="http://www.w3.org/1999/xhtml">
            <p>FORMULA: C12H13N2O8P</p>
          </html>
        </notes>
      </species>
      <species id="M_6hmhpt_c" name="6hmhpt[c]" compartment="c" substanceUnits="substance" hasOnlySubstanceUnits="false" boundaryCondition="false" constant="false" fbc:chemicalFormula="C7H9N5O2">
        <notes>
          <html xmlns="http://www.w3.org/1999/xhtml">
            <p>FORMULA: C7H9N5O2</p>
          </html>
        </notes>
      </species>
      <species id="M_6hmhptpp_c" name="6hmhptpp[c]" compartment="c" substanceUnits="substance" hasOnlySubstanceUnits="false" boundaryCondition="false" constant="false" fbc:chemicalFormula="C7H8N5O8P2">
        <notes>
          <html xmlns="http://www.w3.org/1999/xhtml">
            <p>FORMULA: C7H8N5O8P2</p>
          </html>
        </notes>
      </species>
      <species id="M_6pthp_c" name="6pthp[c]" compartment="c" substanceUnits="substance" hasOnlySubstanceUnits="false" boundaryCondition="false" constant="false" fbc:chemicalFormula="C9H12N5O3">
        <notes>
          <html xmlns="http://www.w3.org/1999/xhtml">
            <p>FORMULA: C9H12N5O3</p>
          </html>
        </notes>
      </species>
      <species id="M_7mhp_c" name="7mhp[c]" compartment="c" substanceUnits="substance" hasOnlySubstanceUnits="false" boundaryCondition="false" constant="false" fbc:chemicalFormula="C7H13O2S">
        <notes>
          <html xmlns="http://www.w3.org/1999/xhtml">
            <p>FORMULA: C7H13O2S</p>
          </html>
        </notes>
      </species>
      <species id="M_7mht_c" name="7mht[c]" compartment="c" substanceUnits="substance" hasOnlySubstanceUnits="false" boundaryCondition="false" constant="false" fbc:chemicalFormula="C11H20NO4S">
        <notes>
          <html xmlns="http://www.w3.org/1999/xhtml">
            <p>FORMULA: C11H20NO4S</p>
          </html>
        </notes>
      </species>
      <species id="M_7ohp_c" name="7ohp[c]" compartment="c" substanceUnits="substance" hasOnlySubstanceUnits="false" boundaryCondition="false" constant="false" fbc:chemicalFormula="C7H11O3">
        <notes>
          <html xmlns="http://www.w3.org/1999/xhtml">
            <p>FORMULA: C7H11O3</p>
          </html>
        </notes>
      </species>
      <species id="M_8aonn_c" name="8aonn[c]" compartment="c" substanceUnits="substance" hasOnlySubstanceUnits="false" boundaryCondition="false" constant="false" fbc:chemicalFormula="C9H17NO3">
        <notes>
          <html xmlns="http://www.w3.org/1999/xhtml">
            <p>FORMULA: C9H17NO3</p>
          </html>
        </notes>
      </species>
      <species id="M_Brfap_c" name="Brfap[c]" compartment="c" substanceUnits="substance" hasOnlySubstanceUnits="false" boundaryCondition="false" constant="false" fbc:chemicalFormula="C11H14NO7P">
        <notes>
          <html xmlns="http://www.w3.org/1999/xhtml">
            <p>FORMULA: C11H14NO7P</p>
          </html>
        </notes>
      </species>
      <species id="M_Lcyst_c" name="Lcyst[c]" compartment="c" substanceUnits="substance" hasOnlySubstanceUnits="false" boundaryCondition="false" constant="false" fbc:chemicalFormula="C3H6NO5S">
        <notes>
          <html xmlns="http://www.w3.org/1999/xhtml">
            <p>FORMULA: C3H6NO5S</p>
          </html>
        </notes>
      </species>
      <species id="M_Rh2cit_c" name="Rh2cit[c]" compartment="c" substanceUnits="substance" hasOnlySubstanceUnits="false" boundaryCondition="false" constant="false" fbc:chemicalFormula="C8H9O7">
        <notes>
          <html xmlns="http://www.w3.org/1999/xhtml">
            <p>FORMULA: C8H9O7</p>
          </html>
        </notes>
      </species>
      <species id="M_Rh3cit_c" name="Rh3cit[c]" compartment="c" substanceUnits="substance" hasOnlySubstanceUnits="false" boundaryCondition="false" constant="false" fbc:chemicalFormula="C9H11O7">
        <notes>
          <html xmlns="http://www.w3.org/1999/xhtml">
            <p>FORMULA: C9H11O7</p>
          </html>
        </notes>
      </species>
      <species id="M_S2hglut_c" name="S2hglut[c]" compartment="c" substanceUnits="substance" hasOnlySubstanceUnits="false" boundaryCondition="false" constant="false" fbc:chemicalFormula="C5H6O5">
        <notes>
          <html xmlns="http://www.w3.org/1999/xhtml">
            <p>FORMULA: C5H6O5</p>
          </html>
        </notes>
      </species>
      <species id="M_Shcit_c" name="Shcit[c]" compartment="c" substanceUnits="substance" hasOnlySubstanceUnits="false" boundaryCondition="false" constant="false" fbc:chemicalFormula="C7H7O7">
        <notes>
          <html xmlns="http://www.w3.org/1999/xhtml">
            <p>FORMULA: C7H7O7</p>
          </html>
        </notes>
      </species>
      <species id="M_aacald_c" name="aacald[c]" compartment="c" substanceUnits="substance" hasOnlySubstanceUnits="false" boundaryCondition="false" constant="false" fbc:chemicalFormula="C2H6NO">
        <notes>
          <html xmlns="http://www.w3.org/1999/xhtml">
            <p>FORMULA: C2H6NO</p>
          </html>
        </notes>
      </species>
      <species id="M_aacoa_c" name="aacoa[c]" compartment="c" substanceUnits="substance" hasOnlySubstanceUnits="false" boundaryCondition="false" constant="false" fbc:chemicalFormula="C25H36N7O18P3S">
        <notes>
          <html xmlns="http://www.w3.org/1999/xhtml">
            <p>FORMULA: C25H36N7O18P3S</p>
          </html>
        </notes>
      </species>
      <species id="M_ac_c" name="ac[c]" compartment="c" substanceUnits="substance" hasOnlySubstanceUnits="false" boundaryCondition="false" constant="false" fbc:chemicalFormula="C2H3O2">
        <notes>
          <html xmlns="http://www.w3.org/1999/xhtml">
            <p>FORMULA: C2H3O2</p>
          </html>
        </notes>
      </species>
      <species id="M_ac_e" name="ac[e]" compartment="e" substanceUnits="substance" hasOnlySubstanceUnits="false" boundaryCondition="false" constant="false"/>
      <species id="M_acald_c" name="acald[c]" compartment="c" substanceUnits="substance" hasOnlySubstanceUnits="false" boundaryCondition="false" constant="false" fbc:chemicalFormula="C2H4O">
        <notes>
          <html xmlns="http://www.w3.org/1999/xhtml">
            <p>FORMULA: C2H4O</p>
          </html>
        </notes>
      </species>
      <species id="M_accoa_c" name="accoa[c]" compartment="c" substanceUnits="substance" hasOnlySubstanceUnits="false" boundaryCondition="false" constant="false" fbc:chemicalFormula="C23H34N7O17P3S">
        <notes>
          <html xmlns="http://www.w3.org/1999/xhtml">
            <p>FORMULA: C23H34N7O17P3S</p>
          </html>
        </notes>
      </species>
      <species id="M_acetol_c" name="acetol[c]" compartment="c" substanceUnits="substance" hasOnlySubstanceUnits="false" boundaryCondition="false" constant="false" fbc:chemicalFormula="C3H6O2">
        <notes>
          <html xmlns="http://www.w3.org/1999/xhtml">
            <p>FORMULA: C3H6O2</p>
          </html>
        </notes>
      </species>
      <species id="M_acetone_c" name="acetone[c]" compartment="c" substanceUnits="substance" hasOnlySubstanceUnits="false" boundaryCondition="false" constant="false" fbc:chemicalFormula="C3H6O">
        <notes>
          <html xmlns="http://www.w3.org/1999/xhtml">
            <p>FORMULA: C3H6O</p>
          </html>
        </notes>
      </species>
      <species id="M_acg5p_c" name="acg5p[c]" compartment="c" substanceUnits="substance" hasOnlySubstanceUnits="false" boundaryCondition="false" constant="false" fbc:chemicalFormula="C7H9NO8P">
        <notes>
          <html xmlns="http://www.w3.org/1999/xhtml">
            <p>FORMULA: C7H9NO8P</p>
          </html>
        </notes>
      </species>
      <species id="M_acg5sa_c" name="acg5sa[c]" compartment="c" substanceUnits="substance" hasOnlySubstanceUnits="false" boundaryCondition="false" constant="false" fbc:chemicalFormula="C7H10NO4">
        <notes>
          <html xmlns="http://www.w3.org/1999/xhtml">
            <p>FORMULA: C7H10NO4</p>
          </html>
        </notes>
      </species>
      <species id="M_acgam1p_c" name="acgam1p[c]" compartment="c" substanceUnits="substance" hasOnlySubstanceUnits="false" boundaryCondition="false" constant="false" fbc:chemicalFormula="C8H14NO9P">
        <notes>
          <html xmlns="http://www.w3.org/1999/xhtml">
            <p>FORMULA: C8H14NO9P</p>
          </html>
        </notes>
      </species>
      <species id="M_acglu_c" name="acglu[c]" compartment="c" substanceUnits="substance" hasOnlySubstanceUnits="false" boundaryCondition="false" constant="false" fbc:chemicalFormula="C7H9NO5">
        <notes>
          <html xmlns="http://www.w3.org/1999/xhtml">
            <p>FORMULA: C7H9NO5</p>
          </html>
        </notes>
      </species>
      <species id="M_achms_c" name="achms[c]" compartment="c" substanceUnits="substance" hasOnlySubstanceUnits="false" boundaryCondition="false" constant="false" fbc:chemicalFormula="C6H11NO4">
        <notes>
          <html xmlns="http://www.w3.org/1999/xhtml">
            <p>FORMULA: C6H11NO4</p>
          </html>
        </notes>
      </species>
      <species id="M_acmana_c" name="acmana[c]" compartment="c" substanceUnits="substance" hasOnlySubstanceUnits="false" boundaryCondition="false" constant="false" fbc:chemicalFormula="C8H15NO6">
        <notes>
          <html xmlns="http://www.w3.org/1999/xhtml">
            <p>FORMULA: C8H15NO6</p>
          </html>
        </notes>
      </species>
      <species id="M_acnam_c" name="acnam[c]" compartment="c" substanceUnits="substance" hasOnlySubstanceUnits="false" boundaryCondition="false" constant="false" fbc:chemicalFormula="C11H18NO9">
        <notes>
          <html xmlns="http://www.w3.org/1999/xhtml">
            <p>FORMULA: C11H18NO9</p>
          </html>
        </notes>
      </species>
      <species id="M_acon_C_c" name="acon-C[c]" compartment="c" substanceUnits="substance" hasOnlySubstanceUnits="false" boundaryCondition="false" constant="false" fbc:chemicalFormula="C6H3O6">
        <notes>
          <html xmlns="http://www.w3.org/1999/xhtml">
            <p>FORMULA: C6H3O6</p>
          </html>
        </notes>
      </species>
      <species id="M_acon_T_c" name="acon-T[c]" compartment="c" substanceUnits="substance" hasOnlySubstanceUnits="false" boundaryCondition="false" constant="false" fbc:chemicalFormula="C6H3O6">
        <notes>
          <html xmlns="http://www.w3.org/1999/xhtml">
            <p>FORMULA: C6H3O6</p>
          </html>
        </notes>
      </species>
      <species id="M_aconm_c" name="aconm[c]" compartment="c" substanceUnits="substance" hasOnlySubstanceUnits="false" boundaryCondition="false" constant="false" fbc:chemicalFormula="C7H6O6">
        <notes>
          <html xmlns="http://www.w3.org/1999/xhtml">
            <p>FORMULA: C7H6O6</p>
          </html>
        </notes>
      </species>
      <species id="M_acorn_c" name="acorn[c]" compartment="c" substanceUnits="substance" hasOnlySubstanceUnits="false" boundaryCondition="false" constant="false" fbc:chemicalFormula="C7H14N2O3">
        <notes>
          <html xmlns="http://www.w3.org/1999/xhtml">
            <p>FORMULA: C7H14N2O3</p>
          </html>
        </notes>
      </species>
      <species id="M_acser_c" name="acser[c]" compartment="c" substanceUnits="substance" hasOnlySubstanceUnits="false" boundaryCondition="false" constant="false" fbc:chemicalFormula="C5H9NO4">
        <notes>
          <html xmlns="http://www.w3.org/1999/xhtml">
            <p>FORMULA: C5H9NO4</p>
          </html>
        </notes>
      </species>
      <species id="M_actn_R_c" name="actn-R[c]" compartment="c" substanceUnits="substance" hasOnlySubstanceUnits="false" boundaryCondition="false" constant="false" fbc:chemicalFormula="C4H8O2">
        <notes>
          <html xmlns="http://www.w3.org/1999/xhtml">
            <p>FORMULA: C4H8O2</p>
          </html>
        </notes>
      </species>
      <species id="M_actn_R_e" name="actn-R[e]" compartment="e" substanceUnits="substance" hasOnlySubstanceUnits="false" boundaryCondition="false" constant="false"/>
      <species id="M_actp_c" name="actp[c]" compartment="c" substanceUnits="substance" hasOnlySubstanceUnits="false" boundaryCondition="false" constant="false" fbc:chemicalFormula="C2H3O5P">
        <notes>
          <html xmlns="http://www.w3.org/1999/xhtml">
            <p>FORMULA: C2H3O5P</p>
          </html>
        </notes>
      </species>
      <species id="M_adcobdam_c" name="adcobdam[c]" compartment="c" substanceUnits="substance" hasOnlySubstanceUnits="false" boundaryCondition="false" constant="false" fbc:chemicalFormula="C55H68CoN11O15">
        <notes>
          <html xmlns="http://www.w3.org/1999/xhtml">
            <p>FORMULA: C55H68CoN11O15</p>
          </html>
        </notes>
      </species>
      <species id="M_adcobhex_c" name="adcobhex[c]" compartment="c" substanceUnits="substance" hasOnlySubstanceUnits="false" boundaryCondition="false" constant="false" fbc:chemicalFormula="C55H76CoN15O11">
        <notes>
          <html xmlns="http://www.w3.org/1999/xhtml">
            <p>FORMULA: C55H76CoN15O11</p>
          </html>
        </notes>
      </species>
      <species id="M_ade_c" name="ade[c]" compartment="c" substanceUnits="substance" hasOnlySubstanceUnits="false" boundaryCondition="false" constant="false" fbc:chemicalFormula="C5H5N5">
        <notes>
          <html xmlns="http://www.w3.org/1999/xhtml">
            <p>FORMULA: C5H5N5</p>
          </html>
        </notes>
      </species>
      <species id="M_adn_c" name="adn[c]" compartment="c" substanceUnits="substance" hasOnlySubstanceUnits="false" boundaryCondition="false" constant="false" fbc:chemicalFormula="C10H13N5O4">
        <notes>
          <html xmlns="http://www.w3.org/1999/xhtml">
            <p>FORMULA: C10H13N5O4</p>
          </html>
        </notes>
      </species>
      <species id="M_adocbi_c" name="adocbi[c]" compartment="c" substanceUnits="substance" hasOnlySubstanceUnits="false" boundaryCondition="false" constant="false" fbc:chemicalFormula="C58H84CoN16O11">
        <notes>
          <html xmlns="http://www.w3.org/1999/xhtml">
            <p>FORMULA: C58H84CoN16O11</p>
          </html>
        </notes>
      </species>
      <species id="M_adocbip_c" name="adocbip[c]" compartment="c" substanceUnits="substance" hasOnlySubstanceUnits="false" boundaryCondition="false" constant="false" fbc:chemicalFormula="C58H83CoN16O14P">
        <notes>
          <html xmlns="http://www.w3.org/1999/xhtml">
            <p>FORMULA: C58H83CoN16O14P</p>
          </html>
        </notes>
      </species>
      <species id="M_adocblhbi_c" name="adocblhbi[c]" compartment="c" substanceUnits="substance" hasOnlySubstanceUnits="false" boundaryCondition="false" constant="false" fbc:chemicalFormula="C70H96CoN18O18P">
        <notes>
          <html xmlns="http://www.w3.org/1999/xhtml">
            <p>FORMULA: C70H96CoN18O18P</p>
          </html>
        </notes>
      </species>
      <species id="M_adp_c" name="adp[c]" compartment="c" substanceUnits="substance" hasOnlySubstanceUnits="false" boundaryCondition="false" constant="false" fbc:chemicalFormula="C10H12N5O10P2">
        <notes>
          <html xmlns="http://www.w3.org/1999/xhtml">
            <p>FORMULA: C10H12N5O10P2</p>
          </html>
        </notes>
      </species>
      <species id="M_adprib_c" name="adprib[c]" compartment="c" substanceUnits="substance" hasOnlySubstanceUnits="false" boundaryCondition="false" constant="false" fbc:chemicalFormula="C15H21N5O14P2">
        <notes>
          <html xmlns="http://www.w3.org/1999/xhtml">
            <p>FORMULA: C15H21N5O14P2</p>
          </html>
        </notes>
      </species>
      <species id="M_aepmamfr_c" name="aepmamfr[c]" compartment="c" substanceUnits="substance" hasOnlySubstanceUnits="false" boundaryCondition="false" constant="false" fbc:chemicalFormula="C14H20N2O2">
        <notes>
          <html xmlns="http://www.w3.org/1999/xhtml">
            <p>FORMULA: C14H20N2O2</p>
          </html>
        </notes>
      </species>
      <species id="M_agdpcbi_c" name="agdpcbi[c]" compartment="c" substanceUnits="substance" hasOnlySubstanceUnits="false" boundaryCondition="false" constant="false" fbc:chemicalFormula="C68H95CoN21O21P2">
        <notes>
          <html xmlns="http://www.w3.org/1999/xhtml">
            <p>FORMULA: C68H95CoN21O21P2</p>
          </html>
        </notes>
      </species>
      <species id="M_agdpgpi_c" name="agdpgpi[c]" compartment="c" substanceUnits="substance" hasOnlySubstanceUnits="false" boundaryCondition="false" constant="false" fbc:chemicalFormula="C57H111N1O16P1">
        <notes>
          <html xmlns="http://www.w3.org/1999/xhtml">
            <p>FORMULA: C57H111N1O16P1</p>
          </html>
        </notes>
      </species>
      <species id="M_agm_c" name="agm[c]" compartment="c" substanceUnits="substance" hasOnlySubstanceUnits="false" boundaryCondition="false" constant="false" fbc:chemicalFormula="C5H16N4">
        <notes>
          <html xmlns="http://www.w3.org/1999/xhtml">
            <p>FORMULA: C5H16N4</p>
          </html>
        </notes>
      </species>
      <species id="M_ah6p_D_c" name="ah6p-D[c]" compartment="c" substanceUnits="substance" hasOnlySubstanceUnits="false" boundaryCondition="false" constant="false" fbc:chemicalFormula="C6H11O9P">
        <notes>
          <html xmlns="http://www.w3.org/1999/xhtml">
            <p>FORMULA: C6H11O9P</p>
          </html>
        </notes>
      </species>
      <species id="M_ahcys_c" name="ahcys[c]" compartment="c" substanceUnits="substance" hasOnlySubstanceUnits="false" boundaryCondition="false" constant="false" fbc:chemicalFormula="C14H20N6O5S">
        <notes>
          <html xmlns="http://www.w3.org/1999/xhtml">
            <p>FORMULA: C14H20N6O5S</p>
          </html>
        </notes>
      </species>
      <species id="M_ahdt_c" name="ahdt[c]" compartment="c" substanceUnits="substance" hasOnlySubstanceUnits="false" boundaryCondition="false" constant="false" fbc:chemicalFormula="C9H13N5O13P3">
        <notes>
          <html xmlns="http://www.w3.org/1999/xhtml">
            <p>FORMULA: C9H13N5O13P3</p>
          </html>
        </notes>
      </species>
      <species id="M_aicar_c" name="aicar[c]" compartment="c" substanceUnits="substance" hasOnlySubstanceUnits="false" boundaryCondition="false" constant="false" fbc:chemicalFormula="C9H13N4O8P">
        <notes>
          <html xmlns="http://www.w3.org/1999/xhtml">
            <p>FORMULA: C9H13N4O8P</p>
          </html>
        </notes>
      </species>
      <species id="M_air_c" name="air[c]" compartment="c" substanceUnits="substance" hasOnlySubstanceUnits="false" boundaryCondition="false" constant="false" fbc:chemicalFormula="C8H12N3O7P">
        <notes>
          <html xmlns="http://www.w3.org/1999/xhtml">
            <p>FORMULA: C8H12N3O7P</p>
          </html>
        </notes>
      </species>
      <species id="M_akg_c" name="akg[c]" compartment="c" substanceUnits="substance" hasOnlySubstanceUnits="false" boundaryCondition="false" constant="false" fbc:chemicalFormula="C5H4O5">
        <notes>
          <html xmlns="http://www.w3.org/1999/xhtml">
            <p>FORMULA: C5H4O5</p>
          </html>
        </notes>
      </species>
      <species id="M_ala_B_c" name="ala-B[c]" compartment="c" substanceUnits="substance" hasOnlySubstanceUnits="false" boundaryCondition="false" constant="false" fbc:chemicalFormula="C3H7NO2">
        <notes>
          <html xmlns="http://www.w3.org/1999/xhtml">
            <p>FORMULA: C3H7NO2</p>
          </html>
        </notes>
      </species>
      <species id="M_ala_L_c" name="ala-L[c]" compartment="c" substanceUnits="substance" hasOnlySubstanceUnits="false" boundaryCondition="false" constant="false" fbc:chemicalFormula="C3H7NO2">
        <notes>
          <html xmlns="http://www.w3.org/1999/xhtml">
            <p>FORMULA: C3H7NO2</p>
          </html>
        </notes>
      </species>
      <species id="M_ala_L_e" name="ala-L[e]" compartment="e" substanceUnits="substance" hasOnlySubstanceUnits="false" boundaryCondition="false" constant="false"/>
      <species id="M_alac_S_c" name="alac-S[c]" compartment="c" substanceUnits="substance" hasOnlySubstanceUnits="false" boundaryCondition="false" constant="false" fbc:chemicalFormula="C5H7O4">
        <notes>
          <html xmlns="http://www.w3.org/1999/xhtml">
            <p>FORMULA: C5H7O4</p>
          </html>
        </notes>
      </species>
      <species id="M_alac_S_e" name="alac-S[e]" compartment="e" substanceUnits="substance" hasOnlySubstanceUnits="false" boundaryCondition="false" constant="false"/>
      <species id="M_alatrna_c" name="alatrna[c]" compartment="c" substanceUnits="substance" hasOnlySubstanceUnits="false" boundaryCondition="false" constant="false" fbc:chemicalFormula="C3H6NOR">
        <notes>
          <html xmlns="http://www.w3.org/1999/xhtml">
            <p>FORMULA: C3H6NOR</p>
          </html>
        </notes>
      </species>
      <species id="M_amet_c" name="amet[c]" compartment="c" substanceUnits="substance" hasOnlySubstanceUnits="false" boundaryCondition="false" constant="false" fbc:chemicalFormula="C15H23N6O5S">
        <notes>
          <html xmlns="http://www.w3.org/1999/xhtml">
            <p>FORMULA: C15H23N6O5S</p>
          </html>
        </notes>
      </species>
      <species id="M_amob_c" name="amob[c]" compartment="c" substanceUnits="substance" hasOnlySubstanceUnits="false" boundaryCondition="false" constant="false" fbc:chemicalFormula="C15H19N5O6S">
        <notes>
          <html xmlns="http://www.w3.org/1999/xhtml">
            <p>FORMULA: C15H19N5O6S</p>
          </html>
        </notes>
      </species>
      <species id="M_amp_c" name="amp[c]" compartment="c" substanceUnits="substance" hasOnlySubstanceUnits="false" boundaryCondition="false" constant="false" fbc:chemicalFormula="C10H12N5O7P">
        <notes>
          <html xmlns="http://www.w3.org/1999/xhtml">
            <p>FORMULA: C10H12N5O7P</p>
          </html>
        </notes>
      </species>
      <species id="M_anth_c" name="anth[c]" compartment="c" substanceUnits="substance" hasOnlySubstanceUnits="false" boundaryCondition="false" constant="false" fbc:chemicalFormula="C7H6NO2">
        <notes>
          <html xmlns="http://www.w3.org/1999/xhtml">
            <p>FORMULA: C7H6NO2</p>
          </html>
        </notes>
      </species>
      <species id="M_appl_c" name="appl[c]" compartment="c" substanceUnits="substance" hasOnlySubstanceUnits="false" boundaryCondition="false" constant="false" fbc:chemicalFormula="C3H10NO">
        <notes>
          <html xmlns="http://www.w3.org/1999/xhtml">
            <p>FORMULA: C3H10NO</p>
          </html>
        </notes>
      </species>
      <species id="M_applp_c" name="applp[c]" compartment="c" substanceUnits="substance" hasOnlySubstanceUnits="false" boundaryCondition="false" constant="false" fbc:chemicalFormula="C3H9NO4P">
        <notes>
          <html xmlns="http://www.w3.org/1999/xhtml">
            <p>FORMULA: C3H9NO4P</p>
          </html>
        </notes>
      </species>
      <species id="M_aps_c" name="aps[c]" compartment="c" substanceUnits="substance" hasOnlySubstanceUnits="false" boundaryCondition="false" constant="false" fbc:chemicalFormula="C10H12N5O10PS">
        <notes>
          <html xmlns="http://www.w3.org/1999/xhtml">
            <p>FORMULA: C10H12N5O10PS</p>
          </html>
        </notes>
      </species>
      <species id="M_arg_L_c" name="arg-L[c]" compartment="c" substanceUnits="substance" hasOnlySubstanceUnits="false" boundaryCondition="false" constant="false" fbc:chemicalFormula="C6H15N4O2">
        <notes>
          <html xmlns="http://www.w3.org/1999/xhtml">
            <p>FORMULA: C6H15N4O2</p>
          </html>
        </notes>
      </species>
      <species id="M_argsuc_c" name="argsuc[c]" compartment="c" substanceUnits="substance" hasOnlySubstanceUnits="false" boundaryCondition="false" constant="false" fbc:chemicalFormula="C10H17N4O6">
        <notes>
          <html xmlns="http://www.w3.org/1999/xhtml">
            <p>FORMULA: C10H17N4O6</p>
          </html>
        </notes>
      </species>
      <species id="M_argtrna_c" name="argtrna[c]" compartment="c" substanceUnits="substance" hasOnlySubstanceUnits="false" boundaryCondition="false" constant="false" fbc:chemicalFormula="C6H14N4OR">
        <notes>
          <html xmlns="http://www.w3.org/1999/xhtml">
            <p>FORMULA: C6H14N4OR</p>
          </html>
        </notes>
      </species>
      <species id="M_asn_L_c" name="asn-L[c]" compartment="c" substanceUnits="substance" hasOnlySubstanceUnits="false" boundaryCondition="false" constant="false" fbc:chemicalFormula="C4H8N2O3">
        <notes>
          <html xmlns="http://www.w3.org/1999/xhtml">
            <p>FORMULA: C4H8N2O3</p>
          </html>
        </notes>
      </species>
      <species id="M_asntrna_asp__c" name="asntrna(asp)[c]" compartment="c" substanceUnits="substance" hasOnlySubstanceUnits="false" boundaryCondition="false" constant="false" fbc:chemicalFormula="C4H5NO3R">
        <notes>
          <html xmlns="http://www.w3.org/1999/xhtml">
            <p>FORMULA: C4H5NO3R</p>
          </html>
        </notes>
      </species>
      <species id="M_asntrna_c" name="asntrna[c]" compartment="c" substanceUnits="substance" hasOnlySubstanceUnits="false" boundaryCondition="false" constant="false" fbc:chemicalFormula="C4H7N2O2R">
        <notes>
          <html xmlns="http://www.w3.org/1999/xhtml">
            <p>FORMULA: C4H7N2O2R</p>
          </html>
        </notes>
      </species>
      <species id="M_asp_L_c" name="asp-L[c]" compartment="c" substanceUnits="substance" hasOnlySubstanceUnits="false" boundaryCondition="false" constant="false" fbc:chemicalFormula="C4H6NO4">
        <notes>
          <html xmlns="http://www.w3.org/1999/xhtml">
            <p>FORMULA: C4H6NO4</p>
          </html>
        </notes>
      </species>
      <species id="M_aspsa_c" name="aspsa[c]" compartment="c" substanceUnits="substance" hasOnlySubstanceUnits="false" boundaryCondition="false" constant="false" fbc:chemicalFormula="C4H7NO3">
        <notes>
          <html xmlns="http://www.w3.org/1999/xhtml">
            <p>FORMULA: C4H7NO3</p>
          </html>
        </notes>
      </species>
      <species id="M_asptrna_c" name="asptrna[c]" compartment="c" substanceUnits="substance" hasOnlySubstanceUnits="false" boundaryCondition="false" constant="false" fbc:chemicalFormula="C4H5NO3R">
        <notes>
          <html xmlns="http://www.w3.org/1999/xhtml">
            <p>FORMULA: C4H5NO3R</p>
          </html>
        </notes>
      </species>
      <species id="M_athr_L_c" name="athr-L[c]" compartment="c" substanceUnits="substance" hasOnlySubstanceUnits="false" boundaryCondition="false" constant="false" fbc:chemicalFormula="C4H9NO3">
        <notes>
          <html xmlns="http://www.w3.org/1999/xhtml">
            <p>FORMULA: C4H9NO3</p>
          </html>
        </notes>
      </species>
      <species id="M_atp_c" name="atp[c]" compartment="c" substanceUnits="substance" hasOnlySubstanceUnits="false" boundaryCondition="false" constant="false" fbc:chemicalFormula="C10H12N5O13P3">
        <notes>
          <html xmlns="http://www.w3.org/1999/xhtml">
            <p>FORMULA: C10H12N5O13P3</p>
          </html>
        </notes>
      </species>
      <species id="M_bamppald_c" name="bamppald[c]" compartment="c" substanceUnits="substance" hasOnlySubstanceUnits="false" boundaryCondition="false" constant="false" fbc:chemicalFormula="C3H8NO">
        <notes>
          <html xmlns="http://www.w3.org/1999/xhtml">
            <p>FORMULA: C3H8NO</p>
          </html>
        </notes>
      </species>
      <species id="M_biomass_met_c" name="biomass_met[c]" compartment="c" substanceUnits="substance" hasOnlySubstanceUnits="false" boundaryCondition="false" constant="false"/>
      <species id="M_biomass_met_e" name="biomass_met[e]" compartment="e" substanceUnits="substance" hasOnlySubstanceUnits="false" boundaryCondition="false" constant="false"/>
      <species id="M_btamp_c" name="btamp[c]" compartment="c" substanceUnits="substance" hasOnlySubstanceUnits="false" boundaryCondition="false" constant="false" fbc:chemicalFormula="C20H27N7O9PS">
        <notes>
          <html xmlns="http://www.w3.org/1999/xhtml">
            <p>FORMULA: C20H27N7O9PS</p>
          </html>
        </notes>
      </species>
      <species id="M_btn_c" name="btn[c]" compartment="c" substanceUnits="substance" hasOnlySubstanceUnits="false" boundaryCondition="false" constant="false" fbc:chemicalFormula="C10H15N2O3S">
        <notes>
          <html xmlns="http://www.w3.org/1999/xhtml">
            <p>FORMULA: C10H15N2O3S</p>
          </html>
        </notes>
      </species>
      <species id="M_btn_e" name="btn[e]" compartment="e" substanceUnits="substance" hasOnlySubstanceUnits="false" boundaryCondition="false" constant="false"/>
      <species id="M_btnp_s2_c" name="btnp-s2[c]" compartment="c" substanceUnits="substance" hasOnlySubstanceUnits="false" boundaryCondition="false" constant="false" fbc:chemicalFormula="Fe2S2R">
        <notes>
          <html xmlns="http://www.w3.org/1999/xhtml">
            <p>FORMULA: Fe2S2R</p>
          </html>
        </notes>
      </species>
      <species id="M_btnp_c" name="btnp[c]" compartment="c" substanceUnits="substance" hasOnlySubstanceUnits="false" boundaryCondition="false" constant="false" fbc:chemicalFormula="R">
        <notes>
          <html xmlns="http://www.w3.org/1999/xhtml">
            <p>FORMULA: R</p>
          </html>
        </notes>
      </species>
      <species id="M_ca2_c" name="ca2[c]" compartment="c" substanceUnits="substance" hasOnlySubstanceUnits="false" boundaryCondition="false" constant="false" fbc:chemicalFormula="Ca">
        <notes>
          <html xmlns="http://www.w3.org/1999/xhtml">
            <p>FORMULA: Ca</p>
          </html>
        </notes>
      </species>
      <species id="M_ca2_e" name="ca2[e]" compartment="e" substanceUnits="substance" hasOnlySubstanceUnits="false" boundaryCondition="false" constant="false"/>
      <species id="M_camp_c" name="camp[c]" compartment="c" substanceUnits="substance" hasOnlySubstanceUnits="false" boundaryCondition="false" constant="false" fbc:chemicalFormula="C10H11N5O6P">
        <notes>
          <html xmlns="http://www.w3.org/1999/xhtml">
            <p>FORMULA: C10H11N5O6P</p>
          </html>
        </notes>
      </species>
      <species id="M_caphis_c" name="caphis[c]" compartment="c" substanceUnits="substance" hasOnlySubstanceUnits="false" boundaryCondition="false" constant="false" fbc:chemicalFormula="C10H16N4O4">
        <notes>
          <html xmlns="http://www.w3.org/1999/xhtml">
            <p>FORMULA: C10H16N4O4</p>
          </html>
        </notes>
      </species>
      <species id="M_carb_met_c" name="carb_met[c]" compartment="c" substanceUnits="substance" hasOnlySubstanceUnits="false" boundaryCondition="false" constant="false"/>
      <species id="M_carn_c" name="carn[c]" compartment="c" substanceUnits="substance" hasOnlySubstanceUnits="false" boundaryCondition="false" constant="false" fbc:chemicalFormula="C9H15N4O3">
        <notes>
          <html xmlns="http://www.w3.org/1999/xhtml">
            <p>FORMULA: C9H15N4O3</p>
          </html>
        </notes>
      </species>
      <species id="M_cbasp_c" name="cbasp[c]" compartment="c" substanceUnits="substance" hasOnlySubstanceUnits="false" boundaryCondition="false" constant="false" fbc:chemicalFormula="C5H6N2O5">
        <notes>
          <html xmlns="http://www.w3.org/1999/xhtml">
            <p>FORMULA: C5H6N2O5</p>
          </html>
        </notes>
      </species>
      <species id="M_cbi_c" name="cbi[c]" compartment="c" substanceUnits="substance" hasOnlySubstanceUnits="false" boundaryCondition="false" constant="false" fbc:chemicalFormula="C48H72CoN11O8">
        <notes>
          <html xmlns="http://www.w3.org/1999/xhtml">
            <p>FORMULA: C48H72CoN11O8</p>
          </html>
        </notes>
      </species>
      <species id="M_cbi_e" name="cbi[e]" compartment="e" substanceUnits="substance" hasOnlySubstanceUnits="false" boundaryCondition="false" constant="false"/>
      <species id="M_cbl1_c" name="cbl1[c]" compartment="c" substanceUnits="substance" hasOnlySubstanceUnits="false" boundaryCondition="false" constant="false" fbc:chemicalFormula="C62H88CoN13O14P">
        <notes>
          <html xmlns="http://www.w3.org/1999/xhtml">
            <p>FORMULA: C62H88CoN13O14P</p>
          </html>
        </notes>
      </species>
      <species id="M_cbl1_e" name="cbl1[e]" compartment="e" substanceUnits="substance" hasOnlySubstanceUnits="false" boundaryCondition="false" constant="false"/>
      <species id="M_cbl1hbi_c" name="cbl1hbi[c]" compartment="c" substanceUnits="substance" hasOnlySubstanceUnits="false" boundaryCondition="false" constant="false" fbc:chemicalFormula="C60H84CoN13O15P">
        <notes>
          <html xmlns="http://www.w3.org/1999/xhtml">
            <p>FORMULA: C60H84CoN13O15P</p>
          </html>
        </notes>
      </species>
      <species id="M_cbl1hbi_e" name="cbl1hbi[e]" compartment="e" substanceUnits="substance" hasOnlySubstanceUnits="false" boundaryCondition="false" constant="false"/>
      <species id="M_cbp_c" name="cbp[c]" compartment="c" substanceUnits="substance" hasOnlySubstanceUnits="false" boundaryCondition="false" constant="false" fbc:chemicalFormula="CH2NO5P">
        <notes>
          <html xmlns="http://www.w3.org/1999/xhtml">
            <p>FORMULA: CH2NO5P</p>
          </html>
        </notes>
      </species>
      <species id="M_cd2_c" name="cd2[c]" compartment="c" substanceUnits="substance" hasOnlySubstanceUnits="false" boundaryCondition="false" constant="false" fbc:chemicalFormula="Cd">
        <notes>
          <html xmlns="http://www.w3.org/1999/xhtml">
            <p>FORMULA: Cd</p>
          </html>
        </notes>
      </species>
      <species id="M_cd2_e" name="cd2[e]" compartment="e" substanceUnits="substance" hasOnlySubstanceUnits="false" boundaryCondition="false" constant="false"/>
      <species id="M_cdgggp_c" name="cdgggp[c]" compartment="c" substanceUnits="substance" hasOnlySubstanceUnits="false" boundaryCondition="false" constant="false" fbc:chemicalFormula="C52H83N3O13P2">
        <notes>
          <html xmlns="http://www.w3.org/1999/xhtml">
            <p>FORMULA: C52H83N3O13P2</p>
          </html>
        </notes>
      </species>
      <species id="M_cdp_c" name="cdp[c]" compartment="c" substanceUnits="substance" hasOnlySubstanceUnits="false" boundaryCondition="false" constant="false" fbc:chemicalFormula="C9H12N3O11P2">
        <notes>
          <html xmlns="http://www.w3.org/1999/xhtml">
            <p>FORMULA: C9H12N3O11P2</p>
          </html>
        </notes>
      </species>
      <species id="M_cgly_c" name="cgly[c]" compartment="c" substanceUnits="substance" hasOnlySubstanceUnits="false" boundaryCondition="false" constant="false" fbc:chemicalFormula="C5H10N2O3S">
        <notes>
          <html xmlns="http://www.w3.org/1999/xhtml">
            <p>FORMULA: C5H10N2O3S</p>
          </html>
        </notes>
      </species>
      <species id="M_ch4_c" name="ch4[c]" compartment="c" substanceUnits="substance" hasOnlySubstanceUnits="false" boundaryCondition="false" constant="false" fbc:chemicalFormula="CH4">
        <notes>
          <html xmlns="http://www.w3.org/1999/xhtml">
            <p>FORMULA: CH4</p>
          </html>
        </notes>
      </species>
      <species id="M_ch4_e" name="ch4[e]" compartment="e" substanceUnits="substance" hasOnlySubstanceUnits="false" boundaryCondition="false" constant="false"/>
      <species id="M_ch4s_c" name="ch4s[c]" compartment="c" substanceUnits="substance" hasOnlySubstanceUnits="false" boundaryCondition="false" constant="false" fbc:chemicalFormula="CH4S">
        <notes>
          <html xmlns="http://www.w3.org/1999/xhtml">
            <p>FORMULA: CH4S</p>
          </html>
        </notes>
      </species>
      <species id="M_ch4s_e" name="ch4s[e]" compartment="e" substanceUnits="substance" hasOnlySubstanceUnits="false" boundaryCondition="false" constant="false"/>
      <species id="M_chor_c" name="chor[c]" compartment="c" substanceUnits="substance" hasOnlySubstanceUnits="false" boundaryCondition="false" constant="false" fbc:chemicalFormula="C10H8O6">
        <notes>
          <html xmlns="http://www.w3.org/1999/xhtml">
            <p>FORMULA: C10H8O6</p>
          </html>
        </notes>
      </species>
      <species id="M_cit_c" name="cit[c]" compartment="c" substanceUnits="substance" hasOnlySubstanceUnits="false" boundaryCondition="false" constant="false" fbc:chemicalFormula="C6H5O7">
        <notes>
          <html xmlns="http://www.w3.org/1999/xhtml">
            <p>FORMULA: C6H5O7</p>
          </html>
        </notes>
      </species>
      <species id="M_cit_e" name="cit[e]" compartment="e" substanceUnits="substance" hasOnlySubstanceUnits="false" boundaryCondition="false" constant="false"/>
      <species id="M_citr_L_c" name="citr-L[c]" compartment="c" substanceUnits="substance" hasOnlySubstanceUnits="false" boundaryCondition="false" constant="false" fbc:chemicalFormula="C6H13N3O3">
        <notes>
          <html xmlns="http://www.w3.org/1999/xhtml">
            <p>FORMULA: C6H13N3O3</p>
          </html>
        </notes>
      </species>
      <species id="M_citrac_c" name="citrac[c]" compartment="c" substanceUnits="substance" hasOnlySubstanceUnits="false" boundaryCondition="false" constant="false" fbc:chemicalFormula="R">
        <notes>
          <html xmlns="http://www.w3.org/1999/xhtml">
            <p>FORMULA: R</p>
          </html>
        </notes>
      </species>
      <species id="M_cl_c" name="cl[c]" compartment="c" substanceUnits="substance" hasOnlySubstanceUnits="false" boundaryCondition="false" constant="false" fbc:chemicalFormula="Cl">
        <notes>
          <html xmlns="http://www.w3.org/1999/xhtml">
            <p>FORMULA: Cl</p>
          </html>
        </notes>
      </species>
      <species id="M_cl_e" name="cl[e]" compartment="e" substanceUnits="substance" hasOnlySubstanceUnits="false" boundaryCondition="false" constant="false"/>
      <species id="M_cmaphis_c" name="cmaphis[c]" compartment="c" substanceUnits="substance" hasOnlySubstanceUnits="false" boundaryCondition="false" constant="false" fbc:chemicalFormula="C11H18N4O4">
        <notes>
          <html xmlns="http://www.w3.org/1999/xhtml">
            <p>FORMULA: C11H18N4O4</p>
          </html>
        </notes>
      </species>
      <species id="M_cmp_c" name="cmp[c]" compartment="c" substanceUnits="substance" hasOnlySubstanceUnits="false" boundaryCondition="false" constant="false" fbc:chemicalFormula="C9H12N3O8P">
        <notes>
          <html xmlns="http://www.w3.org/1999/xhtml">
            <p>FORMULA: C9H12N3O8P</p>
          </html>
        </notes>
      </species>
      <species id="M_cmpacna_c" name="cmpacna[c]" compartment="c" substanceUnits="substance" hasOnlySubstanceUnits="false" boundaryCondition="false" constant="false" fbc:chemicalFormula="C20H29N4O16P">
        <notes>
          <html xmlns="http://www.w3.org/1999/xhtml">
            <p>FORMULA: C20H29N4O16P</p>
          </html>
        </notes>
      </species>
      <species id="M_co1dam_c" name="co1dam[c]" compartment="c" substanceUnits="substance" hasOnlySubstanceUnits="false" boundaryCondition="false" constant="false" fbc:chemicalFormula="C45H56CoN6O12">
        <notes>
          <html xmlns="http://www.w3.org/1999/xhtml">
            <p>FORMULA: C45H56CoN6O12</p>
          </html>
        </notes>
      </species>
      <species id="M_co2_c" name="co2[c]" compartment="c" substanceUnits="substance" hasOnlySubstanceUnits="false" boundaryCondition="false" constant="false" fbc:chemicalFormula="CO2">
        <notes>
          <html xmlns="http://www.w3.org/1999/xhtml">
            <p>FORMULA: CO2</p>
          </html>
        </notes>
      </species>
      <species id="M_co2_e" name="co2[e]" compartment="e" substanceUnits="substance" hasOnlySubstanceUnits="false" boundaryCondition="false" constant="false"/>
      <species id="M_co2dam_c" name="co2dam[c]" compartment="c" substanceUnits="substance" hasOnlySubstanceUnits="false" boundaryCondition="false" constant="false" fbc:chemicalFormula="C45H56CoN6O12">
        <notes>
          <html xmlns="http://www.w3.org/1999/xhtml">
            <p>FORMULA: C45H56CoN6O12</p>
          </html>
        </notes>
      </species>
      <species id="M_co_c" name="co[c]" compartment="c" substanceUnits="substance" hasOnlySubstanceUnits="false" boundaryCondition="false" constant="false" fbc:chemicalFormula="CO">
        <notes>
          <html xmlns="http://www.w3.org/1999/xhtml">
            <p>FORMULA: CO</p>
          </html>
        </notes>
      </species>
      <species id="M_co_e" name="co[e]" compartment="e" substanceUnits="substance" hasOnlySubstanceUnits="false" boundaryCondition="false" constant="false"/>
      <species id="M_coa_c" name="coa[c]" compartment="c" substanceUnits="substance" hasOnlySubstanceUnits="false" boundaryCondition="false" constant="false" fbc:chemicalFormula="C21H32N7O16P3S">
        <notes>
          <html xmlns="http://www.w3.org/1999/xhtml">
            <p>FORMULA: C21H32N7O16P3S</p>
          </html>
        </notes>
      </species>
      <species id="M_cob_c" name="cob[c]" compartment="c" substanceUnits="substance" hasOnlySubstanceUnits="false" boundaryCondition="false" constant="false" fbc:chemicalFormula="C11H19N1O7P1S1">
        <notes>
          <html xmlns="http://www.w3.org/1999/xhtml">
            <p>FORMULA: C11H19N1O7P1S1</p>
          </html>
        </notes>
      </species>
      <species id="M_cobalt2_c" name="cobalt2[c]" compartment="c" substanceUnits="substance" hasOnlySubstanceUnits="false" boundaryCondition="false" constant="false" fbc:chemicalFormula="Co">
        <notes>
          <html xmlns="http://www.w3.org/1999/xhtml">
            <p>FORMULA: Co</p>
          </html>
        </notes>
      </species>
      <species id="M_cobalt2_e" name="cobalt2[e]" compartment="e" substanceUnits="substance" hasOnlySubstanceUnits="false" boundaryCondition="false" constant="false"/>
      <species id="M_cobya_c" name="cobya[c]" compartment="c" substanceUnits="substance" hasOnlySubstanceUnits="false" boundaryCondition="false" constant="false" fbc:chemicalFormula="C45H52CoN4O14">
        <notes>
          <html xmlns="http://www.w3.org/1999/xhtml">
            <p>FORMULA: C45H52CoN4O14</p>
          </html>
        </notes>
      </species>
      <species id="M_codhpre6_c" name="codhpre6[c]" compartment="c" substanceUnits="substance" hasOnlySubstanceUnits="false" boundaryCondition="false" constant="false" fbc:chemicalFormula="C44H47CoN4O16">
        <notes>
          <html xmlns="http://www.w3.org/1999/xhtml">
            <p>FORMULA: C44H47CoN4O16</p>
          </html>
        </notes>
      </species>
      <species id="M_com_c" name="com[c]" compartment="c" substanceUnits="substance" hasOnlySubstanceUnits="false" boundaryCondition="false" constant="false" fbc:chemicalFormula="C2H5O3S2">
        <notes>
          <html xmlns="http://www.w3.org/1999/xhtml">
            <p>FORMULA: C2H5O3S2</p>
          </html>
        </notes>
      </species>
      <species id="M_copre2_c" name="copre2[c]" compartment="c" substanceUnits="substance" hasOnlySubstanceUnits="false" boundaryCondition="false" constant="false" fbc:chemicalFormula="C42H38N4O16Co">
        <notes>
          <html xmlns="http://www.w3.org/1999/xhtml">
            <p>FORMULA: C42H38N4O16Co</p>
          </html>
        </notes>
      </species>
      <species id="M_copre3_c" name="copre3[c]" compartment="c" substanceUnits="substance" hasOnlySubstanceUnits="false" boundaryCondition="false" constant="false" fbc:chemicalFormula="C43H40CoN4O16">
        <notes>
          <html xmlns="http://www.w3.org/1999/xhtml">
            <p>FORMULA: C43H40CoN4O16</p>
          </html>
        </notes>
      </species>
      <species id="M_copre4_c" name="copre4[c]" compartment="c" substanceUnits="substance" hasOnlySubstanceUnits="false" boundaryCondition="false" constant="false" fbc:chemicalFormula="C44H43CoN4O16">
        <notes>
          <html xmlns="http://www.w3.org/1999/xhtml">
            <p>FORMULA: C44H43CoN4O16</p>
          </html>
        </notes>
      </species>
      <species id="M_copre5_c" name="copre5[c]" compartment="c" substanceUnits="substance" hasOnlySubstanceUnits="false" boundaryCondition="false" constant="false" fbc:chemicalFormula="C45H45CoN4O16">
        <notes>
          <html xmlns="http://www.w3.org/1999/xhtml">
            <p>FORMULA: C45H45CoN4O16</p>
          </html>
        </notes>
      </species>
      <species id="M_copre6_c" name="copre6[c]" compartment="c" substanceUnits="substance" hasOnlySubstanceUnits="false" boundaryCondition="false" constant="false" fbc:chemicalFormula="C44H44CoN4O16">
        <notes>
          <html xmlns="http://www.w3.org/1999/xhtml">
            <p>FORMULA: C44H44CoN4O16</p>
          </html>
        </notes>
      </species>
      <species id="M_copre8_c" name="copre8[c]" compartment="c" substanceUnits="substance" hasOnlySubstanceUnits="false" boundaryCondition="false" constant="false" fbc:chemicalFormula="C45H51CoN4O14">
        <notes>
          <html xmlns="http://www.w3.org/1999/xhtml">
            <p>FORMULA: C45H51CoN4O14</p>
          </html>
        </notes>
      </species>
      <species id="M_csn_c" name="csn[c]" compartment="c" substanceUnits="substance" hasOnlySubstanceUnits="false" boundaryCondition="false" constant="false" fbc:chemicalFormula="C4H5N3O">
        <notes>
          <html xmlns="http://www.w3.org/1999/xhtml">
            <p>FORMULA: C4H5N3O</p>
          </html>
        </notes>
      </species>
      <species id="M_ctp_c" name="ctp[c]" compartment="c" substanceUnits="substance" hasOnlySubstanceUnits="false" boundaryCondition="false" constant="false" fbc:chemicalFormula="C9H12N3O14P3">
        <notes>
          <html xmlns="http://www.w3.org/1999/xhtml">
            <p>FORMULA: C9H12N3O14P3</p>
          </html>
        </notes>
      </species>
      <species id="M_cu2_c" name="cu2[c]" compartment="c" substanceUnits="substance" hasOnlySubstanceUnits="false" boundaryCondition="false" constant="false" fbc:chemicalFormula="Cu">
        <notes>
          <html xmlns="http://www.w3.org/1999/xhtml">
            <p>FORMULA: Cu</p>
          </html>
        </notes>
      </species>
      <species id="M_cu2_e" name="cu2[e]" compartment="e" substanceUnits="substance" hasOnlySubstanceUnits="false" boundaryCondition="false" constant="false"/>
      <species id="M_cys_L_c" name="cys-L[c]" compartment="c" substanceUnits="substance" hasOnlySubstanceUnits="false" boundaryCondition="false" constant="false" fbc:chemicalFormula="C3H7NO2S">
        <notes>
          <html xmlns="http://www.w3.org/1999/xhtml">
            <p>FORMULA: C3H7NO2S</p>
          </html>
        </notes>
      </species>
      <species id="M_cys_L_e" name="cys-L[e]" compartment="e" substanceUnits="substance" hasOnlySubstanceUnits="false" boundaryCondition="false" constant="false"/>
      <species id="M_cystrna_pser__c" name="cystrna(pser)[c]" compartment="c" substanceUnits="substance" hasOnlySubstanceUnits="false" boundaryCondition="false" constant="false" fbc:chemicalFormula="C3H5NO5PR">
        <notes>
          <html xmlns="http://www.w3.org/1999/xhtml">
            <p>FORMULA: C3H5NO5PR</p>
          </html>
        </notes>
      </species>
      <species id="M_cystrna_c" name="cystrna[c]" compartment="c" substanceUnits="substance" hasOnlySubstanceUnits="false" boundaryCondition="false" constant="false" fbc:chemicalFormula="C3H6NOSR">
        <notes>
          <html xmlns="http://www.w3.org/1999/xhtml">
            <p>FORMULA: C3H6NOSR</p>
          </html>
        </notes>
      </species>
      <species id="M_cytd_c" name="cytd[c]" compartment="c" substanceUnits="substance" hasOnlySubstanceUnits="false" boundaryCondition="false" constant="false" fbc:chemicalFormula="C9H13N3O5">
        <notes>
          <html xmlns="http://www.w3.org/1999/xhtml">
            <p>FORMULA: C9H13N3O5</p>
          </html>
        </notes>
      </species>
      <species id="M_dad_2_c" name="dad-2[c]" compartment="c" substanceUnits="substance" hasOnlySubstanceUnits="false" boundaryCondition="false" constant="false" fbc:chemicalFormula="C10H13N5O3">
        <notes>
          <html xmlns="http://www.w3.org/1999/xhtml">
            <p>FORMULA: C10H13N5O3</p>
          </html>
        </notes>
      </species>
      <species id="M_dadp_c" name="dadp[c]" compartment="c" substanceUnits="substance" hasOnlySubstanceUnits="false" boundaryCondition="false" constant="false" fbc:chemicalFormula="C10H12N5O9P2">
        <notes>
          <html xmlns="http://www.w3.org/1999/xhtml">
            <p>FORMULA: C10H12N5O9P2</p>
          </html>
        </notes>
      </species>
      <species id="M_damp_c" name="damp[c]" compartment="c" substanceUnits="substance" hasOnlySubstanceUnits="false" boundaryCondition="false" constant="false" fbc:chemicalFormula="C10H12N5O6P">
        <notes>
          <html xmlns="http://www.w3.org/1999/xhtml">
            <p>FORMULA: C10H12N5O6P</p>
          </html>
        </notes>
      </species>
      <species id="M_dann_c" name="dann[c]" compartment="c" substanceUnits="substance" hasOnlySubstanceUnits="false" boundaryCondition="false" constant="false" fbc:chemicalFormula="C9H21N2O2">
        <notes>
          <html xmlns="http://www.w3.org/1999/xhtml">
            <p>FORMULA: C9H21N2O2</p>
          </html>
        </notes>
      </species>
      <species id="M_datp_c" name="datp[c]" compartment="c" substanceUnits="substance" hasOnlySubstanceUnits="false" boundaryCondition="false" constant="false" fbc:chemicalFormula="C10H12N5O12P3">
        <notes>
          <html xmlns="http://www.w3.org/1999/xhtml">
            <p>FORMULA: C10H12N5O12P3</p>
          </html>
        </notes>
      </species>
      <species id="M_db4p_c" name="db4p[c]" compartment="c" substanceUnits="substance" hasOnlySubstanceUnits="false" boundaryCondition="false" constant="false" fbc:chemicalFormula="C4H7O6P">
        <notes>
          <html xmlns="http://www.w3.org/1999/xhtml">
            <p>FORMULA: C4H7O6P</p>
          </html>
        </notes>
      </species>
      <species id="M_dcamp_c" name="dcamp[c]" compartment="c" substanceUnits="substance" hasOnlySubstanceUnits="false" boundaryCondition="false" constant="false" fbc:chemicalFormula="C14H14N5O11P">
        <notes>
          <html xmlns="http://www.w3.org/1999/xhtml">
            <p>FORMULA: C14H14N5O11P</p>
          </html>
        </notes>
      </species>
      <species id="M_dcdp_c" name="dcdp[c]" compartment="c" substanceUnits="substance" hasOnlySubstanceUnits="false" boundaryCondition="false" constant="false" fbc:chemicalFormula="C9H12N3O10P2">
        <notes>
          <html xmlns="http://www.w3.org/1999/xhtml">
            <p>FORMULA: C9H12N3O10P2</p>
          </html>
        </notes>
      </species>
      <species id="M_dcmp_c" name="dcmp[c]" compartment="c" substanceUnits="substance" hasOnlySubstanceUnits="false" boundaryCondition="false" constant="false" fbc:chemicalFormula="C9H12N3O7P">
        <notes>
          <html xmlns="http://www.w3.org/1999/xhtml">
            <p>FORMULA: C9H12N3O7P</p>
          </html>
        </notes>
      </species>
      <species id="M_dctp_c" name="dctp[c]" compartment="c" substanceUnits="substance" hasOnlySubstanceUnits="false" boundaryCondition="false" constant="false" fbc:chemicalFormula="C9H12N3O13P3">
        <notes>
          <html xmlns="http://www.w3.org/1999/xhtml">
            <p>FORMULA: C9H12N3O13P3</p>
          </html>
        </notes>
      </species>
      <species id="M_dcyt_c" name="dcyt[c]" compartment="c" substanceUnits="substance" hasOnlySubstanceUnits="false" boundaryCondition="false" constant="false" fbc:chemicalFormula="C9H13N3O4">
        <notes>
          <html xmlns="http://www.w3.org/1999/xhtml">
            <p>FORMULA: C9H13N3O4</p>
          </html>
        </notes>
      </species>
      <species id="M_ddcdscl_c" name="ddcdscl[c]" compartment="c" substanceUnits="substance" hasOnlySubstanceUnits="false" boundaryCondition="false" constant="false" fbc:chemicalFormula="C40H43N4O12">
        <notes>
          <html xmlns="http://www.w3.org/1999/xhtml">
            <p>FORMULA: C40H43N4O12</p>
          </html>
        </notes>
      </species>
      <species id="M_ddhrb_c" name="ddhrb[c]" compartment="c" substanceUnits="substance" hasOnlySubstanceUnits="false" boundaryCondition="false" constant="false" fbc:chemicalFormula="C16H16N3O7">
        <notes>
          <html xmlns="http://www.w3.org/1999/xhtml">
            <p>FORMULA: C16H16N3O7</p>
          </html>
        </notes>
      </species>
      <species id="M_dgdp_c" name="dgdp[c]" compartment="c" substanceUnits="substance" hasOnlySubstanceUnits="false" boundaryCondition="false" constant="false" fbc:chemicalFormula="C10H12N5O10P2">
        <notes>
          <html xmlns="http://www.w3.org/1999/xhtml">
            <p>FORMULA: C10H12N5O10P2</p>
          </html>
        </notes>
      </species>
      <species id="M_dgggp_c" name="dgggp[c]" compartment="c" substanceUnits="substance" hasOnlySubstanceUnits="false" boundaryCondition="false" constant="false" fbc:chemicalFormula="C43H71O6P1">
        <notes>
          <html xmlns="http://www.w3.org/1999/xhtml">
            <p>FORMULA: C43H71O6P1</p>
          </html>
        </notes>
      </species>
      <species id="M_dgggps_c" name="dgggps[c]" compartment="c" substanceUnits="substance" hasOnlySubstanceUnits="false" boundaryCondition="false" constant="false" fbc:chemicalFormula="C46H77N1O8P1">
        <notes>
          <html xmlns="http://www.w3.org/1999/xhtml">
            <p>FORMULA: C46H77N1O8P1</p>
          </html>
        </notes>
      </species>
      <species id="M_dggpg_c" name="dggpg[c]" compartment="c" substanceUnits="substance" hasOnlySubstanceUnits="false" boundaryCondition="false" constant="false" fbc:chemicalFormula="C46H78O8P1">
        <notes>
          <html xmlns="http://www.w3.org/1999/xhtml">
            <p>FORMULA: C46H78O8P1</p>
          </html>
        </notes>
      </species>
      <species id="M_dggpgp_c" name="dggpgp[c]" compartment="c" substanceUnits="substance" hasOnlySubstanceUnits="false" boundaryCondition="false" constant="false" fbc:chemicalFormula="C46H77O11P2">
        <notes>
          <html xmlns="http://www.w3.org/1999/xhtml">
            <p>FORMULA: C46H77O11P2</p>
          </html>
        </notes>
      </species>
      <species id="M_dggpi_c" name="dggpi[c]" compartment="c" substanceUnits="substance" hasOnlySubstanceUnits="false" boundaryCondition="false" constant="false" fbc:chemicalFormula="C49H82O11P1">
        <notes>
          <html xmlns="http://www.w3.org/1999/xhtml">
            <p>FORMULA: C49H82O11P1</p>
          </html>
        </notes>
      </species>
      <species id="M_dgmp_c" name="dgmp[c]" compartment="c" substanceUnits="substance" hasOnlySubstanceUnits="false" boundaryCondition="false" constant="false" fbc:chemicalFormula="C10H12N5O7P">
        <notes>
          <html xmlns="http://www.w3.org/1999/xhtml">
            <p>FORMULA: C10H12N5O7P</p>
          </html>
        </notes>
      </species>
      <species id="M_dgsn_c" name="dgsn[c]" compartment="c" substanceUnits="substance" hasOnlySubstanceUnits="false" boundaryCondition="false" constant="false" fbc:chemicalFormula="C10H13N5O4">
        <notes>
          <html xmlns="http://www.w3.org/1999/xhtml">
            <p>FORMULA: C10H13N5O4</p>
          </html>
        </notes>
      </species>
      <species id="M_dgtp_c" name="dgtp[c]" compartment="c" substanceUnits="substance" hasOnlySubstanceUnits="false" boundaryCondition="false" constant="false" fbc:chemicalFormula="C10H12N5O13P3">
        <notes>
          <html xmlns="http://www.w3.org/1999/xhtml">
            <p>FORMULA: C10H12N5O13P3</p>
          </html>
        </notes>
      </species>
      <species id="M_dha_c" name="dha[c]" compartment="c" substanceUnits="substance" hasOnlySubstanceUnits="false" boundaryCondition="false" constant="false" fbc:chemicalFormula="C3H6O3">
        <notes>
          <html xmlns="http://www.w3.org/1999/xhtml">
            <p>FORMULA: C3H6O3</p>
          </html>
        </notes>
      </species>
      <species id="M_dhadr_c" name="dhadr[c]" compartment="c" substanceUnits="substance" hasOnlySubstanceUnits="false" boundaryCondition="false" constant="false" fbc:chemicalFormula="C18H25N6O5">
        <notes>
          <html xmlns="http://www.w3.org/1999/xhtml">
            <p>FORMULA: C18H25N6O5</p>
          </html>
        </notes>
      </species>
      <species id="M_dhadrdpr_c" name="dhadrdpr[c]" compartment="c" substanceUnits="substance" hasOnlySubstanceUnits="false" boundaryCondition="false" constant="false" fbc:chemicalFormula="C23H32N6O15P2">
        <notes>
          <html xmlns="http://www.w3.org/1999/xhtml">
            <p>FORMULA: C23H32N6O15P2</p>
          </html>
        </notes>
      </species>
      <species id="M_dhadrp_c" name="dhadrp[c]" compartment="c" substanceUnits="substance" hasOnlySubstanceUnits="false" boundaryCondition="false" constant="false" fbc:chemicalFormula="C18H24N6O8P">
        <notes>
          <html xmlns="http://www.w3.org/1999/xhtml">
            <p>FORMULA: C18H24N6O8P</p>
          </html>
        </notes>
      </species>
      <species id="M_dhadrpr_c" name="dhadrpr[c]" compartment="c" substanceUnits="substance" hasOnlySubstanceUnits="false" boundaryCondition="false" constant="false" fbc:chemicalFormula="C23H32N6O12P">
        <notes>
          <html xmlns="http://www.w3.org/1999/xhtml">
            <p>FORMULA: C23H32N6O12P</p>
          </html>
        </notes>
      </species>
      <species id="M_dhadrtpr_c" name="dhadrtpr[c]" compartment="c" substanceUnits="substance" hasOnlySubstanceUnits="false" boundaryCondition="false" constant="false" fbc:chemicalFormula="C23H32N6O18P3">
        <notes>
          <html xmlns="http://www.w3.org/1999/xhtml">
            <p>FORMULA: C23H32N6O18P3</p>
          </html>
        </notes>
      </species>
      <species id="M_dhap_c" name="dhap[c]" compartment="c" substanceUnits="substance" hasOnlySubstanceUnits="false" boundaryCondition="false" constant="false" fbc:chemicalFormula="C3H5O6P">
        <notes>
          <html xmlns="http://www.w3.org/1999/xhtml">
            <p>FORMULA: C3H5O6P</p>
          </html>
        </notes>
      </species>
      <species id="M_dhf_c" name="dhf[c]" compartment="c" substanceUnits="substance" hasOnlySubstanceUnits="false" boundaryCondition="false" constant="false" fbc:chemicalFormula="C19H20N7O6">
        <notes>
          <html xmlns="http://www.w3.org/1999/xhtml">
            <p>FORMULA: C19H20N7O6</p>
          </html>
        </notes>
      </species>
      <species id="M_dhlpro_c" name="dhlpro[c]" compartment="c" substanceUnits="substance" hasOnlySubstanceUnits="false" boundaryCondition="false" constant="false" fbc:chemicalFormula="C8H16NOS2R">
        <notes>
          <html xmlns="http://www.w3.org/1999/xhtml">
            <p>FORMULA: C8H16NOS2R</p>
          </html>
        </notes>
      </species>
      <species id="M_dhnpt_c" name="dhnpt[c]" compartment="c" substanceUnits="substance" hasOnlySubstanceUnits="false" boundaryCondition="false" constant="false" fbc:chemicalFormula="C9H14N5O4">
        <notes>
          <html xmlns="http://www.w3.org/1999/xhtml">
            <p>FORMULA: C9H14N5O4</p>
          </html>
        </notes>
      </species>
      <species id="M_dhor_S_c" name="dhor-S[c]" compartment="c" substanceUnits="substance" hasOnlySubstanceUnits="false" boundaryCondition="false" constant="false" fbc:chemicalFormula="C5H5N2O4">
        <notes>
          <html xmlns="http://www.w3.org/1999/xhtml">
            <p>FORMULA: C5H5N2O4</p>
          </html>
        </notes>
      </species>
      <species id="M_dhp23cp_c" name="dhp23cp[c]" compartment="c" substanceUnits="substance" hasOnlySubstanceUnits="false" boundaryCondition="false" constant="false" fbc:chemicalFormula="C9H12N5O6P">
        <notes>
          <html xmlns="http://www.w3.org/1999/xhtml">
            <p>FORMULA: C9H12N5O6P</p>
          </html>
        </notes>
      </species>
      <species id="M_dhpmp_c" name="dhpmp[c]" compartment="c" substanceUnits="substance" hasOnlySubstanceUnits="false" boundaryCondition="false" constant="false" fbc:chemicalFormula="C9H13N5O7P">
        <notes>
          <html xmlns="http://www.w3.org/1999/xhtml">
            <p>FORMULA: C9H13N5O7P</p>
          </html>
        </notes>
      </species>
      <species id="M_dhpt_c" name="dhpt[c]" compartment="c" substanceUnits="substance" hasOnlySubstanceUnits="false" boundaryCondition="false" constant="false" fbc:chemicalFormula="C14H14N6O3">
        <notes>
          <html xmlns="http://www.w3.org/1999/xhtml">
            <p>FORMULA: C14H14N6O3</p>
          </html>
        </notes>
      </species>
      <species id="M_dhrfap_c" name="dhrfap[c]" compartment="c" substanceUnits="substance" hasOnlySubstanceUnits="false" boundaryCondition="false" constant="false" fbc:chemicalFormula="C18H22N6O8P">
        <notes>
          <html xmlns="http://www.w3.org/1999/xhtml">
            <p>FORMULA: C18H22N6O8P</p>
          </html>
        </notes>
      </species>
      <species id="M_didp_c" name="didp[c]" compartment="c" substanceUnits="substance" hasOnlySubstanceUnits="false" boundaryCondition="false" constant="false" fbc:chemicalFormula="C10H11N4O10P2">
        <notes>
          <html xmlns="http://www.w3.org/1999/xhtml">
            <p>FORMULA: C10H11N4O10P2</p>
          </html>
        </notes>
      </species>
      <species id="M_ditp_c" name="ditp[c]" compartment="c" substanceUnits="substance" hasOnlySubstanceUnits="false" boundaryCondition="false" constant="false" fbc:chemicalFormula="C10H11N4O13P3">
        <notes>
          <html xmlns="http://www.w3.org/1999/xhtml">
            <p>FORMULA: C10H11N4O13P3</p>
          </html>
        </notes>
      </species>
      <species id="M_dkfp_c" name="dkfp[c]" compartment="c" substanceUnits="substance" hasOnlySubstanceUnits="false" boundaryCondition="false" constant="false" fbc:chemicalFormula="C6H9O8P">
        <notes>
          <html xmlns="http://www.w3.org/1999/xhtml">
            <p>FORMULA: C6H9O8P</p>
          </html>
        </notes>
      </species>
      <species id="M_dkmp_c" name="dkmp[c]" compartment="c" substanceUnits="substance" hasOnlySubstanceUnits="false" boundaryCondition="false" constant="false" fbc:chemicalFormula="C6H11O8P">
        <notes>
          <html xmlns="http://www.w3.org/1999/xhtml">
            <p>FORMULA: C6H11O8P</p>
          </html>
        </notes>
      </species>
      <species id="M_dma_c" name="dma[c]" compartment="c" substanceUnits="substance" hasOnlySubstanceUnits="false" boundaryCondition="false" constant="false" fbc:chemicalFormula="C2H8N">
        <notes>
          <html xmlns="http://www.w3.org/1999/xhtml">
            <p>FORMULA: C2H8N</p>
          </html>
        </notes>
      </species>
      <species id="M_dma_e" name="dma[e]" compartment="e" substanceUnits="substance" hasOnlySubstanceUnits="false" boundaryCondition="false" constant="false"/>
      <species id="M_dmh2mpt_c" name="dmh2mpt[c]" compartment="c" substanceUnits="substance" hasOnlySubstanceUnits="false" boundaryCondition="false" constant="false" fbc:chemicalFormula="C28H37N6O16P">
        <notes>
          <html xmlns="http://www.w3.org/1999/xhtml">
            <p>FORMULA: C28H37N6O16P</p>
          </html>
        </notes>
      </species>
      <species id="M_dmlz_c" name="dmlz[c]" compartment="c" substanceUnits="substance" hasOnlySubstanceUnits="false" boundaryCondition="false" constant="false" fbc:chemicalFormula="C13H18N4O6">
        <notes>
          <html xmlns="http://www.w3.org/1999/xhtml">
            <p>FORMULA: C13H18N4O6</p>
          </html>
        </notes>
      </species>
      <species id="M_dmpp_c" name="dmpp[c]" compartment="c" substanceUnits="substance" hasOnlySubstanceUnits="false" boundaryCondition="false" constant="false" fbc:chemicalFormula="C5H9O7P2">
        <notes>
          <html xmlns="http://www.w3.org/1999/xhtml">
            <p>FORMULA: C5H9O7P2</p>
          </html>
        </notes>
      </species>
      <species id="M_dms_c" name="dms[c]" compartment="c" substanceUnits="substance" hasOnlySubstanceUnits="false" boundaryCondition="false" constant="false" fbc:chemicalFormula="C2H6S">
        <notes>
          <html xmlns="http://www.w3.org/1999/xhtml">
            <p>FORMULA: C2H6S</p>
          </html>
        </notes>
      </species>
      <species id="M_dms_e" name="dms[e]" compartment="e" substanceUnits="substance" hasOnlySubstanceUnits="false" boundaryCondition="false" constant="false"/>
      <species id="M_dna_met_c" name="dna_met[c]" compartment="c" substanceUnits="substance" hasOnlySubstanceUnits="false" boundaryCondition="false" constant="false"/>
      <species id="M_dnad_c" name="dnad[c]" compartment="c" substanceUnits="substance" hasOnlySubstanceUnits="false" boundaryCondition="false" constant="false" fbc:chemicalFormula="C21H24N6O15P2">
        <notes>
          <html xmlns="http://www.w3.org/1999/xhtml">
            <p>FORMULA: C21H24N6O15P2</p>
          </html>
        </notes>
      </species>
      <species id="M_dohau_c" name="dohau[c]" compartment="c" substanceUnits="substance" hasOnlySubstanceUnits="false" boundaryCondition="false" constant="false" fbc:chemicalFormula="C7H13O5N">
        <notes>
          <html xmlns="http://www.w3.org/1999/xhtml">
            <p>FORMULA: C7H13O5N</p>
          </html>
        </notes>
      </species>
      <species id="M_dohdu_c" name="dohdu[c]" compartment="c" substanceUnits="substance" hasOnlySubstanceUnits="false" boundaryCondition="false" constant="false" fbc:chemicalFormula="C7H9O6">
        <notes>
          <html xmlns="http://www.w3.org/1999/xhtml">
            <p>FORMULA: C7H9O6</p>
          </html>
        </notes>
      </species>
      <species id="M_dpcoa_c" name="dpcoa[c]" compartment="c" substanceUnits="substance" hasOnlySubstanceUnits="false" boundaryCondition="false" constant="false" fbc:chemicalFormula="C21H33N7O13P2S">
        <notes>
          <html xmlns="http://www.w3.org/1999/xhtml">
            <p>FORMULA: C21H33N7O13P2S</p>
          </html>
        </notes>
      </species>
      <species id="M_dpgpe_c" name="dpgpe[c]" compartment="c" substanceUnits="substance" hasOnlySubstanceUnits="false" boundaryCondition="false" constant="false" fbc:chemicalFormula="C45H94O6N1P1">
        <notes>
          <html xmlns="http://www.w3.org/1999/xhtml">
            <p>FORMULA: C45H94O6N1P1</p>
          </html>
        </notes>
      </species>
      <species id="M_dpgpg_c" name="dpgpg[c]" compartment="c" substanceUnits="substance" hasOnlySubstanceUnits="false" boundaryCondition="false" constant="false" fbc:chemicalFormula="C46H94O8P1">
        <notes>
          <html xmlns="http://www.w3.org/1999/xhtml">
            <p>FORMULA: C46H94O8P1</p>
          </html>
        </notes>
      </species>
      <species id="M_dpgpi_c" name="dpgpi[c]" compartment="c" substanceUnits="substance" hasOnlySubstanceUnits="false" boundaryCondition="false" constant="false" fbc:chemicalFormula="C49H98O11P1">
        <notes>
          <html xmlns="http://www.w3.org/1999/xhtml">
            <p>FORMULA: C49H98O11P1</p>
          </html>
        </notes>
      </species>
      <species id="M_dpgps_c" name="dpgps[c]" compartment="c" substanceUnits="substance" hasOnlySubstanceUnits="false" boundaryCondition="false" constant="false" fbc:chemicalFormula="C46H93N1O8P1">
        <notes>
          <html xmlns="http://www.w3.org/1999/xhtml">
            <p>FORMULA: C46H93N1O8P1</p>
          </html>
        </notes>
      </species>
      <species id="M_drib_c" name="drib[c]" compartment="c" substanceUnits="substance" hasOnlySubstanceUnits="false" boundaryCondition="false" constant="false" fbc:chemicalFormula="C5H10O4">
        <notes>
          <html xmlns="http://www.w3.org/1999/xhtml">
            <p>FORMULA: C5H10O4</p>
          </html>
        </notes>
      </species>
      <species id="M_dscl_c" name="dscl[c]" compartment="c" substanceUnits="substance" hasOnlySubstanceUnits="false" boundaryCondition="false" constant="false" fbc:chemicalFormula="C42H41N4O16">
        <notes>
          <html xmlns="http://www.w3.org/1999/xhtml">
            <p>FORMULA: C42H41N4O16</p>
          </html>
        </notes>
      </species>
      <species id="M_dtbt_c" name="dtbt[c]" compartment="c" substanceUnits="substance" hasOnlySubstanceUnits="false" boundaryCondition="false" constant="false" fbc:chemicalFormula="C10H17N2O3">
        <notes>
          <html xmlns="http://www.w3.org/1999/xhtml">
            <p>FORMULA: C10H17N2O3</p>
          </html>
        </notes>
      </species>
      <species id="M_dtdp4d6dg_c" name="dtdp4d6dg[c]" compartment="c" substanceUnits="substance" hasOnlySubstanceUnits="false" boundaryCondition="false" constant="false" fbc:chemicalFormula="C16H22N2O15P2">
        <notes>
          <html xmlns="http://www.w3.org/1999/xhtml">
            <p>FORMULA: C16H22N2O15P2</p>
          </html>
        </notes>
      </species>
      <species id="M_dtdp4d6dm_c" name="dtdp4d6dm[c]" compartment="c" substanceUnits="substance" hasOnlySubstanceUnits="false" boundaryCondition="false" constant="false" fbc:chemicalFormula="C16H22N2O15P2">
        <notes>
          <html xmlns="http://www.w3.org/1999/xhtml">
            <p>FORMULA: C16H22N2O15P2</p>
          </html>
        </notes>
      </species>
      <species id="M_dtdp_c" name="dtdp[c]" compartment="c" substanceUnits="substance" hasOnlySubstanceUnits="false" boundaryCondition="false" constant="false" fbc:chemicalFormula="C10H13N2O11P2">
        <notes>
          <html xmlns="http://www.w3.org/1999/xhtml">
            <p>FORMULA: C10H13N2O11P2</p>
          </html>
        </notes>
      </species>
      <species id="M_dtdpglu_c" name="dtdpglu[c]" compartment="c" substanceUnits="substance" hasOnlySubstanceUnits="false" boundaryCondition="false" constant="false" fbc:chemicalFormula="C16H24N2O16P2">
        <notes>
          <html xmlns="http://www.w3.org/1999/xhtml">
            <p>FORMULA: C16H24N2O16P2</p>
          </html>
        </notes>
      </species>
      <species id="M_dtdprmn_c" name="dtdprmn[c]" compartment="c" substanceUnits="substance" hasOnlySubstanceUnits="false" boundaryCondition="false" constant="false" fbc:chemicalFormula="C16H24N2O15P2">
        <notes>
          <html xmlns="http://www.w3.org/1999/xhtml">
            <p>FORMULA: C16H24N2O15P2</p>
          </html>
        </notes>
      </species>
      <species id="M_dtmp_c" name="dtmp[c]" compartment="c" substanceUnits="substance" hasOnlySubstanceUnits="false" boundaryCondition="false" constant="false" fbc:chemicalFormula="C10H13N2O8P">
        <notes>
          <html xmlns="http://www.w3.org/1999/xhtml">
            <p>FORMULA: C10H13N2O8P</p>
          </html>
        </notes>
      </species>
      <species id="M_dttp_c" name="dttp[c]" compartment="c" substanceUnits="substance" hasOnlySubstanceUnits="false" boundaryCondition="false" constant="false" fbc:chemicalFormula="C10H13N2O14P3">
        <notes>
          <html xmlns="http://www.w3.org/1999/xhtml">
            <p>FORMULA: C10H13N2O14P3</p>
          </html>
        </notes>
      </species>
      <species id="M_dudp_c" name="dudp[c]" compartment="c" substanceUnits="substance" hasOnlySubstanceUnits="false" boundaryCondition="false" constant="false" fbc:chemicalFormula="C9H11N2O11P2">
        <notes>
          <html xmlns="http://www.w3.org/1999/xhtml">
            <p>FORMULA: C9H11N2O11P2</p>
          </html>
        </notes>
      </species>
      <species id="M_dump_c" name="dump[c]" compartment="c" substanceUnits="substance" hasOnlySubstanceUnits="false" boundaryCondition="false" constant="false" fbc:chemicalFormula="C9H11N2O8P">
        <notes>
          <html xmlns="http://www.w3.org/1999/xhtml">
            <p>FORMULA: C9H11N2O8P</p>
          </html>
        </notes>
      </species>
      <species id="M_duri_c" name="duri[c]" compartment="c" substanceUnits="substance" hasOnlySubstanceUnits="false" boundaryCondition="false" constant="false" fbc:chemicalFormula="C9H12N2O5">
        <notes>
          <html xmlns="http://www.w3.org/1999/xhtml">
            <p>FORMULA: C9H12N2O5</p>
          </html>
        </notes>
      </species>
      <species id="M_dutp_c" name="dutp[c]" compartment="c" substanceUnits="substance" hasOnlySubstanceUnits="false" boundaryCondition="false" constant="false" fbc:chemicalFormula="C9H11N2O14P3">
        <notes>
          <html xmlns="http://www.w3.org/1999/xhtml">
            <p>FORMULA: C9H11N2O14P3</p>
          </html>
        </notes>
      </species>
      <species id="M_dxyl5p_c" name="dxyl5p[c]" compartment="c" substanceUnits="substance" hasOnlySubstanceUnits="false" boundaryCondition="false" constant="false" fbc:chemicalFormula="C5H9O7P">
        <notes>
          <html xmlns="http://www.w3.org/1999/xhtml">
            <p>FORMULA: C5H9O7P</p>
          </html>
        </notes>
      </species>
      <species id="M_eig3p_c" name="eig3p[c]" compartment="c" substanceUnits="substance" hasOnlySubstanceUnits="false" boundaryCondition="false" constant="false" fbc:chemicalFormula="C6H9N2O6P">
        <notes>
          <html xmlns="http://www.w3.org/1999/xhtml">
            <p>FORMULA: C6H9N2O6P</p>
          </html>
        </notes>
      </species>
      <species id="M_etha_c" name="etha[c]" compartment="c" substanceUnits="substance" hasOnlySubstanceUnits="false" boundaryCondition="false" constant="false" fbc:chemicalFormula="C2H8NO">
        <notes>
          <html xmlns="http://www.w3.org/1999/xhtml">
            <p>FORMULA: C2H8NO</p>
          </html>
        </notes>
      </species>
      <species id="M_etha_e" name="etha[e]" compartment="e" substanceUnits="substance" hasOnlySubstanceUnits="false" boundaryCondition="false" constant="false"/>
      <species id="M_etoh_c" name="etoh[c]" compartment="c" substanceUnits="substance" hasOnlySubstanceUnits="false" boundaryCondition="false" constant="false" fbc:chemicalFormula="C2H6O">
        <notes>
          <html xmlns="http://www.w3.org/1999/xhtml">
            <p>FORMULA: C2H6O</p>
          </html>
        </notes>
      </species>
      <species id="M_f1p_c" name="f1p[c]" compartment="c" substanceUnits="substance" hasOnlySubstanceUnits="false" boundaryCondition="false" constant="false" fbc:chemicalFormula="C6H11O9P">
        <notes>
          <html xmlns="http://www.w3.org/1999/xhtml">
            <p>FORMULA: C6H11O9P</p>
          </html>
        </notes>
      </species>
      <species id="M_f390a_c" name="f390a[c]" compartment="c" substanceUnits="substance" hasOnlySubstanceUnits="false" boundaryCondition="false" constant="false" fbc:chemicalFormula="C39H43N10O24P2">
        <notes>
          <html xmlns="http://www.w3.org/1999/xhtml">
            <p>FORMULA: C39H43N10O24P2</p>
          </html>
        </notes>
      </species>
      <species id="M_f390g_c" name="f390g[c]" compartment="c" substanceUnits="substance" hasOnlySubstanceUnits="false" boundaryCondition="false" constant="false" fbc:chemicalFormula="C39H42N10O25P2">
        <notes>
          <html xmlns="http://www.w3.org/1999/xhtml">
            <p>FORMULA: C39H42N10O25P2</p>
          </html>
        </notes>
      </species>
      <species id="M_f420_0_c" name="f420-0[c]" compartment="c" substanceUnits="substance" hasOnlySubstanceUnits="false" boundaryCondition="false" constant="false" fbc:chemicalFormula="C19H19N3O12P">
        <notes>
          <html xmlns="http://www.w3.org/1999/xhtml">
            <p>FORMULA: C19H19N3O12P</p>
          </html>
        </notes>
      </species>
      <species id="M_f420_1_c" name="f420-1[c]" compartment="c" substanceUnits="substance" hasOnlySubstanceUnits="false" boundaryCondition="false" constant="false" fbc:chemicalFormula="C24H25N4O15P">
        <notes>
          <html xmlns="http://www.w3.org/1999/xhtml">
            <p>FORMULA: C24H25N4O15P</p>
          </html>
        </notes>
      </species>
      <species id="M_f420_2_c" name="f420-2[c]" compartment="c" substanceUnits="substance" hasOnlySubstanceUnits="false" boundaryCondition="false" constant="false" fbc:chemicalFormula="C29H31N5O18P">
        <notes>
          <html xmlns="http://www.w3.org/1999/xhtml">
            <p>FORMULA: C29H31N5O18P</p>
          </html>
        </notes>
      </species>
      <species id="M_f420_2h2_c" name="f420-2h2[c]" compartment="c" substanceUnits="substance" hasOnlySubstanceUnits="false" boundaryCondition="false" constant="false" fbc:chemicalFormula="C29H34O18N5P1">
        <notes>
          <html xmlns="http://www.w3.org/1999/xhtml">
            <p>FORMULA: C29H34O18N5P1</p>
          </html>
        </notes>
      </species>
      <species id="M_f420_3_c" name="f420-3[c]" compartment="c" substanceUnits="substance" hasOnlySubstanceUnits="false" boundaryCondition="false" constant="false" fbc:chemicalFormula="C34H37N6O21P">
        <notes>
          <html xmlns="http://www.w3.org/1999/xhtml">
            <p>FORMULA: C34H37N6O21P</p>
          </html>
        </notes>
      </species>
      <species id="M_f420_4_c" name="f420-4[c]" compartment="c" substanceUnits="substance" hasOnlySubstanceUnits="false" boundaryCondition="false" constant="false" fbc:chemicalFormula="C39H43N7O24P">
        <notes>
          <html xmlns="http://www.w3.org/1999/xhtml">
            <p>FORMULA: C39H43N7O24P</p>
          </html>
        </notes>
      </species>
      <species id="M_f420_5_c" name="f420-5[c]" compartment="c" substanceUnits="substance" hasOnlySubstanceUnits="false" boundaryCondition="false" constant="false" fbc:chemicalFormula="C44H49N8O27P">
        <notes>
          <html xmlns="http://www.w3.org/1999/xhtml">
            <p>FORMULA: C44H49N8O27P</p>
          </html>
        </notes>
      </species>
      <species id="M_f420_6_c" name="f420-6[c]" compartment="c" substanceUnits="substance" hasOnlySubstanceUnits="false" boundaryCondition="false" constant="false" fbc:chemicalFormula="C49H55N9O30P">
        <notes>
          <html xmlns="http://www.w3.org/1999/xhtml">
            <p>FORMULA: C49H55N9O30P</p>
          </html>
        </notes>
      </species>
      <species id="M_f420_7_c" name="f420-7[c]" compartment="c" substanceUnits="substance" hasOnlySubstanceUnits="false" boundaryCondition="false" constant="false" fbc:chemicalFormula="C54H61N10O33P">
        <notes>
          <html xmlns="http://www.w3.org/1999/xhtml">
            <p>FORMULA: C54H61N10O33P</p>
          </html>
        </notes>
      </species>
      <species id="M_f430_c" name="f430[c]" compartment="c" substanceUnits="substance" hasOnlySubstanceUnits="false" boundaryCondition="false" constant="false" fbc:chemicalFormula="C42H46N6NiO13">
        <notes>
          <html xmlns="http://www.w3.org/1999/xhtml">
            <p>FORMULA: C42H46N6NiO13</p>
          </html>
        </notes>
      </species>
      <species id="M_f430p1_c" name="f430p1[c]" compartment="c" substanceUnits="substance" hasOnlySubstanceUnits="false" boundaryCondition="false" constant="false" fbc:chemicalFormula="C42H43N6NiO14">
        <notes>
          <html xmlns="http://www.w3.org/1999/xhtml">
            <p>FORMULA: C42H43N6NiO14</p>
          </html>
        </notes>
      </species>
      <species id="M_f430p2_c" name="f430p2[c]" compartment="c" substanceUnits="substance" hasOnlySubstanceUnits="false" boundaryCondition="false" constant="false" fbc:chemicalFormula="C42H45N6NiO14">
        <notes>
          <html xmlns="http://www.w3.org/1999/xhtml">
            <p>FORMULA: C42H45N6NiO14</p>
          </html>
        </notes>
      </species>
      <species id="M_f430p3_c" name="f430p3[c]" compartment="c" substanceUnits="substance" hasOnlySubstanceUnits="false" boundaryCondition="false" constant="false" fbc:chemicalFormula="C42H47N6NiO14">
        <notes>
          <html xmlns="http://www.w3.org/1999/xhtml">
            <p>FORMULA: C42H47N6NiO14</p>
          </html>
        </notes>
      </species>
      <species id="M_f6p_c" name="f6p[c]" compartment="c" substanceUnits="substance" hasOnlySubstanceUnits="false" boundaryCondition="false" constant="false" fbc:chemicalFormula="C6H11O9P">
        <notes>
          <html xmlns="http://www.w3.org/1999/xhtml">
            <p>FORMULA: C6H11O9P</p>
          </html>
        </notes>
      </species>
      <species id="M_fad_c" name="fad[c]" compartment="c" substanceUnits="substance" hasOnlySubstanceUnits="false" boundaryCondition="false" constant="false" fbc:chemicalFormula="C27H31N9O15P2">
        <notes>
          <html xmlns="http://www.w3.org/1999/xhtml">
            <p>FORMULA: C27H31N9O15P2</p>
          </html>
        </notes>
      </species>
      <species id="M_fald_c" name="fald[c]" compartment="c" substanceUnits="substance" hasOnlySubstanceUnits="false" boundaryCondition="false" constant="false" fbc:chemicalFormula="CH2O">
        <notes>
          <html xmlns="http://www.w3.org/1999/xhtml">
            <p>FORMULA: CH2O</p>
          </html>
        </notes>
      </species>
      <species id="M_fapy_c" name="fapy[c]" compartment="c" substanceUnits="substance" hasOnlySubstanceUnits="false" boundaryCondition="false" constant="false" fbc:chemicalFormula="C10H14N5O9P">
        <notes>
          <html xmlns="http://www.w3.org/1999/xhtml">
            <p>FORMULA: C10H14N5O9P</p>
          </html>
        </notes>
      </species>
      <species id="M_fc1p_c" name="fc1p[c]" compartment="c" substanceUnits="substance" hasOnlySubstanceUnits="false" boundaryCondition="false" constant="false" fbc:chemicalFormula="C6H11O8P">
        <notes>
          <html xmlns="http://www.w3.org/1999/xhtml">
            <p>FORMULA: C6H11O8P</p>
          </html>
        </notes>
      </species>
      <species id="M_fcd_c" name="fcd[c]" compartment="c" substanceUnits="substance" hasOnlySubstanceUnits="false" boundaryCondition="false" constant="false" fbc:chemicalFormula="C26H31N7O16P2">
        <notes>
          <html xmlns="http://www.w3.org/1999/xhtml">
            <p>FORMULA: C26H31N7O16P2</p>
          </html>
        </notes>
      </species>
      <species id="M_fdox_c" name="fdox[c]" compartment="c" substanceUnits="substance" hasOnlySubstanceUnits="false" boundaryCondition="false" constant="false" fbc:chemicalFormula="Fe8S8X">
        <notes>
          <html xmlns="http://www.w3.org/1999/xhtml">
            <p>FORMULA: Fe8S8X</p>
          </html>
        </notes>
      </species>
      <species id="M_fdp_c" name="fdp[c]" compartment="c" substanceUnits="substance" hasOnlySubstanceUnits="false" boundaryCondition="false" constant="false" fbc:chemicalFormula="C6H10O12P2">
        <notes>
          <html xmlns="http://www.w3.org/1999/xhtml">
            <p>FORMULA: C6H10O12P2</p>
          </html>
        </notes>
      </species>
      <species id="M_fdred_c" name="fdred[c]" compartment="c" substanceUnits="substance" hasOnlySubstanceUnits="false" boundaryCondition="false" constant="false" fbc:chemicalFormula="Fe8S8X">
        <notes>
          <html xmlns="http://www.w3.org/1999/xhtml">
            <p>FORMULA: Fe8S8X</p>
          </html>
        </notes>
      </species>
      <species id="M_fe2_c" name="fe2[c]" compartment="c" substanceUnits="substance" hasOnlySubstanceUnits="false" boundaryCondition="false" constant="false" fbc:chemicalFormula="Fe">
        <notes>
          <html xmlns="http://www.w3.org/1999/xhtml">
            <p>FORMULA: Fe</p>
          </html>
        </notes>
      </species>
      <species id="M_fe2_e" name="fe2[e]" compartment="e" substanceUnits="substance" hasOnlySubstanceUnits="false" boundaryCondition="false" constant="false"/>
      <species id="M_fe3_c" name="fe3[c]" compartment="c" substanceUnits="substance" hasOnlySubstanceUnits="false" boundaryCondition="false" constant="false" fbc:chemicalFormula="Fe">
        <notes>
          <html xmlns="http://www.w3.org/1999/xhtml">
            <p>FORMULA: Fe</p>
          </html>
        </notes>
      </species>
      <species id="M_fe3_e" name="fe3[e]" compartment="e" substanceUnits="substance" hasOnlySubstanceUnits="false" boundaryCondition="false" constant="false"/>
      <species id="M_fgam_c" name="fgam[c]" compartment="c" substanceUnits="substance" hasOnlySubstanceUnits="false" boundaryCondition="false" constant="false" fbc:chemicalFormula="C8H13N2O9P">
        <notes>
          <html xmlns="http://www.w3.org/1999/xhtml">
            <p>FORMULA: C8H13N2O9P</p>
          </html>
        </notes>
      </species>
      <species id="M_fgd_c" name="fgd[c]" compartment="c" substanceUnits="substance" hasOnlySubstanceUnits="false" boundaryCondition="false" constant="false" fbc:chemicalFormula="C27H31N9O16P2">
        <notes>
          <html xmlns="http://www.w3.org/1999/xhtml">
            <p>FORMULA: C27H31N9O16P2</p>
          </html>
        </notes>
      </species>
      <species id="M_fmn_c" name="fmn[c]" compartment="c" substanceUnits="substance" hasOnlySubstanceUnits="false" boundaryCondition="false" constant="false" fbc:chemicalFormula="C17H19N4O9P">
        <notes>
          <html xmlns="http://www.w3.org/1999/xhtml">
            <p>FORMULA: C17H19N4O9P</p>
          </html>
        </notes>
      </species>
      <species id="M_fol_c" name="fol[c]" compartment="c" substanceUnits="substance" hasOnlySubstanceUnits="false" boundaryCondition="false" constant="false" fbc:chemicalFormula="C19H17N7O6">
        <notes>
          <html xmlns="http://www.w3.org/1999/xhtml">
            <p>FORMULA: C19H17N7O6</p>
          </html>
        </notes>
      </species>
      <species id="M_fol_e" name="fol[e]" compartment="e" substanceUnits="substance" hasOnlySubstanceUnits="false" boundaryCondition="false" constant="false"/>
      <species id="M_for_c" name="for[c]" compartment="c" substanceUnits="substance" hasOnlySubstanceUnits="false" boundaryCondition="false" constant="false" fbc:chemicalFormula="CH1O2">
        <notes>
          <html xmlns="http://www.w3.org/1999/xhtml">
            <p>FORMULA: CH1O2</p>
          </html>
        </notes>
      </species>
      <species id="M_for_e" name="for[e]" compartment="e" substanceUnits="substance" hasOnlySubstanceUnits="false" boundaryCondition="false" constant="false"/>
      <species id="M_formh4spt_c" name="formh4spt[c]" compartment="c" substanceUnits="substance" hasOnlySubstanceUnits="false" boundaryCondition="false" constant="false" fbc:chemicalFormula="C36H49N7O20P1">
        <notes>
          <html xmlns="http://www.w3.org/1999/xhtml">
            <p>FORMULA: C36H49N7O20P1</p>
          </html>
        </notes>
      </species>
      <species id="M_formmfr_b__c" name="formmfr(b)[c]" compartment="c" substanceUnits="substance" hasOnlySubstanceUnits="false" boundaryCondition="false" constant="false" fbc:chemicalFormula="C35H43N6O15">
        <notes>
          <html xmlns="http://www.w3.org/1999/xhtml">
            <p>FORMULA: C35H43N6O15</p>
          </html>
        </notes>
      </species>
      <species id="M_fpram_c" name="fpram[c]" compartment="c" substanceUnits="substance" hasOnlySubstanceUnits="false" boundaryCondition="false" constant="false" fbc:chemicalFormula="C8H15N3O8P">
        <notes>
          <html xmlns="http://www.w3.org/1999/xhtml">
            <p>FORMULA: C8H15N3O8P</p>
          </html>
        </notes>
      </species>
      <species id="M_fprica_c" name="fprica[c]" compartment="c" substanceUnits="substance" hasOnlySubstanceUnits="false" boundaryCondition="false" constant="false" fbc:chemicalFormula="C10H13N4O9P">
        <notes>
          <html xmlns="http://www.w3.org/1999/xhtml">
            <p>FORMULA: C10H13N4O9P</p>
          </html>
        </notes>
      </species>
      <species id="M_frdp_c" name="frdp[c]" compartment="c" substanceUnits="substance" hasOnlySubstanceUnits="false" boundaryCondition="false" constant="false" fbc:chemicalFormula="C15H25O7P2">
        <notes>
          <html xmlns="http://www.w3.org/1999/xhtml">
            <p>FORMULA: C15H25O7P2</p>
          </html>
        </notes>
      </species>
      <species id="M_fru_c" name="fru[c]" compartment="c" substanceUnits="substance" hasOnlySubstanceUnits="false" boundaryCondition="false" constant="false" fbc:chemicalFormula="C6H12O6">
        <notes>
          <html xmlns="http://www.w3.org/1999/xhtml">
            <p>FORMULA: C6H12O6</p>
          </html>
        </notes>
      </species>
      <species id="M_fum_c" name="fum[c]" compartment="c" substanceUnits="substance" hasOnlySubstanceUnits="false" boundaryCondition="false" constant="false" fbc:chemicalFormula="C4H2O4">
        <notes>
          <html xmlns="http://www.w3.org/1999/xhtml">
            <p>FORMULA: C4H2O4</p>
          </html>
        </notes>
      </species>
      <species id="M_g1p_c" name="g1p[c]" compartment="c" substanceUnits="substance" hasOnlySubstanceUnits="false" boundaryCondition="false" constant="false" fbc:chemicalFormula="C6H11O9P">
        <notes>
          <html xmlns="http://www.w3.org/1999/xhtml">
            <p>FORMULA: C6H11O9P</p>
          </html>
        </notes>
      </species>
      <species id="M_g3p_c" name="g3p[c]" compartment="c" substanceUnits="substance" hasOnlySubstanceUnits="false" boundaryCondition="false" constant="false" fbc:chemicalFormula="C3H5O6P">
        <notes>
          <html xmlns="http://www.w3.org/1999/xhtml">
            <p>FORMULA: C3H5O6P</p>
          </html>
        </notes>
      </species>
      <species id="M_g6p_c" name="g6p[c]" compartment="c" substanceUnits="substance" hasOnlySubstanceUnits="false" boundaryCondition="false" constant="false" fbc:chemicalFormula="C6H11O9P">
        <notes>
          <html xmlns="http://www.w3.org/1999/xhtml">
            <p>FORMULA: C6H11O9P</p>
          </html>
        </notes>
      </species>
      <species id="M_gal1p_c" name="gal1p[c]" compartment="c" substanceUnits="substance" hasOnlySubstanceUnits="false" boundaryCondition="false" constant="false" fbc:chemicalFormula="C6H11O9P">
        <notes>
          <html xmlns="http://www.w3.org/1999/xhtml">
            <p>FORMULA: C6H11O9P</p>
          </html>
        </notes>
      </species>
      <species id="M_galactan_c" name="galactan[c]" compartment="c" substanceUnits="substance" hasOnlySubstanceUnits="false" boundaryCondition="false" constant="false" fbc:chemicalFormula="C6H10O5">
        <notes>
          <html xmlns="http://www.w3.org/1999/xhtml">
            <p>FORMULA: C6H10O5</p>
          </html>
        </notes>
      </species>
      <species id="M_gald_c" name="gald[c]" compartment="c" substanceUnits="substance" hasOnlySubstanceUnits="false" boundaryCondition="false" constant="false" fbc:chemicalFormula="C3H6O3">
        <notes>
          <html xmlns="http://www.w3.org/1999/xhtml">
            <p>FORMULA: C3H6O3</p>
          </html>
        </notes>
      </species>
      <species id="M_gam1p_c" name="gam1p[c]" compartment="c" substanceUnits="substance" hasOnlySubstanceUnits="false" boundaryCondition="false" constant="false" fbc:chemicalFormula="C6H13NO8P">
        <notes>
          <html xmlns="http://www.w3.org/1999/xhtml">
            <p>FORMULA: C6H13NO8P</p>
          </html>
        </notes>
      </species>
      <species id="M_gam6p_c" name="gam6p[c]" compartment="c" substanceUnits="substance" hasOnlySubstanceUnits="false" boundaryCondition="false" constant="false" fbc:chemicalFormula="C6H13NO8P">
        <notes>
          <html xmlns="http://www.w3.org/1999/xhtml">
            <p>FORMULA: C6H13NO8P</p>
          </html>
        </notes>
      </species>
      <species id="M_gar_c" name="gar[c]" compartment="c" substanceUnits="substance" hasOnlySubstanceUnits="false" boundaryCondition="false" constant="false" fbc:chemicalFormula="C7H14N2O8P">
        <notes>
          <html xmlns="http://www.w3.org/1999/xhtml">
            <p>FORMULA: C7H14N2O8P</p>
          </html>
        </notes>
      </species>
      <species id="M_gcald_c" name="gcald[c]" compartment="c" substanceUnits="substance" hasOnlySubstanceUnits="false" boundaryCondition="false" constant="false" fbc:chemicalFormula="C2H4O2">
        <notes>
          <html xmlns="http://www.w3.org/1999/xhtml">
            <p>FORMULA: C2H4O2</p>
          </html>
        </notes>
      </species>
      <species id="M_gcald_e" name="gcald[e]" compartment="e" substanceUnits="substance" hasOnlySubstanceUnits="false" boundaryCondition="false" constant="false"/>
      <species id="M_gdp_c" name="gdp[c]" compartment="c" substanceUnits="substance" hasOnlySubstanceUnits="false" boundaryCondition="false" constant="false" fbc:chemicalFormula="C10H12N5O11P2">
        <notes>
          <html xmlns="http://www.w3.org/1999/xhtml">
            <p>FORMULA: C10H12N5O11P2</p>
          </html>
        </notes>
      </species>
      <species id="M_gdpddman_c" name="gdpddman[c]" compartment="c" substanceUnits="substance" hasOnlySubstanceUnits="false" boundaryCondition="false" constant="false" fbc:chemicalFormula="C16H21N5O15P2">
        <notes>
          <html xmlns="http://www.w3.org/1999/xhtml">
            <p>FORMULA: C16H21N5O15P2</p>
          </html>
        </notes>
      </species>
      <species id="M_gdpgpi_c" name="gdpgpi[c]" compartment="c" substanceUnits="substance" hasOnlySubstanceUnits="false" boundaryCondition="false" constant="false" fbc:chemicalFormula="C55H110N1O15P1">
        <notes>
          <html xmlns="http://www.w3.org/1999/xhtml">
            <p>FORMULA: C55H110N1O15P1</p>
          </html>
        </notes>
      </species>
      <species id="M_gdpmann_c" name="gdpmann[c]" compartment="c" substanceUnits="substance" hasOnlySubstanceUnits="false" boundaryCondition="false" constant="false" fbc:chemicalFormula="C16H23N5O16P2">
        <notes>
          <html xmlns="http://www.w3.org/1999/xhtml">
            <p>FORMULA: C16H23N5O16P2</p>
          </html>
        </notes>
      </species>
      <species id="M_ggdp_c" name="ggdp[c]" compartment="c" substanceUnits="substance" hasOnlySubstanceUnits="false" boundaryCondition="false" constant="false" fbc:chemicalFormula="C20H33O7P2">
        <notes>
          <html xmlns="http://www.w3.org/1999/xhtml">
            <p>FORMULA: C20H33O7P2</p>
          </html>
        </notes>
      </species>
      <species id="M_gggp_c" name="gggp[c]" compartment="c" substanceUnits="substance" hasOnlySubstanceUnits="false" boundaryCondition="false" constant="false" fbc:chemicalFormula="C23H39O6P1">
        <notes>
          <html xmlns="http://www.w3.org/1999/xhtml">
            <p>FORMULA: C23H39O6P1</p>
          </html>
        </notes>
      </species>
      <species id="M_glc_D_c" name="glc-D[c]" compartment="c" substanceUnits="substance" hasOnlySubstanceUnits="false" boundaryCondition="false" constant="false" fbc:chemicalFormula="C6H12O6">
        <notes>
          <html xmlns="http://www.w3.org/1999/xhtml">
            <p>FORMULA: C6H12O6</p>
          </html>
        </notes>
      </species>
      <species id="M_glcn_c" name="glcn[c]" compartment="c" substanceUnits="substance" hasOnlySubstanceUnits="false" boundaryCondition="false" constant="false" fbc:chemicalFormula="C6H11O7">
        <notes>
          <html xmlns="http://www.w3.org/1999/xhtml">
            <p>FORMULA: C6H11O7</p>
          </html>
        </notes>
      </species>
      <species id="M_glcn_e" name="glcn[e]" compartment="e" substanceUnits="substance" hasOnlySubstanceUnits="false" boundaryCondition="false" constant="false"/>
      <species id="M_gln_L_c" name="gln-L[c]" compartment="c" substanceUnits="substance" hasOnlySubstanceUnits="false" boundaryCondition="false" constant="false" fbc:chemicalFormula="C5H10N2O3">
        <notes>
          <html xmlns="http://www.w3.org/1999/xhtml">
            <p>FORMULA: C5H10N2O3</p>
          </html>
        </notes>
      </species>
      <species id="M_glnam_c" name="glnam[c]" compartment="c" substanceUnits="substance" hasOnlySubstanceUnits="false" boundaryCondition="false" constant="false" fbc:chemicalFormula="C11H18NO10">
        <notes>
          <html xmlns="http://www.w3.org/1999/xhtml">
            <p>FORMULA: C11H18NO10</p>
          </html>
        </notes>
      </species>
      <species id="M_glnamcmp_c" name="glnamcmp[c]" compartment="c" substanceUnits="substance" hasOnlySubstanceUnits="false" boundaryCondition="false" constant="false" fbc:chemicalFormula="C20H29N4O17P">
        <notes>
          <html xmlns="http://www.w3.org/1999/xhtml">
            <p>FORMULA: C20H29N4O17P</p>
          </html>
        </notes>
      </species>
      <species id="M_glntrna_c" name="glntrna[c]" compartment="c" substanceUnits="substance" hasOnlySubstanceUnits="false" boundaryCondition="false" constant="false" fbc:chemicalFormula="C5H9N2O2R">
        <notes>
          <html xmlns="http://www.w3.org/1999/xhtml">
            <p>FORMULA: C5H9N2O2R</p>
          </html>
        </notes>
      </species>
      <species id="M_glu_L_c" name="glu-L[c]" compartment="c" substanceUnits="substance" hasOnlySubstanceUnits="false" boundaryCondition="false" constant="false" fbc:chemicalFormula="C5H8NO4">
        <notes>
          <html xmlns="http://www.w3.org/1999/xhtml">
            <p>FORMULA: C5H8NO4</p>
          </html>
        </notes>
      </species>
      <species id="M_glu_L_e" name="glu-L[e]" compartment="e" substanceUnits="substance" hasOnlySubstanceUnits="false" boundaryCondition="false" constant="false"/>
      <species id="M_glu1sa_c" name="glu1sa[c]" compartment="c" substanceUnits="substance" hasOnlySubstanceUnits="false" boundaryCondition="false" constant="false" fbc:chemicalFormula="C5H10NO3">
        <notes>
          <html xmlns="http://www.w3.org/1999/xhtml">
            <p>FORMULA: C5H10NO3</p>
          </html>
        </notes>
      </species>
      <species id="M_glu5p_c" name="glu5p[c]" compartment="c" substanceUnits="substance" hasOnlySubstanceUnits="false" boundaryCondition="false" constant="false" fbc:chemicalFormula="C5H8NO7P">
        <notes>
          <html xmlns="http://www.w3.org/1999/xhtml">
            <p>FORMULA: C5H8NO7P</p>
          </html>
        </notes>
      </species>
      <species id="M_glu5sa_c" name="glu5sa[c]" compartment="c" substanceUnits="substance" hasOnlySubstanceUnits="false" boundaryCondition="false" constant="false" fbc:chemicalFormula="C5H9NO3">
        <notes>
          <html xmlns="http://www.w3.org/1999/xhtml">
            <p>FORMULA: C5H9NO3</p>
          </html>
        </notes>
      </species>
      <species id="M_glutrna_gln__c" name="glutrna(gln)[c]" compartment="c" substanceUnits="substance" hasOnlySubstanceUnits="false" boundaryCondition="false" constant="false" fbc:chemicalFormula="C5H7NO3R">
        <notes>
          <html xmlns="http://www.w3.org/1999/xhtml">
            <p>FORMULA: C5H7NO3R</p>
          </html>
        </notes>
      </species>
      <species id="M_glutrna_c" name="glutrna[c]" compartment="c" substanceUnits="substance" hasOnlySubstanceUnits="false" boundaryCondition="false" constant="false" fbc:chemicalFormula="C5H7NO3R">
        <notes>
          <html xmlns="http://www.w3.org/1999/xhtml">
            <p>FORMULA: C5H7NO3R</p>
          </html>
        </notes>
      </species>
      <species id="M_glx_c" name="glx[c]" compartment="c" substanceUnits="substance" hasOnlySubstanceUnits="false" boundaryCondition="false" constant="false" fbc:chemicalFormula="C2H1O3">
        <notes>
          <html xmlns="http://www.w3.org/1999/xhtml">
            <p>FORMULA: C2H1O3</p>
          </html>
        </notes>
      </species>
      <species id="M_gly_c" name="gly[c]" compartment="c" substanceUnits="substance" hasOnlySubstanceUnits="false" boundaryCondition="false" constant="false" fbc:chemicalFormula="C2H5NO2">
        <notes>
          <html xmlns="http://www.w3.org/1999/xhtml">
            <p>FORMULA: C2H5NO2</p>
          </html>
        </notes>
      </species>
      <species id="M_gly_e" name="gly[e]" compartment="e" substanceUnits="substance" hasOnlySubstanceUnits="false" boundaryCondition="false" constant="false"/>
      <species id="M_glyald_c" name="glyald[c]" compartment="c" substanceUnits="substance" hasOnlySubstanceUnits="false" boundaryCondition="false" constant="false" fbc:chemicalFormula="C3H6O3">
        <notes>
          <html xmlns="http://www.w3.org/1999/xhtml">
            <p>FORMULA: C3H6O3</p>
          </html>
        </notes>
      </species>
      <species id="M_glyb_c" name="glyb[c]" compartment="c" substanceUnits="substance" hasOnlySubstanceUnits="false" boundaryCondition="false" constant="false" fbc:chemicalFormula="C5H11NO2">
        <notes>
          <html xmlns="http://www.w3.org/1999/xhtml">
            <p>FORMULA: C5H11NO2</p>
          </html>
        </notes>
      </species>
      <species id="M_glyb_e" name="glyb[e]" compartment="e" substanceUnits="substance" hasOnlySubstanceUnits="false" boundaryCondition="false" constant="false"/>
      <species id="M_glyc_R_c" name="glyc-R[c]" compartment="c" substanceUnits="substance" hasOnlySubstanceUnits="false" boundaryCondition="false" constant="false" fbc:chemicalFormula="C3H5O4">
        <notes>
          <html xmlns="http://www.w3.org/1999/xhtml">
            <p>FORMULA: C3H5O4</p>
          </html>
        </notes>
      </species>
      <species id="M_glyc1p_c" name="glyc1p[c]" compartment="c" substanceUnits="substance" hasOnlySubstanceUnits="false" boundaryCondition="false" constant="false" fbc:chemicalFormula="C3H7O6P">
        <notes>
          <html xmlns="http://www.w3.org/1999/xhtml">
            <p>FORMULA: C3H7O6P</p>
          </html>
        </notes>
      </species>
      <species id="M_glyc_c" name="glyc[c]" compartment="c" substanceUnits="substance" hasOnlySubstanceUnits="false" boundaryCondition="false" constant="false" fbc:chemicalFormula="C3H8O3">
        <notes>
          <html xmlns="http://www.w3.org/1999/xhtml">
            <p>FORMULA: C3H8O3</p>
          </html>
        </notes>
      </species>
      <species id="M_glyclt_c" name="glyclt[c]" compartment="c" substanceUnits="substance" hasOnlySubstanceUnits="false" boundaryCondition="false" constant="false" fbc:chemicalFormula="C2H3O3">
        <notes>
          <html xmlns="http://www.w3.org/1999/xhtml">
            <p>FORMULA: C2H3O3</p>
          </html>
        </notes>
      </species>
      <species id="M_glycogen_c" name="glycogen[c]" compartment="c" substanceUnits="substance" hasOnlySubstanceUnits="false" boundaryCondition="false" constant="false" fbc:chemicalFormula="C6H10O5">
        <notes>
          <html xmlns="http://www.w3.org/1999/xhtml">
            <p>FORMULA: C6H10O5</p>
          </html>
        </notes>
      </species>
      <species id="M_glytrna_c" name="glytrna[c]" compartment="c" substanceUnits="substance" hasOnlySubstanceUnits="false" boundaryCondition="false" constant="false" fbc:chemicalFormula="C2H4NOR">
        <notes>
          <html xmlns="http://www.w3.org/1999/xhtml">
            <p>FORMULA: C2H4NOR</p>
          </html>
        </notes>
      </species>
      <species id="M_gmp_c" name="gmp[c]" compartment="c" substanceUnits="substance" hasOnlySubstanceUnits="false" boundaryCondition="false" constant="false" fbc:chemicalFormula="C10H12N5O8P">
        <notes>
          <html xmlns="http://www.w3.org/1999/xhtml">
            <p>FORMULA: C10H12N5O8P</p>
          </html>
        </notes>
      </species>
      <species id="M_grdp_c" name="grdp[c]" compartment="c" substanceUnits="substance" hasOnlySubstanceUnits="false" boundaryCondition="false" constant="false" fbc:chemicalFormula="C10H17O7P2">
        <notes>
          <html xmlns="http://www.w3.org/1999/xhtml">
            <p>FORMULA: C10H17O7P2</p>
          </html>
        </notes>
      </species>
      <species id="M_gsn_c" name="gsn[c]" compartment="c" substanceUnits="substance" hasOnlySubstanceUnits="false" boundaryCondition="false" constant="false" fbc:chemicalFormula="C10H13N5O5">
        <notes>
          <html xmlns="http://www.w3.org/1999/xhtml">
            <p>FORMULA: C10H13N5O5</p>
          </html>
        </notes>
      </species>
      <species id="M_gthox_c" name="gthox[c]" compartment="c" substanceUnits="substance" hasOnlySubstanceUnits="false" boundaryCondition="false" constant="false" fbc:chemicalFormula="C20H30N6O12S2">
        <notes>
          <html xmlns="http://www.w3.org/1999/xhtml">
            <p>FORMULA: C20H30N6O12S2</p>
          </html>
        </notes>
      </species>
      <species id="M_gthrd_c" name="gthrd[c]" compartment="c" substanceUnits="substance" hasOnlySubstanceUnits="false" boundaryCondition="false" constant="false" fbc:chemicalFormula="C10H16N3O6S">
        <notes>
          <html xmlns="http://www.w3.org/1999/xhtml">
            <p>FORMULA: C10H16N3O6S</p>
          </html>
        </notes>
      </species>
      <species id="M_gtp_c" name="gtp[c]" compartment="c" substanceUnits="substance" hasOnlySubstanceUnits="false" boundaryCondition="false" constant="false" fbc:chemicalFormula="C10H12N5O14P3">
        <notes>
          <html xmlns="http://www.w3.org/1999/xhtml">
            <p>FORMULA: C10H12N5O14P3</p>
          </html>
        </notes>
      </species>
      <species id="M_gua_c" name="gua[c]" compartment="c" substanceUnits="substance" hasOnlySubstanceUnits="false" boundaryCondition="false" constant="false" fbc:chemicalFormula="C5H5N5O">
        <notes>
          <html xmlns="http://www.w3.org/1999/xhtml">
            <p>FORMULA: C5H5N5O</p>
          </html>
        </notes>
      </species>
      <species id="M_h2_c" name="h2[c]" compartment="c" substanceUnits="substance" hasOnlySubstanceUnits="false" boundaryCondition="false" constant="false" fbc:chemicalFormula="H2">
        <notes>
          <html xmlns="http://www.w3.org/1999/xhtml">
            <p>FORMULA: H2</p>
          </html>
        </notes>
      </species>
      <species id="M_h2_e" name="h2[e]" compartment="e" substanceUnits="substance" hasOnlySubstanceUnits="false" boundaryCondition="false" constant="false"/>
      <species id="M_h2acon_C_c" name="h2acon-C[c]" compartment="c" substanceUnits="substance" hasOnlySubstanceUnits="false" boundaryCondition="false" constant="false" fbc:chemicalFormula="C8H7O6">
        <notes>
          <html xmlns="http://www.w3.org/1999/xhtml">
            <p>FORMULA: C8H7O6</p>
          </html>
        </notes>
      </species>
      <species id="M_h2mpt_c" name="h2mpt[c]" compartment="c" substanceUnits="substance" hasOnlySubstanceUnits="false" boundaryCondition="false" constant="false" fbc:chemicalFormula="C30H41N6O16P">
        <notes>
          <html xmlns="http://www.w3.org/1999/xhtml">
            <p>FORMULA: C30H41N6O16P</p>
          </html>
        </notes>
      </species>
      <species id="M_h2o2_c" name="h2o2[c]" compartment="c" substanceUnits="substance" hasOnlySubstanceUnits="false" boundaryCondition="false" constant="false" fbc:chemicalFormula="H2O2">
        <notes>
          <html xmlns="http://www.w3.org/1999/xhtml">
            <p>FORMULA: H2O2</p>
          </html>
        </notes>
      </species>
      <species id="M_h2o_c" name="h2o[c]" compartment="c" substanceUnits="substance" hasOnlySubstanceUnits="false" boundaryCondition="false" constant="false" fbc:chemicalFormula="H2O">
        <notes>
          <html xmlns="http://www.w3.org/1999/xhtml">
            <p>FORMULA: H2O</p>
          </html>
        </notes>
      </species>
      <species id="M_h2o_e" name="h2o[e]" compartment="e" substanceUnits="substance" hasOnlySubstanceUnits="false" boundaryCondition="false" constant="false"/>
      <species id="M_h2s_c" name="h2s[c]" compartment="c" substanceUnits="substance" hasOnlySubstanceUnits="false" boundaryCondition="false" constant="false" fbc:chemicalFormula="H2S">
        <notes>
          <html xmlns="http://www.w3.org/1999/xhtml">
            <p>FORMULA: H2S</p>
          </html>
        </notes>
      </species>
      <species id="M_h2s_e" name="h2s[e]" compartment="e" substanceUnits="substance" hasOnlySubstanceUnits="false" boundaryCondition="false" constant="false"/>
      <species id="M_h3acon_C_c" name="h3acon-C[c]" compartment="c" substanceUnits="substance" hasOnlySubstanceUnits="false" boundaryCondition="false" constant="false" fbc:chemicalFormula="C9H9O6">
        <notes>
          <html xmlns="http://www.w3.org/1999/xhtml">
            <p>FORMULA: C9H9O6</p>
          </html>
        </notes>
      </species>
      <species id="M_h4mpt_c" name="h4mpt[c]" compartment="c" substanceUnits="substance" hasOnlySubstanceUnits="false" boundaryCondition="false" constant="false" fbc:chemicalFormula="C30H43N6O16P">
        <notes>
          <html xmlns="http://www.w3.org/1999/xhtml">
            <p>FORMULA: C30H43N6O16P</p>
          </html>
        </notes>
      </species>
      <species id="M_h4spt_c" name="h4spt[c]" compartment="c" substanceUnits="substance" hasOnlySubstanceUnits="false" boundaryCondition="false" constant="false" fbc:chemicalFormula="C35H49N7O19P1">
        <notes>
          <html xmlns="http://www.w3.org/1999/xhtml">
            <p>FORMULA: C35H49N7O19P1</p>
          </html>
        </notes>
      </species>
      <species id="M_h_c" name="h[c]" compartment="c" substanceUnits="substance" hasOnlySubstanceUnits="false" boundaryCondition="false" constant="false" fbc:chemicalFormula="H">
        <notes>
          <html xmlns="http://www.w3.org/1999/xhtml">
            <p>FORMULA: H</p>
          </html>
        </notes>
      </species>
      <species id="M_h_e" name="h[e]" compartment="e" substanceUnits="substance" hasOnlySubstanceUnits="false" boundaryCondition="false" constant="false"/>
      <species id="M_hacon_C_c" name="hacon-C[c]" compartment="c" substanceUnits="substance" hasOnlySubstanceUnits="false" boundaryCondition="false" constant="false" fbc:chemicalFormula="C7H5O6">
        <notes>
          <html xmlns="http://www.w3.org/1999/xhtml">
            <p>FORMULA: C7H5O6</p>
          </html>
        </notes>
      </species>
      <species id="M_hacon_T_c" name="hacon-T[c]" compartment="c" substanceUnits="substance" hasOnlySubstanceUnits="false" boundaryCondition="false" constant="false" fbc:chemicalFormula="C7H5O6">
        <notes>
          <html xmlns="http://www.w3.org/1999/xhtml">
            <p>FORMULA: C7H5O6</p>
          </html>
        </notes>
      </species>
      <species id="M_hcarn_c" name="hcarn[c]" compartment="c" substanceUnits="substance" hasOnlySubstanceUnits="false" boundaryCondition="false" constant="false" fbc:chemicalFormula="C10H17N4O3">
        <notes>
          <html xmlns="http://www.w3.org/1999/xhtml">
            <p>FORMULA: C10H17N4O3</p>
          </html>
        </notes>
      </species>
      <species id="M_hcit_c" name="hcit[c]" compartment="c" substanceUnits="substance" hasOnlySubstanceUnits="false" boundaryCondition="false" constant="false" fbc:chemicalFormula="C7H7O7">
        <notes>
          <html xmlns="http://www.w3.org/1999/xhtml">
            <p>FORMULA: C7H7O7</p>
          </html>
        </notes>
      </species>
      <species id="M_hco3_c" name="hco3[c]" compartment="c" substanceUnits="substance" hasOnlySubstanceUnits="false" boundaryCondition="false" constant="false" fbc:chemicalFormula="CHO3">
        <notes>
          <html xmlns="http://www.w3.org/1999/xhtml">
            <p>FORMULA: CHO3</p>
          </html>
        </notes>
      </species>
      <species id="M_hco3_e" name="hco3[e]" compartment="e" substanceUnits="substance" hasOnlySubstanceUnits="false" boundaryCondition="false" constant="false"/>
      <species id="M_hcys_L_c" name="hcys-L[c]" compartment="c" substanceUnits="substance" hasOnlySubstanceUnits="false" boundaryCondition="false" constant="false" fbc:chemicalFormula="C4H9NO2S">
        <notes>
          <html xmlns="http://www.w3.org/1999/xhtml">
            <p>FORMULA: C4H9NO2S</p>
          </html>
        </notes>
      </species>
      <species id="M_he2thpp_c" name="he2thpp[c]" compartment="c" substanceUnits="substance" hasOnlySubstanceUnits="false" boundaryCondition="false" constant="false" fbc:chemicalFormula="C14H20N4O8P2S">
        <notes>
          <html xmlns="http://www.w3.org/1999/xhtml">
            <p>FORMULA: C14H20N4O8P2S</p>
          </html>
        </notes>
      </species>
      <species id="M_hepdp_c" name="hepdp[c]" compartment="c" substanceUnits="substance" hasOnlySubstanceUnits="false" boundaryCondition="false" constant="false" fbc:chemicalFormula="C35H57O7P2">
        <notes>
          <html xmlns="http://www.w3.org/1999/xhtml">
            <p>FORMULA: C35H57O7P2</p>
          </html>
        </notes>
      </species>
      <species id="M_hgbam_c" name="hgbam[c]" compartment="c" substanceUnits="substance" hasOnlySubstanceUnits="false" boundaryCondition="false" constant="false" fbc:chemicalFormula="C45H59N6O12">
        <notes>
          <html xmlns="http://www.w3.org/1999/xhtml">
            <p>FORMULA: C45H59N6O12</p>
          </html>
        </notes>
      </species>
      <species id="M_his_L_c" name="his-L[c]" compartment="c" substanceUnits="substance" hasOnlySubstanceUnits="false" boundaryCondition="false" constant="false" fbc:chemicalFormula="C6H9N3O2">
        <notes>
          <html xmlns="http://www.w3.org/1999/xhtml">
            <p>FORMULA: C6H9N3O2</p>
          </html>
        </notes>
      </species>
      <species id="M_hisp_c" name="hisp[c]" compartment="c" substanceUnits="substance" hasOnlySubstanceUnits="false" boundaryCondition="false" constant="false" fbc:chemicalFormula="C6H11N3O4P">
        <notes>
          <html xmlns="http://www.w3.org/1999/xhtml">
            <p>FORMULA: C6H11N3O4P</p>
          </html>
        </notes>
      </species>
      <species id="M_histd_c" name="histd[c]" compartment="c" substanceUnits="substance" hasOnlySubstanceUnits="false" boundaryCondition="false" constant="false" fbc:chemicalFormula="C6H12N3O">
        <notes>
          <html xmlns="http://www.w3.org/1999/xhtml">
            <p>FORMULA: C6H12N3O</p>
          </html>
        </notes>
      </species>
      <species id="M_histrna_c" name="histrna[c]" compartment="c" substanceUnits="substance" hasOnlySubstanceUnits="false" boundaryCondition="false" constant="false" fbc:chemicalFormula="C6H8N3OR">
        <notes>
          <html xmlns="http://www.w3.org/1999/xhtml">
            <p>FORMULA: C6H8N3OR</p>
          </html>
        </notes>
      </species>
      <species id="M_hmbil_c" name="hmbil[c]" compartment="c" substanceUnits="substance" hasOnlySubstanceUnits="false" boundaryCondition="false" constant="false" fbc:chemicalFormula="C40H38N4O17">
        <notes>
          <html xmlns="http://www.w3.org/1999/xhtml">
            <p>FORMULA: C40H38N4O17</p>
          </html>
        </notes>
      </species>
      <species id="M_hmgcoa_c" name="hmgcoa[c]" compartment="c" substanceUnits="substance" hasOnlySubstanceUnits="false" boundaryCondition="false" constant="false" fbc:chemicalFormula="C27H39N7O20P3S">
        <notes>
          <html xmlns="http://www.w3.org/1999/xhtml">
            <p>FORMULA: C27H39N7O20P3S</p>
          </html>
        </notes>
      </species>
      <species id="M_hom_L_c" name="hom-L[c]" compartment="c" substanceUnits="substance" hasOnlySubstanceUnits="false" boundaryCondition="false" constant="false" fbc:chemicalFormula="C4H9NO3">
        <notes>
          <html xmlns="http://www.w3.org/1999/xhtml">
            <p>FORMULA: C4H9NO3</p>
          </html>
        </notes>
      </species>
      <species id="M_hpglu_c" name="hpglu[c]" compartment="c" substanceUnits="substance" hasOnlySubstanceUnits="false" boundaryCondition="false" constant="false" fbc:chemicalFormula="C24H34N8O12">
        <notes>
          <html xmlns="http://www.w3.org/1999/xhtml">
            <p>FORMULA: C24H34N8O12</p>
          </html>
        </notes>
      </species>
      <species id="M_hphaccoa_c" name="hphaccoa[c]" compartment="c" substanceUnits="substance" hasOnlySubstanceUnits="false" boundaryCondition="false" constant="false" fbc:chemicalFormula="C29H38N7O18P3S">
        <notes>
          <html xmlns="http://www.w3.org/1999/xhtml">
            <p>FORMULA: C29H38N7O18P3S</p>
          </html>
        </notes>
      </species>
      <species id="M_hpyr_c" name="hpyr[c]" compartment="c" substanceUnits="substance" hasOnlySubstanceUnits="false" boundaryCondition="false" constant="false" fbc:chemicalFormula="C3H3O4">
        <notes>
          <html xmlns="http://www.w3.org/1999/xhtml">
            <p>FORMULA: C3H3O4</p>
          </html>
        </notes>
      </species>
      <species id="M_hsfd_c" name="hsfd[c]" compartment="c" substanceUnits="substance" hasOnlySubstanceUnits="false" boundaryCondition="false" constant="false" fbc:chemicalFormula="C13H22N1O10P1S3">
        <notes>
          <html xmlns="http://www.w3.org/1999/xhtml">
            <p>FORMULA: C13H22N1O10P1S3</p>
          </html>
        </notes>
      </species>
      <species id="M_hspmd_c" name="hspmd[c]" compartment="c" substanceUnits="substance" hasOnlySubstanceUnits="false" boundaryCondition="false" constant="false" fbc:chemicalFormula="C8H24N3">
        <notes>
          <html xmlns="http://www.w3.org/1999/xhtml">
            <p>FORMULA: C8H24N3</p>
          </html>
        </notes>
      </species>
      <species id="M_hxan_c" name="hxan[c]" compartment="c" substanceUnits="substance" hasOnlySubstanceUnits="false" boundaryCondition="false" constant="false" fbc:chemicalFormula="C5H4N4O">
        <notes>
          <html xmlns="http://www.w3.org/1999/xhtml">
            <p>FORMULA: C5H4N4O</p>
          </html>
        </notes>
      </species>
      <species id="M_iasp_c" name="iasp[c]" compartment="c" substanceUnits="substance" hasOnlySubstanceUnits="false" boundaryCondition="false" constant="false" fbc:chemicalFormula="C4H4NO4">
        <notes>
          <html xmlns="http://www.w3.org/1999/xhtml">
            <p>FORMULA: C4H4NO4</p>
          </html>
        </notes>
      </species>
      <species id="M_ibcoa_c" name="ibcoa[c]" compartment="c" substanceUnits="substance" hasOnlySubstanceUnits="false" boundaryCondition="false" constant="false" fbc:chemicalFormula="C25H38N7O17P3S">
        <notes>
          <html xmlns="http://www.w3.org/1999/xhtml">
            <p>FORMULA: C25H38N7O17P3S</p>
          </html>
        </notes>
      </species>
      <species id="M_icit_c" name="icit[c]" compartment="c" substanceUnits="substance" hasOnlySubstanceUnits="false" boundaryCondition="false" constant="false" fbc:chemicalFormula="C6H5O7">
        <notes>
          <html xmlns="http://www.w3.org/1999/xhtml">
            <p>FORMULA: C6H5O7</p>
          </html>
        </notes>
      </species>
      <species id="M_id3acald_c" name="id3acald[c]" compartment="c" substanceUnits="substance" hasOnlySubstanceUnits="false" boundaryCondition="false" constant="false" fbc:chemicalFormula="C10H9NO">
        <notes>
          <html xmlns="http://www.w3.org/1999/xhtml">
            <p>FORMULA: C10H9NO</p>
          </html>
        </notes>
      </species>
      <species id="M_idp_c" name="idp[c]" compartment="c" substanceUnits="substance" hasOnlySubstanceUnits="false" boundaryCondition="false" constant="false" fbc:chemicalFormula="C10H11N4O11P2">
        <notes>
          <html xmlns="http://www.w3.org/1999/xhtml">
            <p>FORMULA: C10H11N4O11P2</p>
          </html>
        </notes>
      </species>
      <species id="M_ihcit_T_c" name="ihcit-T[c]" compartment="c" substanceUnits="substance" hasOnlySubstanceUnits="false" boundaryCondition="false" constant="false" fbc:chemicalFormula="C7H7O7">
        <notes>
          <html xmlns="http://www.w3.org/1999/xhtml">
            <p>FORMULA: C7H7O7</p>
          </html>
        </notes>
      </species>
      <species id="M_ile_L_c" name="ile-L[c]" compartment="c" substanceUnits="substance" hasOnlySubstanceUnits="false" boundaryCondition="false" constant="false" fbc:chemicalFormula="C6H13NO2">
        <notes>
          <html xmlns="http://www.w3.org/1999/xhtml">
            <p>FORMULA: C6H13NO2</p>
          </html>
        </notes>
      </species>
      <species id="M_ile_L_e" name="ile-L[e]" compartment="e" substanceUnits="substance" hasOnlySubstanceUnits="false" boundaryCondition="false" constant="false"/>
      <species id="M_iletrna_c" name="iletrna[c]" compartment="c" substanceUnits="substance" hasOnlySubstanceUnits="false" boundaryCondition="false" constant="false" fbc:chemicalFormula="C6H12NOR">
        <notes>
          <html xmlns="http://www.w3.org/1999/xhtml">
            <p>FORMULA: C6H12NOR</p>
          </html>
        </notes>
      </species>
      <species id="M_imacp_c" name="imacp[c]" compartment="c" substanceUnits="substance" hasOnlySubstanceUnits="false" boundaryCondition="false" constant="false" fbc:chemicalFormula="C6H7N2O5P">
        <notes>
          <html xmlns="http://www.w3.org/1999/xhtml">
            <p>FORMULA: C6H7N2O5P</p>
          </html>
        </notes>
      </species>
      <species id="M_imp_c" name="imp[c]" compartment="c" substanceUnits="substance" hasOnlySubstanceUnits="false" boundaryCondition="false" constant="false" fbc:chemicalFormula="C10H11N4O8P">
        <notes>
          <html xmlns="http://www.w3.org/1999/xhtml">
            <p>FORMULA: C10H11N4O8P</p>
          </html>
        </notes>
      </species>
      <species id="M_ind3ac_c" name="ind3ac[c]" compartment="c" substanceUnits="substance" hasOnlySubstanceUnits="false" boundaryCondition="false" constant="false" fbc:chemicalFormula="C10H8NO2">
        <notes>
          <html xmlns="http://www.w3.org/1999/xhtml">
            <p>FORMULA: C10H8NO2</p>
          </html>
        </notes>
      </species>
      <species id="M_ind3ac_e" name="ind3ac[e]" compartment="e" substanceUnits="substance" hasOnlySubstanceUnits="false" boundaryCondition="false" constant="false"/>
      <species id="M_indaccoa_c" name="indaccoa[c]" compartment="c" substanceUnits="substance" hasOnlySubstanceUnits="false" boundaryCondition="false" constant="false" fbc:chemicalFormula="C31H39N8O17P3S">
        <notes>
          <html xmlns="http://www.w3.org/1999/xhtml">
            <p>FORMULA: C31H39N8O17P3S</p>
          </html>
        </notes>
      </species>
      <species id="M_indole_c" name="indole[c]" compartment="c" substanceUnits="substance" hasOnlySubstanceUnits="false" boundaryCondition="false" constant="false" fbc:chemicalFormula="C8H7N">
        <notes>
          <html xmlns="http://www.w3.org/1999/xhtml">
            <p>FORMULA: C8H7N</p>
          </html>
        </notes>
      </species>
      <species id="M_indpyr_c" name="indpyr[c]" compartment="c" substanceUnits="substance" hasOnlySubstanceUnits="false" boundaryCondition="false" constant="false" fbc:chemicalFormula="C11H8NO3">
        <notes>
          <html xmlns="http://www.w3.org/1999/xhtml">
            <p>FORMULA: C11H8NO3</p>
          </html>
        </notes>
      </species>
      <species id="M_inost_c" name="inost[c]" compartment="c" substanceUnits="substance" hasOnlySubstanceUnits="false" boundaryCondition="false" constant="false" fbc:chemicalFormula="C6H12O6">
        <notes>
          <html xmlns="http://www.w3.org/1999/xhtml">
            <p>FORMULA: C6H12O6</p>
          </html>
        </notes>
      </species>
      <species id="M_ins_c" name="ins[c]" compartment="c" substanceUnits="substance" hasOnlySubstanceUnits="false" boundaryCondition="false" constant="false" fbc:chemicalFormula="C10H12N4O5">
        <notes>
          <html xmlns="http://www.w3.org/1999/xhtml">
            <p>FORMULA: C10H12N4O5</p>
          </html>
        </notes>
      </species>
      <species id="M_ipdp_c" name="ipdp[c]" compartment="c" substanceUnits="substance" hasOnlySubstanceUnits="false" boundaryCondition="false" constant="false" fbc:chemicalFormula="C5H9O7P2">
        <notes>
          <html xmlns="http://www.w3.org/1999/xhtml">
            <p>FORMULA: C5H9O7P2</p>
          </html>
        </notes>
      </species>
      <species id="M_ipp_c" name="ipp[c]" compartment="c" substanceUnits="substance" hasOnlySubstanceUnits="false" boundaryCondition="false" constant="false" fbc:chemicalFormula="C5H9O4P">
        <notes>
          <html xmlns="http://www.w3.org/1999/xhtml">
            <p>FORMULA: C5H9O4P</p>
          </html>
        </notes>
      </species>
      <species id="M_itp_c" name="itp[c]" compartment="c" substanceUnits="substance" hasOnlySubstanceUnits="false" boundaryCondition="false" constant="false" fbc:chemicalFormula="C10H11N4O14P3">
        <notes>
          <html xmlns="http://www.w3.org/1999/xhtml">
            <p>FORMULA: C10H11N4O14P3</p>
          </html>
        </notes>
      </species>
      <species id="M_k_c" name="k[c]" compartment="c" substanceUnits="substance" hasOnlySubstanceUnits="false" boundaryCondition="false" constant="false" fbc:chemicalFormula="K">
        <notes>
          <html xmlns="http://www.w3.org/1999/xhtml">
            <p>FORMULA: K</p>
          </html>
        </notes>
      </species>
      <species id="M_k_e" name="k[e]" compartment="e" substanceUnits="substance" hasOnlySubstanceUnits="false" boundaryCondition="false" constant="false"/>
      <species id="M_lac_D_c" name="lac-D[c]" compartment="c" substanceUnits="substance" hasOnlySubstanceUnits="false" boundaryCondition="false" constant="false" fbc:chemicalFormula="C3H5O3">
        <notes>
          <html xmlns="http://www.w3.org/1999/xhtml">
            <p>FORMULA: C3H5O3</p>
          </html>
        </notes>
      </species>
      <species id="M_lac_L_c" name="lac-L[c]" compartment="c" substanceUnits="substance" hasOnlySubstanceUnits="false" boundaryCondition="false" constant="false" fbc:chemicalFormula="C3H5O3">
        <notes>
          <html xmlns="http://www.w3.org/1999/xhtml">
            <p>FORMULA: C3H5O3</p>
          </html>
        </notes>
      </species>
      <species id="M_lald_L_c" name="lald-L[c]" compartment="c" substanceUnits="substance" hasOnlySubstanceUnits="false" boundaryCondition="false" constant="false" fbc:chemicalFormula="C3H6O2">
        <notes>
          <html xmlns="http://www.w3.org/1999/xhtml">
            <p>FORMULA: C3H6O2</p>
          </html>
        </notes>
      </species>
      <species id="M_leu_L_c" name="leu-L[c]" compartment="c" substanceUnits="substance" hasOnlySubstanceUnits="false" boundaryCondition="false" constant="false" fbc:chemicalFormula="C6H13NO2">
        <notes>
          <html xmlns="http://www.w3.org/1999/xhtml">
            <p>FORMULA: C6H13NO2</p>
          </html>
        </notes>
      </species>
      <species id="M_leu_L_e" name="leu-L[e]" compartment="e" substanceUnits="substance" hasOnlySubstanceUnits="false" boundaryCondition="false" constant="false"/>
      <species id="M_leutrna_c" name="leutrna[c]" compartment="c" substanceUnits="substance" hasOnlySubstanceUnits="false" boundaryCondition="false" constant="false" fbc:chemicalFormula="C6H12NOR">
        <notes>
          <html xmlns="http://www.w3.org/1999/xhtml">
            <p>FORMULA: C6H12NOR</p>
          </html>
        </notes>
      </species>
      <species id="M_lgt_S_c" name="lgt-S[c]" compartment="c" substanceUnits="substance" hasOnlySubstanceUnits="false" boundaryCondition="false" constant="false" fbc:chemicalFormula="C13H20N3O8S">
        <notes>
          <html xmlns="http://www.w3.org/1999/xhtml">
            <p>FORMULA: C13H20N3O8S</p>
          </html>
        </notes>
      </species>
      <species id="M_lipid_met_c" name="lipid_met[c]" compartment="c" substanceUnits="substance" hasOnlySubstanceUnits="false" boundaryCondition="false" constant="false"/>
      <species id="M_lppg_c" name="lppg[c]" compartment="c" substanceUnits="substance" hasOnlySubstanceUnits="false" boundaryCondition="false" constant="false" fbc:chemicalFormula="C13H16N5O13P2">
        <notes>
          <html xmlns="http://www.w3.org/1999/xhtml">
            <p>FORMULA: C13H16N5O13P2</p>
          </html>
        </notes>
      </species>
      <species id="M_lpro_c" name="lpro[c]" compartment="c" substanceUnits="substance" hasOnlySubstanceUnits="false" boundaryCondition="false" constant="false" fbc:chemicalFormula="C8H14NOS2R">
        <notes>
          <html xmlns="http://www.w3.org/1999/xhtml">
            <p>FORMULA: C8H14NOS2R</p>
          </html>
        </notes>
      </species>
      <species id="M_lys_L_c" name="lys-L[c]" compartment="c" substanceUnits="substance" hasOnlySubstanceUnits="false" boundaryCondition="false" constant="false" fbc:chemicalFormula="C6H15N2O2">
        <notes>
          <html xmlns="http://www.w3.org/1999/xhtml">
            <p>FORMULA: C6H15N2O2</p>
          </html>
        </notes>
      </species>
      <species id="M_lys_L_e" name="lys-L[e]" compartment="e" substanceUnits="substance" hasOnlySubstanceUnits="false" boundaryCondition="false" constant="false"/>
      <species id="M_lystrna_c" name="lystrna[c]" compartment="c" substanceUnits="substance" hasOnlySubstanceUnits="false" boundaryCondition="false" constant="false" fbc:chemicalFormula="C6H14N2OR">
        <notes>
          <html xmlns="http://www.w3.org/1999/xhtml">
            <p>FORMULA: C6H14N2OR</p>
          </html>
        </notes>
      </species>
      <species id="M_m3hdp_c" name="m3hdp[c]" compartment="c" substanceUnits="substance" hasOnlySubstanceUnits="false" boundaryCondition="false" constant="false" fbc:chemicalFormula="C5H11O8P2">
        <notes>
          <html xmlns="http://www.w3.org/1999/xhtml">
            <p>FORMULA: C5H11O8P2</p>
          </html>
        </notes>
      </species>
      <species id="M_m5hbc_c" name="m5hbc[c]" compartment="c" substanceUnits="substance" hasOnlySubstanceUnits="false" boundaryCondition="false" constant="false" fbc:chemicalFormula="C61H87CoN13O15P">
        <notes>
          <html xmlns="http://www.w3.org/1999/xhtml">
            <p>FORMULA: C61H87CoN13O15P</p>
          </html>
        </notes>
      </species>
      <species id="M_mal_L_c" name="mal-L[c]" compartment="c" substanceUnits="substance" hasOnlySubstanceUnits="false" boundaryCondition="false" constant="false" fbc:chemicalFormula="C4H4O5">
        <notes>
          <html xmlns="http://www.w3.org/1999/xhtml">
            <p>FORMULA: C4H4O5</p>
          </html>
        </notes>
      </species>
      <species id="M_man1p_c" name="man1p[c]" compartment="c" substanceUnits="substance" hasOnlySubstanceUnits="false" boundaryCondition="false" constant="false" fbc:chemicalFormula="C6H11O9P">
        <notes>
          <html xmlns="http://www.w3.org/1999/xhtml">
            <p>FORMULA: C6H11O9P</p>
          </html>
        </notes>
      </species>
      <species id="M_man6p_c" name="man6p[c]" compartment="c" substanceUnits="substance" hasOnlySubstanceUnits="false" boundaryCondition="false" constant="false" fbc:chemicalFormula="C6H11O9P">
        <notes>
          <html xmlns="http://www.w3.org/1999/xhtml">
            <p>FORMULA: C6H11O9P</p>
          </html>
        </notes>
      </species>
      <species id="M_mcom_c" name="mcom[c]" compartment="c" substanceUnits="substance" hasOnlySubstanceUnits="false" boundaryCondition="false" constant="false" fbc:chemicalFormula="C3O3S2H7">
        <notes>
          <html xmlns="http://www.w3.org/1999/xhtml">
            <p>FORMULA: C3O3S2H7</p>
          </html>
        </notes>
      </species>
      <species id="M_menylh4spt_c" name="menylh4spt[c]" compartment="c" substanceUnits="substance" hasOnlySubstanceUnits="false" boundaryCondition="false" constant="false" fbc:chemicalFormula="C36H48N7O19P1">
        <notes>
          <html xmlns="http://www.w3.org/1999/xhtml">
            <p>FORMULA: C36H48N7O19P1</p>
          </html>
        </notes>
      </species>
      <species id="M_meoh_c" name="meoh[c]" compartment="c" substanceUnits="substance" hasOnlySubstanceUnits="false" boundaryCondition="false" constant="false" fbc:chemicalFormula="CH4O1">
        <notes>
          <html xmlns="http://www.w3.org/1999/xhtml">
            <p>FORMULA: CH4O1</p>
          </html>
        </notes>
      </species>
      <species id="M_meoh_e" name="meoh[e]" compartment="e" substanceUnits="substance" hasOnlySubstanceUnits="false" boundaryCondition="false" constant="false"/>
      <species id="M_mercppyr_c" name="mercppyr[c]" compartment="c" substanceUnits="substance" hasOnlySubstanceUnits="false" boundaryCondition="false" constant="false" fbc:chemicalFormula="C3H3O3S">
        <notes>
          <html xmlns="http://www.w3.org/1999/xhtml">
            <p>FORMULA: C3H3O3S</p>
          </html>
        </notes>
      </species>
      <species id="M_met_L_c" name="met-L[c]" compartment="c" substanceUnits="substance" hasOnlySubstanceUnits="false" boundaryCondition="false" constant="false" fbc:chemicalFormula="C5H11NO2S">
        <notes>
          <html xmlns="http://www.w3.org/1999/xhtml">
            <p>FORMULA: C5H11NO2S</p>
          </html>
        </notes>
      </species>
      <species id="M_methf_c" name="methf[c]" compartment="c" substanceUnits="substance" hasOnlySubstanceUnits="false" boundaryCondition="false" constant="false" fbc:chemicalFormula="C20H20N7O6">
        <notes>
          <html xmlns="http://www.w3.org/1999/xhtml">
            <p>FORMULA: C20H20N7O6</p>
          </html>
        </notes>
      </species>
      <species id="M_metsox_R_L_c" name="metsox-R-L[c]" compartment="c" substanceUnits="substance" hasOnlySubstanceUnits="false" boundaryCondition="false" constant="false" fbc:chemicalFormula="C5H11NO3S">
        <notes>
          <html xmlns="http://www.w3.org/1999/xhtml">
            <p>FORMULA: C5H11NO3S</p>
          </html>
        </notes>
      </species>
      <species id="M_mettrna_c" name="mettrna[c]" compartment="c" substanceUnits="substance" hasOnlySubstanceUnits="false" boundaryCondition="false" constant="false" fbc:chemicalFormula="C5H10NOSR">
        <notes>
          <html xmlns="http://www.w3.org/1999/xhtml">
            <p>FORMULA: C5H10NOSR</p>
          </html>
        </notes>
      </species>
      <species id="M_mev_R_c" name="mev-R[c]" compartment="c" substanceUnits="substance" hasOnlySubstanceUnits="false" boundaryCondition="false" constant="false" fbc:chemicalFormula="C6H11O4">
        <notes>
          <html xmlns="http://www.w3.org/1999/xhtml">
            <p>FORMULA: C6H11O4</p>
          </html>
        </notes>
      </species>
      <species id="M_mfr_b__c" name="mfr(b)[c]" compartment="c" substanceUnits="substance" hasOnlySubstanceUnits="false" boundaryCondition="false" constant="false" fbc:chemicalFormula="C34H44N6O14">
        <notes>
          <html xmlns="http://www.w3.org/1999/xhtml">
            <p>FORMULA: C34H44N6O14</p>
          </html>
        </notes>
      </species>
      <species id="M_mfrbi1_c" name="mfrbi1[c]" compartment="c" substanceUnits="substance" hasOnlySubstanceUnits="false" boundaryCondition="false" constant="false" fbc:chemicalFormula="C6H9O13P2">
        <notes>
          <html xmlns="http://www.w3.org/1999/xhtml">
            <p>FORMULA: C6H9O13P2</p>
          </html>
        </notes>
      </species>
      <species id="M_mfrbi2_c" name="mfrbi2[c]" compartment="c" substanceUnits="substance" hasOnlySubstanceUnits="false" boundaryCondition="false" constant="false" fbc:chemicalFormula="C6H8O9P">
        <notes>
          <html xmlns="http://www.w3.org/1999/xhtml">
            <p>FORMULA: C6H8O9P</p>
          </html>
        </notes>
      </species>
      <species id="M_mfrbi3_c" name="mfrbi3[c]" compartment="c" substanceUnits="substance" hasOnlySubstanceUnits="false" boundaryCondition="false" constant="false" fbc:chemicalFormula="C6H6O8P">
        <notes>
          <html xmlns="http://www.w3.org/1999/xhtml">
            <p>FORMULA: C6H6O8P</p>
          </html>
        </notes>
      </species>
      <species id="M_mfrbi4_c" name="mfrbi4[c]" compartment="c" substanceUnits="substance" hasOnlySubstanceUnits="false" boundaryCondition="false" constant="false" fbc:chemicalFormula="C6H6O8P">
        <notes>
          <html xmlns="http://www.w3.org/1999/xhtml">
            <p>FORMULA: C6H6O8P</p>
          </html>
        </notes>
      </species>
      <species id="M_mg2_c" name="mg2[c]" compartment="c" substanceUnits="substance" hasOnlySubstanceUnits="false" boundaryCondition="false" constant="false" fbc:chemicalFormula="Mg">
        <notes>
          <html xmlns="http://www.w3.org/1999/xhtml">
            <p>FORMULA: Mg</p>
          </html>
        </notes>
      </species>
      <species id="M_mg2_e" name="mg2[e]" compartment="e" substanceUnits="substance" hasOnlySubstanceUnits="false" boundaryCondition="false" constant="false"/>
      <species id="M_mh4spt_c" name="mh4spt[c]" compartment="c" substanceUnits="substance" hasOnlySubstanceUnits="false" boundaryCondition="false" constant="false" fbc:chemicalFormula="C36H51N7O19P1">
        <notes>
          <html xmlns="http://www.w3.org/1999/xhtml">
            <p>FORMULA: C36H51N7O19P1</p>
          </html>
        </notes>
      </species>
      <species id="M_mhpglu_c" name="mhpglu[c]" compartment="c" substanceUnits="substance" hasOnlySubstanceUnits="false" boundaryCondition="false" constant="false" fbc:chemicalFormula="C25H36N8O12">
        <notes>
          <html xmlns="http://www.w3.org/1999/xhtml">
            <p>FORMULA: C25H36N8O12</p>
          </html>
        </notes>
      </species>
      <species id="M_mi3p_D_c" name="mi3p-D[c]" compartment="c" substanceUnits="substance" hasOnlySubstanceUnits="false" boundaryCondition="false" constant="false" fbc:chemicalFormula="C6H11O9P">
        <notes>
          <html xmlns="http://www.w3.org/1999/xhtml">
            <p>FORMULA: C6H11O9P</p>
          </html>
        </notes>
      </species>
      <species id="M_mleneh4spt_c" name="mleneh4spt[c]" compartment="c" substanceUnits="substance" hasOnlySubstanceUnits="false" boundaryCondition="false" constant="false" fbc:chemicalFormula="C36H49N7O19P1">
        <notes>
          <html xmlns="http://www.w3.org/1999/xhtml">
            <p>FORMULA: C36H49N7O19P1</p>
          </html>
        </notes>
      </species>
      <species id="M_mlthf_c" name="mlthf[c]" compartment="c" substanceUnits="substance" hasOnlySubstanceUnits="false" boundaryCondition="false" constant="false" fbc:chemicalFormula="C20H22N7O6">
        <notes>
          <html xmlns="http://www.w3.org/1999/xhtml">
            <p>FORMULA: C20H22N7O6</p>
          </html>
        </notes>
      </species>
      <species id="M_mma_c" name="mma[c]" compartment="c" substanceUnits="substance" hasOnlySubstanceUnits="false" boundaryCondition="false" constant="false" fbc:chemicalFormula="C1H6N">
        <notes>
          <html xmlns="http://www.w3.org/1999/xhtml">
            <p>FORMULA: C1H6N</p>
          </html>
        </notes>
      </species>
      <species id="M_mma_e" name="mma[e]" compartment="e" substanceUnits="substance" hasOnlySubstanceUnits="false" boundaryCondition="false" constant="false"/>
      <species id="M_mmal_c" name="mmal[c]" compartment="c" substanceUnits="substance" hasOnlySubstanceUnits="false" boundaryCondition="false" constant="false" fbc:chemicalFormula="C4H4O4">
        <notes>
          <html xmlns="http://www.w3.org/1999/xhtml">
            <p>FORMULA: C4H4O4</p>
          </html>
        </notes>
      </species>
      <species id="M_mmh2mpt_c" name="mmh2mpt[c]" compartment="c" substanceUnits="substance" hasOnlySubstanceUnits="false" boundaryCondition="false" constant="false" fbc:chemicalFormula="C29H39N6O16P">
        <notes>
          <html xmlns="http://www.w3.org/1999/xhtml">
            <p>FORMULA: C29H39N6O16P</p>
          </html>
        </notes>
      </species>
      <species id="M_mn2_c" name="mn2[c]" compartment="c" substanceUnits="substance" hasOnlySubstanceUnits="false" boundaryCondition="false" constant="false" fbc:chemicalFormula="Mn">
        <notes>
          <html xmlns="http://www.w3.org/1999/xhtml">
            <p>FORMULA: Mn</p>
          </html>
        </notes>
      </species>
      <species id="M_mn2_e" name="mn2[e]" compartment="e" substanceUnits="substance" hasOnlySubstanceUnits="false" boundaryCondition="false" constant="false"/>
      <species id="M_mobd_c" name="mobd[c]" compartment="c" substanceUnits="substance" hasOnlySubstanceUnits="false" boundaryCondition="false" constant="false" fbc:chemicalFormula="MoO4">
        <notes>
          <html xmlns="http://www.w3.org/1999/xhtml">
            <p>FORMULA: MoO4</p>
          </html>
        </notes>
      </species>
      <species id="M_mobd_e" name="mobd[e]" compartment="e" substanceUnits="substance" hasOnlySubstanceUnits="false" boundaryCondition="false" constant="false"/>
      <species id="M_mphen_c" name="mphen[c]" compartment="c" substanceUnits="substance" hasOnlySubstanceUnits="false" boundaryCondition="false" constant="false" fbc:chemicalFormula="C37N2O1H50">
        <notes>
          <html xmlns="http://www.w3.org/1999/xhtml">
            <p>FORMULA: C37N2O1H50</p>
          </html>
        </notes>
      </species>
      <species id="M_mphenh2_c" name="mphenh2[c]" compartment="c" substanceUnits="substance" hasOnlySubstanceUnits="false" boundaryCondition="false" constant="false" fbc:chemicalFormula="C37N2O1H52">
        <notes>
          <html xmlns="http://www.w3.org/1999/xhtml">
            <p>FORMULA: C37N2O1H52</p>
          </html>
        </notes>
      </species>
      <species id="M_msa_c" name="msa[c]" compartment="c" substanceUnits="substance" hasOnlySubstanceUnits="false" boundaryCondition="false" constant="false" fbc:chemicalFormula="C3H3O3">
        <notes>
          <html xmlns="http://www.w3.org/1999/xhtml">
            <p>FORMULA: C3H3O3</p>
          </html>
        </notes>
      </species>
      <species id="M_mthgxl_c" name="mthgxl[c]" compartment="c" substanceUnits="substance" hasOnlySubstanceUnits="false" boundaryCondition="false" constant="false" fbc:chemicalFormula="C3H4O2">
        <notes>
          <html xmlns="http://www.w3.org/1999/xhtml">
            <p>FORMULA: C3H4O2</p>
          </html>
        </notes>
      </species>
      <species id="M_n2_c" name="n2[c]" compartment="c" substanceUnits="substance" hasOnlySubstanceUnits="false" boundaryCondition="false" constant="false" fbc:chemicalFormula="N2">
        <notes>
          <html xmlns="http://www.w3.org/1999/xhtml">
            <p>FORMULA: N2</p>
          </html>
        </notes>
      </species>
      <species id="M_n2_e" name="n2[e]" compartment="e" substanceUnits="substance" hasOnlySubstanceUnits="false" boundaryCondition="false" constant="false"/>
      <species id="M_na1_c" name="na1[c]" compartment="c" substanceUnits="substance" hasOnlySubstanceUnits="false" boundaryCondition="false" constant="false" fbc:chemicalFormula="Na">
        <notes>
          <html xmlns="http://www.w3.org/1999/xhtml">
            <p>FORMULA: Na</p>
          </html>
        </notes>
      </species>
      <species id="M_na1_e" name="na1[e]" compartment="e" substanceUnits="substance" hasOnlySubstanceUnits="false" boundaryCondition="false" constant="false"/>
      <species id="M_nabl_c" name="nabl[c]" compartment="c" substanceUnits="substance" hasOnlySubstanceUnits="false" boundaryCondition="false" constant="false" fbc:chemicalFormula="C8H16N2O3">
        <notes>
          <html xmlns="http://www.w3.org/1999/xhtml">
            <p>FORMULA: C8H16N2O3</p>
          </html>
        </notes>
      </species>
      <species id="M_nac_c" name="nac[c]" compartment="c" substanceUnits="substance" hasOnlySubstanceUnits="false" boundaryCondition="false" constant="false" fbc:chemicalFormula="C6H4NO2">
        <notes>
          <html xmlns="http://www.w3.org/1999/xhtml">
            <p>FORMULA: C6H4NO2</p>
          </html>
        </notes>
      </species>
      <species id="M_nac_e" name="nac[e]" compartment="e" substanceUnits="substance" hasOnlySubstanceUnits="false" boundaryCondition="false" constant="false"/>
      <species id="M_nad_c" name="nad[c]" compartment="c" substanceUnits="substance" hasOnlySubstanceUnits="false" boundaryCondition="false" constant="false" fbc:chemicalFormula="C21H26N7O14P2">
        <notes>
          <html xmlns="http://www.w3.org/1999/xhtml">
            <p>FORMULA: C21H26N7O14P2</p>
          </html>
        </notes>
      </species>
      <species id="M_nadh_c" name="nadh[c]" compartment="c" substanceUnits="substance" hasOnlySubstanceUnits="false" boundaryCondition="false" constant="false" fbc:chemicalFormula="C21H27N7O14P2">
        <notes>
          <html xmlns="http://www.w3.org/1999/xhtml">
            <p>FORMULA: C21H27N7O14P2</p>
          </html>
        </notes>
      </species>
      <species id="M_nadp_c" name="nadp[c]" compartment="c" substanceUnits="substance" hasOnlySubstanceUnits="false" boundaryCondition="false" constant="false" fbc:chemicalFormula="C21H25N7O17P3">
        <notes>
          <html xmlns="http://www.w3.org/1999/xhtml">
            <p>FORMULA: C21H25N7O17P3</p>
          </html>
        </notes>
      </species>
      <species id="M_nadph_c" name="nadph[c]" compartment="c" substanceUnits="substance" hasOnlySubstanceUnits="false" boundaryCondition="false" constant="false" fbc:chemicalFormula="C21H26N7O17P3">
        <notes>
          <html xmlns="http://www.w3.org/1999/xhtml">
            <p>FORMULA: C21H26N7O17P3</p>
          </html>
        </notes>
      </species>
      <species id="M_nh4_c" name="nh4[c]" compartment="c" substanceUnits="substance" hasOnlySubstanceUnits="false" boundaryCondition="false" constant="false" fbc:chemicalFormula="H4N">
        <notes>
          <html xmlns="http://www.w3.org/1999/xhtml">
            <p>FORMULA: H4N</p>
          </html>
        </notes>
      </species>
      <species id="M_nh4_e" name="nh4[e]" compartment="e" substanceUnits="substance" hasOnlySubstanceUnits="false" boundaryCondition="false" constant="false"/>
      <species id="M_ni2_c" name="ni2[c]" compartment="c" substanceUnits="substance" hasOnlySubstanceUnits="false" boundaryCondition="false" constant="false" fbc:chemicalFormula="Ni">
        <notes>
          <html xmlns="http://www.w3.org/1999/xhtml">
            <p>FORMULA: Ni</p>
          </html>
        </notes>
      </species>
      <species id="M_ni2_e" name="ni2[e]" compartment="e" substanceUnits="substance" hasOnlySubstanceUnits="false" boundaryCondition="false" constant="false"/>
      <species id="M_nicrns_c" name="nicrns[c]" compartment="c" substanceUnits="substance" hasOnlySubstanceUnits="false" boundaryCondition="false" constant="false" fbc:chemicalFormula="C11H13NO6">
        <notes>
          <html xmlns="http://www.w3.org/1999/xhtml">
            <p>FORMULA: C11H13NO6</p>
          </html>
        </notes>
      </species>
      <species id="M_nicrnt_c" name="nicrnt[c]" compartment="c" substanceUnits="substance" hasOnlySubstanceUnits="false" boundaryCondition="false" constant="false" fbc:chemicalFormula="C11H12NO9P">
        <notes>
          <html xmlns="http://www.w3.org/1999/xhtml">
            <p>FORMULA: C11H12NO9P</p>
          </html>
        </notes>
      </species>
      <species id="M_nmn_c" name="nmn[c]" compartment="c" substanceUnits="substance" hasOnlySubstanceUnits="false" boundaryCondition="false" constant="false" fbc:chemicalFormula="C11H14N2O8P">
        <notes>
          <html xmlns="http://www.w3.org/1999/xhtml">
            <p>FORMULA: C11H14N2O8P</p>
          </html>
        </notes>
      </species>
      <species id="M_no2_c" name="no2[c]" compartment="c" substanceUnits="substance" hasOnlySubstanceUnits="false" boundaryCondition="false" constant="false" fbc:chemicalFormula="NO2">
        <notes>
          <html xmlns="http://www.w3.org/1999/xhtml">
            <p>FORMULA: NO2</p>
          </html>
        </notes>
      </species>
      <species id="M_o2__c" name="o2-[c]" compartment="c" substanceUnits="substance" hasOnlySubstanceUnits="false" boundaryCondition="false" constant="false" fbc:chemicalFormula="O2">
        <notes>
          <html xmlns="http://www.w3.org/1999/xhtml">
            <p>FORMULA: O2</p>
          </html>
        </notes>
      </species>
      <species id="M_o2_c" name="o2[c]" compartment="c" substanceUnits="substance" hasOnlySubstanceUnits="false" boundaryCondition="false" constant="false" fbc:chemicalFormula="O2">
        <notes>
          <html xmlns="http://www.w3.org/1999/xhtml">
            <p>FORMULA: O2</p>
          </html>
        </notes>
      </species>
      <species id="M_oaa_c" name="oaa[c]" compartment="c" substanceUnits="substance" hasOnlySubstanceUnits="false" boundaryCondition="false" constant="false" fbc:chemicalFormula="C4H2O5">
        <notes>
          <html xmlns="http://www.w3.org/1999/xhtml">
            <p>FORMULA: C4H2O5</p>
          </html>
        </notes>
      </species>
      <species id="M_octdp_c" name="octdp[c]" compartment="c" substanceUnits="substance" hasOnlySubstanceUnits="false" boundaryCondition="false" constant="false" fbc:chemicalFormula="C40H65O7P2">
        <notes>
          <html xmlns="http://www.w3.org/1999/xhtml">
            <p>FORMULA: C40H65O7P2</p>
          </html>
        </notes>
      </species>
      <species id="M_ohepa_c" name="ohepa[c]" compartment="c" substanceUnits="substance" hasOnlySubstanceUnits="false" boundaryCondition="false" constant="false" fbc:chemicalFormula="C7H8O5">
        <notes>
          <html xmlns="http://www.w3.org/1999/xhtml">
            <p>FORMULA: C7H8O5</p>
          </html>
        </notes>
      </species>
      <species id="M_ohexa_c" name="ohexa[c]" compartment="c" substanceUnits="substance" hasOnlySubstanceUnits="false" boundaryCondition="false" constant="false" fbc:chemicalFormula="C6H6O5">
        <notes>
          <html xmlns="http://www.w3.org/1999/xhtml">
            <p>FORMULA: C6H6O5</p>
          </html>
        </notes>
      </species>
      <species id="M_orn_c" name="orn[c]" compartment="c" substanceUnits="substance" hasOnlySubstanceUnits="false" boundaryCondition="false" constant="false" fbc:chemicalFormula="C5H13N2O2">
        <notes>
          <html xmlns="http://www.w3.org/1999/xhtml">
            <p>FORMULA: C5H13N2O2</p>
          </html>
        </notes>
      </species>
      <species id="M_orot5p_c" name="orot5p[c]" compartment="c" substanceUnits="substance" hasOnlySubstanceUnits="false" boundaryCondition="false" constant="false" fbc:chemicalFormula="C10H10N2O11P">
        <notes>
          <html xmlns="http://www.w3.org/1999/xhtml">
            <p>FORMULA: C10H10N2O11P</p>
          </html>
        </notes>
      </species>
      <species id="M_orot_c" name="orot[c]" compartment="c" substanceUnits="substance" hasOnlySubstanceUnits="false" boundaryCondition="false" constant="false" fbc:chemicalFormula="C5H3N2O4">
        <notes>
          <html xmlns="http://www.w3.org/1999/xhtml">
            <p>FORMULA: C5H3N2O4</p>
          </html>
        </notes>
      </species>
      <species id="M_osuc_c" name="osuc[c]" compartment="c" substanceUnits="substance" hasOnlySubstanceUnits="false" boundaryCondition="false" constant="false" fbc:chemicalFormula="C6H3O7">
        <notes>
          <html xmlns="http://www.w3.org/1999/xhtml">
            <p>FORMULA: C6H3O7</p>
          </html>
        </notes>
      </species>
      <species id="M_oxa_c" name="oxa[c]" compartment="c" substanceUnits="substance" hasOnlySubstanceUnits="false" boundaryCondition="false" constant="false" fbc:chemicalFormula="C2O4">
        <notes>
          <html xmlns="http://www.w3.org/1999/xhtml">
            <p>FORMULA: C2O4</p>
          </html>
        </notes>
      </species>
      <species id="M_pac_c" name="pac[c]" compartment="c" substanceUnits="substance" hasOnlySubstanceUnits="false" boundaryCondition="false" constant="false" fbc:chemicalFormula="C8H7O2">
        <notes>
          <html xmlns="http://www.w3.org/1999/xhtml">
            <p>FORMULA: C8H7O2</p>
          </html>
        </notes>
      </species>
      <species id="M_pac_e" name="pac[e]" compartment="e" substanceUnits="substance" hasOnlySubstanceUnits="false" boundaryCondition="false" constant="false"/>
      <species id="M_pan4p_c" name="pan4p[c]" compartment="c" substanceUnits="substance" hasOnlySubstanceUnits="false" boundaryCondition="false" constant="false" fbc:chemicalFormula="C11H21N2O7PS">
        <notes>
          <html xmlns="http://www.w3.org/1999/xhtml">
            <p>FORMULA: C11H21N2O7PS</p>
          </html>
        </notes>
      </species>
      <species id="M_pant_R_c" name="pant-R[c]" compartment="c" substanceUnits="substance" hasOnlySubstanceUnits="false" boundaryCondition="false" constant="false" fbc:chemicalFormula="C6H11O4">
        <notes>
          <html xmlns="http://www.w3.org/1999/xhtml">
            <p>FORMULA: C6H11O4</p>
          </html>
        </notes>
      </species>
      <species id="M_pap_c" name="pap[c]" compartment="c" substanceUnits="substance" hasOnlySubstanceUnits="false" boundaryCondition="false" constant="false" fbc:chemicalFormula="C10H11N5O10P2">
        <notes>
          <html xmlns="http://www.w3.org/1999/xhtml">
            <p>FORMULA: C10H11N5O10P2</p>
          </html>
        </notes>
      </species>
      <species id="M_paps_c" name="paps[c]" compartment="c" substanceUnits="substance" hasOnlySubstanceUnits="false" boundaryCondition="false" constant="false" fbc:chemicalFormula="C10H11N5O13P2S">
        <notes>
          <html xmlns="http://www.w3.org/1999/xhtml">
            <p>FORMULA: C10H11N5O13P2S</p>
          </html>
        </notes>
      </species>
      <species id="M_pep_c" name="pep[c]" compartment="c" substanceUnits="substance" hasOnlySubstanceUnits="false" boundaryCondition="false" constant="false" fbc:chemicalFormula="C3H2O6P">
        <notes>
          <html xmlns="http://www.w3.org/1999/xhtml">
            <p>FORMULA: C3H2O6P</p>
          </html>
        </notes>
      </species>
      <species id="M_phaccoa_c" name="phaccoa[c]" compartment="c" substanceUnits="substance" hasOnlySubstanceUnits="false" boundaryCondition="false" constant="false" fbc:chemicalFormula="C29H38N7O17P3S">
        <notes>
          <html xmlns="http://www.w3.org/1999/xhtml">
            <p>FORMULA: C29H38N7O17P3S</p>
          </html>
        </notes>
      </species>
      <species id="M_phe_L_c" name="phe-L[c]" compartment="c" substanceUnits="substance" hasOnlySubstanceUnits="false" boundaryCondition="false" constant="false" fbc:chemicalFormula="C9H11NO2">
        <notes>
          <html xmlns="http://www.w3.org/1999/xhtml">
            <p>FORMULA: C9H11NO2</p>
          </html>
        </notes>
      </species>
      <species id="M_pheme_c" name="pheme[c]" compartment="c" substanceUnits="substance" hasOnlySubstanceUnits="false" boundaryCondition="false" constant="false" fbc:chemicalFormula="C34H30FeN4O4">
        <notes>
          <html xmlns="http://www.w3.org/1999/xhtml">
            <p>FORMULA: C34H30FeN4O4</p>
          </html>
        </notes>
      </species>
      <species id="M_phetrna_c" name="phetrna[c]" compartment="c" substanceUnits="substance" hasOnlySubstanceUnits="false" boundaryCondition="false" constant="false" fbc:chemicalFormula="C9H10NOR">
        <notes>
          <html xmlns="http://www.w3.org/1999/xhtml">
            <p>FORMULA: C9H10NOR</p>
          </html>
        </notes>
      </species>
      <species id="M_phom_c" name="phom[c]" compartment="c" substanceUnits="substance" hasOnlySubstanceUnits="false" boundaryCondition="false" constant="false" fbc:chemicalFormula="C4H8NO6P">
        <notes>
          <html xmlns="http://www.w3.org/1999/xhtml">
            <p>FORMULA: C4H8NO6P</p>
          </html>
        </notes>
      </species>
      <species id="M_phpyr_c" name="phpyr[c]" compartment="c" substanceUnits="substance" hasOnlySubstanceUnits="false" boundaryCondition="false" constant="false" fbc:chemicalFormula="C9H7O3">
        <notes>
          <html xmlns="http://www.w3.org/1999/xhtml">
            <p>FORMULA: C9H7O3</p>
          </html>
        </notes>
      </species>
      <species id="M_phydp_c" name="phydp[c]" compartment="c" substanceUnits="substance" hasOnlySubstanceUnits="false" boundaryCondition="false" constant="false" fbc:chemicalFormula="C20H39O7P2">
        <notes>
          <html xmlns="http://www.w3.org/1999/xhtml">
            <p>FORMULA: C20H39O7P2</p>
          </html>
        </notes>
      </species>
      <species id="M_pi_c" name="pi[c]" compartment="c" substanceUnits="substance" hasOnlySubstanceUnits="false" boundaryCondition="false" constant="false" fbc:chemicalFormula="HO4P">
        <notes>
          <html xmlns="http://www.w3.org/1999/xhtml">
            <p>FORMULA: HO4P</p>
          </html>
        </notes>
      </species>
      <species id="M_pi_e" name="pi[e]" compartment="e" substanceUnits="substance" hasOnlySubstanceUnits="false" boundaryCondition="false" constant="false"/>
      <species id="M_pmcoa_c" name="pmcoa[c]" compartment="c" substanceUnits="substance" hasOnlySubstanceUnits="false" boundaryCondition="false" constant="false" fbc:chemicalFormula="C28H41N7O19P3S">
        <notes>
          <html xmlns="http://www.w3.org/1999/xhtml">
            <p>FORMULA: C28H41N7O19P3S</p>
          </html>
        </notes>
      </species>
      <species id="M_pnto_R_c" name="pnto-R[c]" compartment="c" substanceUnits="substance" hasOnlySubstanceUnits="false" boundaryCondition="false" constant="false" fbc:chemicalFormula="C9H16NO5">
        <notes>
          <html xmlns="http://www.w3.org/1999/xhtml">
            <p>FORMULA: C9H16NO5</p>
          </html>
        </notes>
      </species>
      <species id="M_pnto_R_e" name="pnto-R[e]" compartment="e" substanceUnits="substance" hasOnlySubstanceUnits="false" boundaryCondition="false" constant="false"/>
      <species id="M_polyacgal_c" name="polyacgal[c]" compartment="c" substanceUnits="substance" hasOnlySubstanceUnits="false" boundaryCondition="false" constant="false" fbc:chemicalFormula="C8H13NO5">
        <notes>
          <html xmlns="http://www.w3.org/1999/xhtml">
            <p>FORMULA: C8H13NO5</p>
          </html>
        </notes>
      </species>
      <species id="M_polyglcur_c" name="polyglcur[c]" compartment="c" substanceUnits="substance" hasOnlySubstanceUnits="false" boundaryCondition="false" constant="false" fbc:chemicalFormula="C6H7O6">
        <notes>
          <html xmlns="http://www.w3.org/1999/xhtml">
            <p>FORMULA: C6H7O6</p>
          </html>
        </notes>
      </species>
      <species id="M_ppa_c" name="ppa[c]" compartment="c" substanceUnits="substance" hasOnlySubstanceUnits="false" boundaryCondition="false" constant="false" fbc:chemicalFormula="C3H5O2">
        <notes>
          <html xmlns="http://www.w3.org/1999/xhtml">
            <p>FORMULA: C3H5O2</p>
          </html>
        </notes>
      </species>
      <species id="M_ppant_R_c" name="ppant-R[c]" compartment="c" substanceUnits="substance" hasOnlySubstanceUnits="false" boundaryCondition="false" constant="false" fbc:chemicalFormula="C6H10O7P">
        <notes>
          <html xmlns="http://www.w3.org/1999/xhtml">
            <p>FORMULA: C6H10O7P</p>
          </html>
        </notes>
      </species>
      <species id="M_ppap_c" name="ppap[c]" compartment="c" substanceUnits="substance" hasOnlySubstanceUnits="false" boundaryCondition="false" constant="false" fbc:chemicalFormula="C3H5O5P">
        <notes>
          <html xmlns="http://www.w3.org/1999/xhtml">
            <p>FORMULA: C3H5O5P</p>
          </html>
        </notes>
      </species>
      <species id="M_ppbng_c" name="ppbng[c]" compartment="c" substanceUnits="substance" hasOnlySubstanceUnits="false" boundaryCondition="false" constant="false" fbc:chemicalFormula="C10H13N2O4">
        <notes>
          <html xmlns="http://www.w3.org/1999/xhtml">
            <p>FORMULA: C10H13N2O4</p>
          </html>
        </notes>
      </species>
      <species id="M_ppcoa_c" name="ppcoa[c]" compartment="c" substanceUnits="substance" hasOnlySubstanceUnits="false" boundaryCondition="false" constant="false" fbc:chemicalFormula="C24H36N7O17P3S">
        <notes>
          <html xmlns="http://www.w3.org/1999/xhtml">
            <p>FORMULA: C24H36N7O17P3S</p>
          </html>
        </notes>
      </species>
      <species id="M_pphn_c" name="pphn[c]" compartment="c" substanceUnits="substance" hasOnlySubstanceUnits="false" boundaryCondition="false" constant="false" fbc:chemicalFormula="C10H8O6">
        <notes>
          <html xmlns="http://www.w3.org/1999/xhtml">
            <p>FORMULA: C10H8O6</p>
          </html>
        </notes>
      </species>
      <species id="M_ppi_c" name="ppi[c]" compartment="c" substanceUnits="substance" hasOnlySubstanceUnits="false" boundaryCondition="false" constant="false" fbc:chemicalFormula="HO7P2">
        <notes>
          <html xmlns="http://www.w3.org/1999/xhtml">
            <p>FORMULA: HO7P2</p>
          </html>
        </notes>
      </species>
      <species id="M_pppi_c" name="pppi[c]" compartment="c" substanceUnits="substance" hasOnlySubstanceUnits="false" boundaryCondition="false" constant="false" fbc:chemicalFormula="HO10P3">
        <notes>
          <html xmlns="http://www.w3.org/1999/xhtml">
            <p>FORMULA: HO10P3</p>
          </html>
        </notes>
      </species>
      <species id="M_pram_c" name="pram[c]" compartment="c" substanceUnits="substance" hasOnlySubstanceUnits="false" boundaryCondition="false" constant="false" fbc:chemicalFormula="C5H11NO7P">
        <notes>
          <html xmlns="http://www.w3.org/1999/xhtml">
            <p>FORMULA: C5H11NO7P</p>
          </html>
        </notes>
      </species>
      <species id="M_pran_c" name="pran[c]" compartment="c" substanceUnits="substance" hasOnlySubstanceUnits="false" boundaryCondition="false" constant="false" fbc:chemicalFormula="C12H13NO9P">
        <notes>
          <html xmlns="http://www.w3.org/1999/xhtml">
            <p>FORMULA: C12H13NO9P</p>
          </html>
        </notes>
      </species>
      <species id="M_prbamp_c" name="prbamp[c]" compartment="c" substanceUnits="substance" hasOnlySubstanceUnits="false" boundaryCondition="false" constant="false" fbc:chemicalFormula="C15H19N5O14P2">
        <notes>
          <html xmlns="http://www.w3.org/1999/xhtml">
            <p>FORMULA: C15H19N5O14P2</p>
          </html>
        </notes>
      </species>
      <species id="M_prbatp_c" name="prbatp[c]" compartment="c" substanceUnits="substance" hasOnlySubstanceUnits="false" boundaryCondition="false" constant="false" fbc:chemicalFormula="C15H19N5O20P4">
        <notes>
          <html xmlns="http://www.w3.org/1999/xhtml">
            <p>FORMULA: C15H19N5O20P4</p>
          </html>
        </notes>
      </species>
      <species id="M_prfp_c" name="prfp[c]" compartment="c" substanceUnits="substance" hasOnlySubstanceUnits="false" boundaryCondition="false" constant="false" fbc:chemicalFormula="C15H21N5O15P2">
        <notes>
          <html xmlns="http://www.w3.org/1999/xhtml">
            <p>FORMULA: C15H21N5O15P2</p>
          </html>
        </notes>
      </species>
      <species id="M_prlp_c" name="prlp[c]" compartment="c" substanceUnits="substance" hasOnlySubstanceUnits="false" boundaryCondition="false" constant="false" fbc:chemicalFormula="C15H21N5O15P2">
        <notes>
          <html xmlns="http://www.w3.org/1999/xhtml">
            <p>FORMULA: C15H21N5O15P2</p>
          </html>
        </notes>
      </species>
      <species id="M_pro_L_c" name="pro-L[c]" compartment="c" substanceUnits="substance" hasOnlySubstanceUnits="false" boundaryCondition="false" constant="false" fbc:chemicalFormula="C5H9NO2">
        <notes>
          <html xmlns="http://www.w3.org/1999/xhtml">
            <p>FORMULA: C5H9NO2</p>
          </html>
        </notes>
      </species>
      <species id="M_pro_L_e" name="pro-L[e]" compartment="e" substanceUnits="substance" hasOnlySubstanceUnits="false" boundaryCondition="false" constant="false"/>
      <species id="M_protein_met_c" name="protein_met[c]" compartment="c" substanceUnits="substance" hasOnlySubstanceUnits="false" boundaryCondition="false" constant="false"/>
      <species id="M_protrna_c" name="protrna[c]" compartment="c" substanceUnits="substance" hasOnlySubstanceUnits="false" boundaryCondition="false" constant="false" fbc:chemicalFormula="C5H8NOR">
        <notes>
          <html xmlns="http://www.w3.org/1999/xhtml">
            <p>FORMULA: C5H8NOR</p>
          </html>
        </notes>
      </species>
      <species id="M_prpp_c" name="prpp[c]" compartment="c" substanceUnits="substance" hasOnlySubstanceUnits="false" boundaryCondition="false" constant="false" fbc:chemicalFormula="C5H8O14P3">
        <notes>
          <html xmlns="http://www.w3.org/1999/xhtml">
            <p>FORMULA: C5H8O14P3</p>
          </html>
        </notes>
      </species>
      <species id="M_psd5p_c" name="psd5p[c]" compartment="c" substanceUnits="substance" hasOnlySubstanceUnits="false" boundaryCondition="false" constant="false" fbc:chemicalFormula="C9H11N2O9P">
        <notes>
          <html xmlns="http://www.w3.org/1999/xhtml">
            <p>FORMULA: C9H11N2O9P</p>
          </html>
        </notes>
      </species>
      <species id="M_pser_L_c" name="pser-L[c]" compartment="c" substanceUnits="substance" hasOnlySubstanceUnits="false" boundaryCondition="false" constant="false" fbc:chemicalFormula="C3H6NO6P">
        <notes>
          <html xmlns="http://www.w3.org/1999/xhtml">
            <p>FORMULA: C3H6NO6P</p>
          </html>
        </notes>
      </species>
      <species id="M_ptrc_c" name="ptrc[c]" compartment="c" substanceUnits="substance" hasOnlySubstanceUnits="false" boundaryCondition="false" constant="false" fbc:chemicalFormula="C4H14N2">
        <notes>
          <html xmlns="http://www.w3.org/1999/xhtml">
            <p>FORMULA: C4H14N2</p>
          </html>
        </notes>
      </species>
      <species id="M_pydx5p_c" name="pydx5p[c]" compartment="c" substanceUnits="substance" hasOnlySubstanceUnits="false" boundaryCondition="false" constant="false" fbc:chemicalFormula="C8H8NO6P">
        <notes>
          <html xmlns="http://www.w3.org/1999/xhtml">
            <p>FORMULA: C8H8NO6P</p>
          </html>
        </notes>
      </species>
      <species id="M_pyr_c" name="pyr[c]" compartment="c" substanceUnits="substance" hasOnlySubstanceUnits="false" boundaryCondition="false" constant="false" fbc:chemicalFormula="C3H3O3">
        <notes>
          <html xmlns="http://www.w3.org/1999/xhtml">
            <p>FORMULA: C3H3O3</p>
          </html>
        </notes>
      </species>
      <species id="M_pyr_e" name="pyr[e]" compartment="e" substanceUnits="substance" hasOnlySubstanceUnits="false" boundaryCondition="false" constant="false"/>
      <species id="M_quln_c" name="quln[c]" compartment="c" substanceUnits="substance" hasOnlySubstanceUnits="false" boundaryCondition="false" constant="false" fbc:chemicalFormula="C7H3NO4">
        <notes>
          <html xmlns="http://www.w3.org/1999/xhtml">
            <p>FORMULA: C7H3NO4</p>
          </html>
        </notes>
      </species>
      <species id="M_r15bp_c" name="r15bp[c]" compartment="c" substanceUnits="substance" hasOnlySubstanceUnits="false" boundaryCondition="false" constant="false" fbc:chemicalFormula="C5H8O11P2">
        <notes>
          <html xmlns="http://www.w3.org/1999/xhtml">
            <p>FORMULA: C5H8O11P2</p>
          </html>
        </notes>
      </species>
      <species id="M_r2mmal_c" name="r2mmal[c]" compartment="c" substanceUnits="substance" hasOnlySubstanceUnits="false" boundaryCondition="false" constant="false" fbc:chemicalFormula="C5H6O5">
        <notes>
          <html xmlns="http://www.w3.org/1999/xhtml">
            <p>FORMULA: C5H6O5</p>
          </html>
        </notes>
      </species>
      <species id="M_r5hbzi_c" name="r5hbzi[c]" compartment="c" substanceUnits="substance" hasOnlySubstanceUnits="false" boundaryCondition="false" constant="false" fbc:chemicalFormula="C12H14N2O5">
        <notes>
          <html xmlns="http://www.w3.org/1999/xhtml">
            <p>FORMULA: C12H14N2O5</p>
          </html>
        </notes>
      </species>
      <species id="M_r5p_c" name="r5p[c]" compartment="c" substanceUnits="substance" hasOnlySubstanceUnits="false" boundaryCondition="false" constant="false" fbc:chemicalFormula="C5H9O8P">
        <notes>
          <html xmlns="http://www.w3.org/1999/xhtml">
            <p>FORMULA: C5H9O8P</p>
          </html>
        </notes>
      </species>
      <species id="M_rb15bp_c" name="rb15bp[c]" compartment="c" substanceUnits="substance" hasOnlySubstanceUnits="false" boundaryCondition="false" constant="false" fbc:chemicalFormula="C5H8O11P2">
        <notes>
          <html xmlns="http://www.w3.org/1999/xhtml">
            <p>FORMULA: C5H8O11P2</p>
          </html>
        </notes>
      </species>
      <species id="M_rib_D_c" name="rib-D[c]" compartment="c" substanceUnits="substance" hasOnlySubstanceUnits="false" boundaryCondition="false" constant="false" fbc:chemicalFormula="C5H10O5">
        <notes>
          <html xmlns="http://www.w3.org/1999/xhtml">
            <p>FORMULA: C5H10O5</p>
          </html>
        </notes>
      </species>
      <species id="M_ribflv_c" name="ribflv[c]" compartment="c" substanceUnits="substance" hasOnlySubstanceUnits="false" boundaryCondition="false" constant="false" fbc:chemicalFormula="C17H20N4O6">
        <notes>
          <html xmlns="http://www.w3.org/1999/xhtml">
            <p>FORMULA: C17H20N4O6</p>
          </html>
        </notes>
      </species>
      <species id="M_ribflv_e" name="ribflv[e]" compartment="e" substanceUnits="substance" hasOnlySubstanceUnits="false" boundaryCondition="false" constant="false"/>
      <species id="M_rna_met_c" name="rna_met[c]" compartment="c" substanceUnits="substance" hasOnlySubstanceUnits="false" boundaryCondition="false" constant="false"/>
      <species id="M_rnam_c" name="rnam[c]" compartment="c" substanceUnits="substance" hasOnlySubstanceUnits="false" boundaryCondition="false" constant="false" fbc:chemicalFormula="C11H15N2O5">
        <notes>
          <html xmlns="http://www.w3.org/1999/xhtml">
            <p>FORMULA: C11H15N2O5</p>
          </html>
        </notes>
      </species>
      <species id="M_ru5p_D_c" name="ru5p-D[c]" compartment="c" substanceUnits="substance" hasOnlySubstanceUnits="false" boundaryCondition="false" constant="false" fbc:chemicalFormula="C5H9O8P">
        <notes>
          <html xmlns="http://www.w3.org/1999/xhtml">
            <p>FORMULA: C5H9O8P</p>
          </html>
        </notes>
      </species>
      <species id="M_scl_c" name="scl[c]" compartment="c" substanceUnits="substance" hasOnlySubstanceUnits="false" boundaryCondition="false" constant="false" fbc:chemicalFormula="C42H40N4O16">
        <notes>
          <html xmlns="http://www.w3.org/1999/xhtml">
            <p>FORMULA: C42H40N4O16</p>
          </html>
        </notes>
      </species>
      <species id="M_sec_c" name="sec[c]" compartment="c" substanceUnits="substance" hasOnlySubstanceUnits="false" boundaryCondition="false" constant="false" fbc:chemicalFormula="C5H10NO5S2">
        <notes>
          <html xmlns="http://www.w3.org/1999/xhtml">
            <p>FORMULA: C5H10NO5S2</p>
          </html>
        </notes>
      </species>
      <species id="M_ser_L_c" name="ser-L[c]" compartment="c" substanceUnits="substance" hasOnlySubstanceUnits="false" boundaryCondition="false" constant="false" fbc:chemicalFormula="C3H7NO3">
        <notes>
          <html xmlns="http://www.w3.org/1999/xhtml">
            <p>FORMULA: C3H7NO3</p>
          </html>
        </notes>
      </species>
      <species id="M_sertrna_c" name="sertrna[c]" compartment="c" substanceUnits="substance" hasOnlySubstanceUnits="false" boundaryCondition="false" constant="false" fbc:chemicalFormula="C3H6NO2R">
        <notes>
          <html xmlns="http://www.w3.org/1999/xhtml">
            <p>FORMULA: C3H6NO2R</p>
          </html>
        </notes>
      </species>
      <species id="M_sf430a_c" name="sf430a[c]" compartment="c" substanceUnits="substance" hasOnlySubstanceUnits="false" boundaryCondition="false" constant="false" fbc:chemicalFormula="C42H47N6NiO14">
        <notes>
          <html xmlns="http://www.w3.org/1999/xhtml">
            <p>FORMULA: C42H47N6NiO14</p>
          </html>
        </notes>
      </species>
      <species id="M_sheme_c" name="sheme[c]" compartment="c" substanceUnits="substance" hasOnlySubstanceUnits="false" boundaryCondition="false" constant="false" fbc:chemicalFormula="C42H36FeN4O16">
        <notes>
          <html xmlns="http://www.w3.org/1999/xhtml">
            <p>FORMULA: C42H36FeN4O16</p>
          </html>
        </notes>
      </species>
      <species id="M_skm5p_c" name="skm5p[c]" compartment="c" substanceUnits="substance" hasOnlySubstanceUnits="false" boundaryCondition="false" constant="false" fbc:chemicalFormula="C7H8O8P">
        <notes>
          <html xmlns="http://www.w3.org/1999/xhtml">
            <p>FORMULA: C7H8O8P</p>
          </html>
        </notes>
      </species>
      <species id="M_skm_c" name="skm[c]" compartment="c" substanceUnits="substance" hasOnlySubstanceUnits="false" boundaryCondition="false" constant="false" fbc:chemicalFormula="C7H9O5">
        <notes>
          <html xmlns="http://www.w3.org/1999/xhtml">
            <p>FORMULA: C7H9O5</p>
          </html>
        </notes>
      </species>
      <species id="M_sl26da_c" name="sl26da[c]" compartment="c" substanceUnits="substance" hasOnlySubstanceUnits="false" boundaryCondition="false" constant="false" fbc:chemicalFormula="C11H16N2O7">
        <notes>
          <html xmlns="http://www.w3.org/1999/xhtml">
            <p>FORMULA: C11H16N2O7</p>
          </html>
        </notes>
      </species>
      <species id="M_sl2a6o_c" name="sl2a6o[c]" compartment="c" substanceUnits="substance" hasOnlySubstanceUnits="false" boundaryCondition="false" constant="false" fbc:chemicalFormula="C11H12NO8">
        <notes>
          <html xmlns="http://www.w3.org/1999/xhtml">
            <p>FORMULA: C11H12NO8</p>
          </html>
        </notes>
      </species>
      <species id="M_so3_c" name="so3[c]" compartment="c" substanceUnits="substance" hasOnlySubstanceUnits="false" boundaryCondition="false" constant="false" fbc:chemicalFormula="O3S">
        <notes>
          <html xmlns="http://www.w3.org/1999/xhtml">
            <p>FORMULA: O3S</p>
          </html>
        </notes>
      </species>
      <species id="M_so4_c" name="so4[c]" compartment="c" substanceUnits="substance" hasOnlySubstanceUnits="false" boundaryCondition="false" constant="false" fbc:chemicalFormula="O4S">
        <notes>
          <html xmlns="http://www.w3.org/1999/xhtml">
            <p>FORMULA: O4S</p>
          </html>
        </notes>
      </species>
      <species id="M_so4_e" name="so4[e]" compartment="e" substanceUnits="substance" hasOnlySubstanceUnits="false" boundaryCondition="false" constant="false"/>
      <species id="M_succ_c" name="succ[c]" compartment="c" substanceUnits="substance" hasOnlySubstanceUnits="false" boundaryCondition="false" constant="false" fbc:chemicalFormula="C4H4O4">
        <notes>
          <html xmlns="http://www.w3.org/1999/xhtml">
            <p>FORMULA: C4H4O4</p>
          </html>
        </notes>
      </species>
      <species id="M_succoa_c" name="succoa[c]" compartment="c" substanceUnits="substance" hasOnlySubstanceUnits="false" boundaryCondition="false" constant="false" fbc:chemicalFormula="C25H35N7O19P3S">
        <notes>
          <html xmlns="http://www.w3.org/1999/xhtml">
            <p>FORMULA: C25H35N7O19P3S</p>
          </html>
        </notes>
      </species>
      <species id="M_suchms_c" name="suchms[c]" compartment="c" substanceUnits="substance" hasOnlySubstanceUnits="false" boundaryCondition="false" constant="false" fbc:chemicalFormula="C8H12NO6">
        <notes>
          <html xmlns="http://www.w3.org/1999/xhtml">
            <p>FORMULA: C8H12NO6</p>
          </html>
        </notes>
      </species>
      <species id="M_sucsal_c" name="sucsal[c]" compartment="c" substanceUnits="substance" hasOnlySubstanceUnits="false" boundaryCondition="false" constant="false" fbc:chemicalFormula="C4H5O3">
        <notes>
          <html xmlns="http://www.w3.org/1999/xhtml">
            <p>FORMULA: C4H5O3</p>
          </html>
        </notes>
      </species>
      <species id="M_thdp_c" name="thdp[c]" compartment="c" substanceUnits="substance" hasOnlySubstanceUnits="false" boundaryCondition="false" constant="false" fbc:chemicalFormula="C7H8NO4">
        <notes>
          <html xmlns="http://www.w3.org/1999/xhtml">
            <p>FORMULA: C7H8NO4</p>
          </html>
        </notes>
      </species>
      <species id="M_thf_c" name="thf[c]" compartment="c" substanceUnits="substance" hasOnlySubstanceUnits="false" boundaryCondition="false" constant="false" fbc:chemicalFormula="C19H22N7O6">
        <notes>
          <html xmlns="http://www.w3.org/1999/xhtml">
            <p>FORMULA: C19H22N7O6</p>
          </html>
        </notes>
      </species>
      <species id="M_thm_c" name="thm[c]" compartment="c" substanceUnits="substance" hasOnlySubstanceUnits="false" boundaryCondition="false" constant="false" fbc:chemicalFormula="C12H17N4OS">
        <notes>
          <html xmlns="http://www.w3.org/1999/xhtml">
            <p>FORMULA: C12H17N4OS</p>
          </html>
        </notes>
      </species>
      <species id="M_thm_e" name="thm[e]" compartment="e" substanceUnits="substance" hasOnlySubstanceUnits="false" boundaryCondition="false" constant="false"/>
      <species id="M_thmmp_c" name="thmmp[c]" compartment="c" substanceUnits="substance" hasOnlySubstanceUnits="false" boundaryCondition="false" constant="false" fbc:chemicalFormula="C12H16N4O4PS">
        <notes>
          <html xmlns="http://www.w3.org/1999/xhtml">
            <p>FORMULA: C12H16N4O4PS</p>
          </html>
        </notes>
      </species>
      <species id="M_thmpp_c" name="thmpp[c]" compartment="c" substanceUnits="substance" hasOnlySubstanceUnits="false" boundaryCondition="false" constant="false" fbc:chemicalFormula="C12H16N4O7P2S">
        <notes>
          <html xmlns="http://www.w3.org/1999/xhtml">
            <p>FORMULA: C12H16N4O7P2S</p>
          </html>
        </notes>
      </species>
      <species id="M_thr_L_c" name="thr-L[c]" compartment="c" substanceUnits="substance" hasOnlySubstanceUnits="false" boundaryCondition="false" constant="false" fbc:chemicalFormula="C4H9NO3">
        <notes>
          <html xmlns="http://www.w3.org/1999/xhtml">
            <p>FORMULA: C4H9NO3</p>
          </html>
        </notes>
      </species>
      <species id="M_thrp_c" name="thrp[c]" compartment="c" substanceUnits="substance" hasOnlySubstanceUnits="false" boundaryCondition="false" constant="false" fbc:chemicalFormula="C4H8NO6P">
        <notes>
          <html xmlns="http://www.w3.org/1999/xhtml">
            <p>FORMULA: C4H8NO6P</p>
          </html>
        </notes>
      </species>
      <species id="M_thrtrna_c" name="thrtrna[c]" compartment="c" substanceUnits="substance" hasOnlySubstanceUnits="false" boundaryCondition="false" constant="false" fbc:chemicalFormula="C4H8NO2R">
        <notes>
          <html xmlns="http://www.w3.org/1999/xhtml">
            <p>FORMULA: C4H8NO2R</p>
          </html>
        </notes>
      </species>
      <species id="M_thym_c" name="thym[c]" compartment="c" substanceUnits="substance" hasOnlySubstanceUnits="false" boundaryCondition="false" constant="false" fbc:chemicalFormula="C5H6N2O2">
        <notes>
          <html xmlns="http://www.w3.org/1999/xhtml">
            <p>FORMULA: C5H6N2O2</p>
          </html>
        </notes>
      </species>
      <species id="M_thymd_c" name="thymd[c]" compartment="c" substanceUnits="substance" hasOnlySubstanceUnits="false" boundaryCondition="false" constant="false" fbc:chemicalFormula="C10H14N2O5">
        <notes>
          <html xmlns="http://www.w3.org/1999/xhtml">
            <p>FORMULA: C10H14N2O5</p>
          </html>
        </notes>
      </species>
      <species id="M_tih2cit_c" name="tih2cit[c]" compartment="c" substanceUnits="substance" hasOnlySubstanceUnits="false" boundaryCondition="false" constant="false" fbc:chemicalFormula="C8H9O7">
        <notes>
          <html xmlns="http://www.w3.org/1999/xhtml">
            <p>FORMULA: C8H9O7</p>
          </html>
        </notes>
      </species>
      <species id="M_tih3cit_c" name="tih3cit[c]" compartment="c" substanceUnits="substance" hasOnlySubstanceUnits="false" boundaryCondition="false" constant="false" fbc:chemicalFormula="C9H11O7">
        <notes>
          <html xmlns="http://www.w3.org/1999/xhtml">
            <p>FORMULA: C9H11O7</p>
          </html>
        </notes>
      </species>
      <species id="M_tma_c" name="tma[c]" compartment="c" substanceUnits="substance" hasOnlySubstanceUnits="false" boundaryCondition="false" constant="false" fbc:chemicalFormula="C3H10N">
        <notes>
          <html xmlns="http://www.w3.org/1999/xhtml">
            <p>FORMULA: C3H10N</p>
          </html>
        </notes>
      </species>
      <species id="M_tma_e" name="tma[e]" compartment="e" substanceUnits="substance" hasOnlySubstanceUnits="false" boundaryCondition="false" constant="false"/>
      <species id="M_trace_met_c" name="trace_met[c]" compartment="c" substanceUnits="substance" hasOnlySubstanceUnits="false" boundaryCondition="false" constant="false"/>
      <species id="M_trdox_c" name="trdox[c]" compartment="c" substanceUnits="substance" hasOnlySubstanceUnits="false" boundaryCondition="false" constant="false" fbc:chemicalFormula="X">
        <notes>
          <html xmlns="http://www.w3.org/1999/xhtml">
            <p>FORMULA: X</p>
          </html>
        </notes>
      </species>
      <species id="M_trdrd_c" name="trdrd[c]" compartment="c" substanceUnits="substance" hasOnlySubstanceUnits="false" boundaryCondition="false" constant="false" fbc:chemicalFormula="XH2">
        <notes>
          <html xmlns="http://www.w3.org/1999/xhtml">
            <p>FORMULA: XH2</p>
          </html>
        </notes>
      </species>
      <species id="M_trnaala_c" name="trnaala[c]" compartment="c" substanceUnits="substance" hasOnlySubstanceUnits="false" boundaryCondition="false" constant="false" fbc:chemicalFormula="R">
        <notes>
          <html xmlns="http://www.w3.org/1999/xhtml">
            <p>FORMULA: R</p>
          </html>
        </notes>
      </species>
      <species id="M_trnaarg_c" name="trnaarg[c]" compartment="c" substanceUnits="substance" hasOnlySubstanceUnits="false" boundaryCondition="false" constant="false" fbc:chemicalFormula="R">
        <notes>
          <html xmlns="http://www.w3.org/1999/xhtml">
            <p>FORMULA: R</p>
          </html>
        </notes>
      </species>
      <species id="M_trnaasn_c" name="trnaasn[c]" compartment="c" substanceUnits="substance" hasOnlySubstanceUnits="false" boundaryCondition="false" constant="false" fbc:chemicalFormula="R">
        <notes>
          <html xmlns="http://www.w3.org/1999/xhtml">
            <p>FORMULA: R</p>
          </html>
        </notes>
      </species>
      <species id="M_trnaasp_c" name="trnaasp[c]" compartment="c" substanceUnits="substance" hasOnlySubstanceUnits="false" boundaryCondition="false" constant="false" fbc:chemicalFormula="R">
        <notes>
          <html xmlns="http://www.w3.org/1999/xhtml">
            <p>FORMULA: R</p>
          </html>
        </notes>
      </species>
      <species id="M_trnacys_c" name="trnacys[c]" compartment="c" substanceUnits="substance" hasOnlySubstanceUnits="false" boundaryCondition="false" constant="false" fbc:chemicalFormula="R">
        <notes>
          <html xmlns="http://www.w3.org/1999/xhtml">
            <p>FORMULA: R</p>
          </html>
        </notes>
      </species>
      <species id="M_trnagln_c" name="trnagln[c]" compartment="c" substanceUnits="substance" hasOnlySubstanceUnits="false" boundaryCondition="false" constant="false" fbc:chemicalFormula="R">
        <notes>
          <html xmlns="http://www.w3.org/1999/xhtml">
            <p>FORMULA: R</p>
          </html>
        </notes>
      </species>
      <species id="M_trnaglu_c" name="trnaglu[c]" compartment="c" substanceUnits="substance" hasOnlySubstanceUnits="false" boundaryCondition="false" constant="false" fbc:chemicalFormula="R">
        <notes>
          <html xmlns="http://www.w3.org/1999/xhtml">
            <p>FORMULA: R</p>
          </html>
        </notes>
      </species>
      <species id="M_trnagly_c" name="trnagly[c]" compartment="c" substanceUnits="substance" hasOnlySubstanceUnits="false" boundaryCondition="false" constant="false" fbc:chemicalFormula="R">
        <notes>
          <html xmlns="http://www.w3.org/1999/xhtml">
            <p>FORMULA: R</p>
          </html>
        </notes>
      </species>
      <species id="M_trnahis_c" name="trnahis[c]" compartment="c" substanceUnits="substance" hasOnlySubstanceUnits="false" boundaryCondition="false" constant="false" fbc:chemicalFormula="R">
        <notes>
          <html xmlns="http://www.w3.org/1999/xhtml">
            <p>FORMULA: R</p>
          </html>
        </notes>
      </species>
      <species id="M_trnaile_c" name="trnaile[c]" compartment="c" substanceUnits="substance" hasOnlySubstanceUnits="false" boundaryCondition="false" constant="false" fbc:chemicalFormula="R">
        <notes>
          <html xmlns="http://www.w3.org/1999/xhtml">
            <p>FORMULA: R</p>
          </html>
        </notes>
      </species>
      <species id="M_trnaleu_c" name="trnaleu[c]" compartment="c" substanceUnits="substance" hasOnlySubstanceUnits="false" boundaryCondition="false" constant="false" fbc:chemicalFormula="R">
        <notes>
          <html xmlns="http://www.w3.org/1999/xhtml">
            <p>FORMULA: R</p>
          </html>
        </notes>
      </species>
      <species id="M_trnalys_c" name="trnalys[c]" compartment="c" substanceUnits="substance" hasOnlySubstanceUnits="false" boundaryCondition="false" constant="false" fbc:chemicalFormula="R">
        <notes>
          <html xmlns="http://www.w3.org/1999/xhtml">
            <p>FORMULA: R</p>
          </html>
        </notes>
      </species>
      <species id="M_trnamet_c" name="trnamet[c]" compartment="c" substanceUnits="substance" hasOnlySubstanceUnits="false" boundaryCondition="false" constant="false" fbc:chemicalFormula="R">
        <notes>
          <html xmlns="http://www.w3.org/1999/xhtml">
            <p>FORMULA: R</p>
          </html>
        </notes>
      </species>
      <species id="M_trnaphe_c" name="trnaphe[c]" compartment="c" substanceUnits="substance" hasOnlySubstanceUnits="false" boundaryCondition="false" constant="false" fbc:chemicalFormula="R">
        <notes>
          <html xmlns="http://www.w3.org/1999/xhtml">
            <p>FORMULA: R</p>
          </html>
        </notes>
      </species>
      <species id="M_trnapro_c" name="trnapro[c]" compartment="c" substanceUnits="substance" hasOnlySubstanceUnits="false" boundaryCondition="false" constant="false" fbc:chemicalFormula="R">
        <notes>
          <html xmlns="http://www.w3.org/1999/xhtml">
            <p>FORMULA: R</p>
          </html>
        </notes>
      </species>
      <species id="M_trnaser_c" name="trnaser[c]" compartment="c" substanceUnits="substance" hasOnlySubstanceUnits="false" boundaryCondition="false" constant="false" fbc:chemicalFormula="R">
        <notes>
          <html xmlns="http://www.w3.org/1999/xhtml">
            <p>FORMULA: R</p>
          </html>
        </notes>
      </species>
      <species id="M_trnathr_c" name="trnathr[c]" compartment="c" substanceUnits="substance" hasOnlySubstanceUnits="false" boundaryCondition="false" constant="false" fbc:chemicalFormula="R">
        <notes>
          <html xmlns="http://www.w3.org/1999/xhtml">
            <p>FORMULA: R</p>
          </html>
        </notes>
      </species>
      <species id="M_trnatrp_c" name="trnatrp[c]" compartment="c" substanceUnits="substance" hasOnlySubstanceUnits="false" boundaryCondition="false" constant="false" fbc:chemicalFormula="R">
        <notes>
          <html xmlns="http://www.w3.org/1999/xhtml">
            <p>FORMULA: R</p>
          </html>
        </notes>
      </species>
      <species id="M_trnatyr_c" name="trnatyr[c]" compartment="c" substanceUnits="substance" hasOnlySubstanceUnits="false" boundaryCondition="false" constant="false" fbc:chemicalFormula="R">
        <notes>
          <html xmlns="http://www.w3.org/1999/xhtml">
            <p>FORMULA: R</p>
          </html>
        </notes>
      </species>
      <species id="M_trnaval_c" name="trnaval[c]" compartment="c" substanceUnits="substance" hasOnlySubstanceUnits="false" boundaryCondition="false" constant="false" fbc:chemicalFormula="R">
        <notes>
          <html xmlns="http://www.w3.org/1999/xhtml">
            <p>FORMULA: R</p>
          </html>
        </notes>
      </species>
      <species id="M_trp_L_c" name="trp-L[c]" compartment="c" substanceUnits="substance" hasOnlySubstanceUnits="false" boundaryCondition="false" constant="false" fbc:chemicalFormula="C11H12N2O2">
        <notes>
          <html xmlns="http://www.w3.org/1999/xhtml">
            <p>FORMULA: C11H12N2O2</p>
          </html>
        </notes>
      </species>
      <species id="M_trp_L_e" name="trp-L[e]" compartment="e" substanceUnits="substance" hasOnlySubstanceUnits="false" boundaryCondition="false" constant="false"/>
      <species id="M_trptrna_c" name="trptrna[c]" compartment="c" substanceUnits="substance" hasOnlySubstanceUnits="false" boundaryCondition="false" constant="false" fbc:chemicalFormula="C11H11N2OR">
        <notes>
          <html xmlns="http://www.w3.org/1999/xhtml">
            <p>FORMULA: C11H11N2OR</p>
          </html>
        </notes>
      </species>
      <species id="M_tsul_c" name="tsul[c]" compartment="c" substanceUnits="substance" hasOnlySubstanceUnits="false" boundaryCondition="false" constant="false" fbc:chemicalFormula="O3S2">
        <notes>
          <html xmlns="http://www.w3.org/1999/xhtml">
            <p>FORMULA: O3S2</p>
          </html>
        </notes>
      </species>
      <species id="M_tym_c" name="tym[c]" compartment="c" substanceUnits="substance" hasOnlySubstanceUnits="false" boundaryCondition="false" constant="false" fbc:chemicalFormula="C8H12NO">
        <notes>
          <html xmlns="http://www.w3.org/1999/xhtml">
            <p>FORMULA: C8H12NO</p>
          </html>
        </notes>
      </species>
      <species id="M_tyr_L_c" name="tyr-L[c]" compartment="c" substanceUnits="substance" hasOnlySubstanceUnits="false" boundaryCondition="false" constant="false" fbc:chemicalFormula="C9H11NO3">
        <notes>
          <html xmlns="http://www.w3.org/1999/xhtml">
            <p>FORMULA: C9H11NO3</p>
          </html>
        </notes>
      </species>
      <species id="M_tyrtrna_c" name="tyrtrna[c]" compartment="c" substanceUnits="substance" hasOnlySubstanceUnits="false" boundaryCondition="false" constant="false" fbc:chemicalFormula="C9H10NO2R">
        <notes>
          <html xmlns="http://www.w3.org/1999/xhtml">
            <p>FORMULA: C9H10NO2R</p>
          </html>
        </notes>
      </species>
      <species id="M_uacgam_c" name="uacgam[c]" compartment="c" substanceUnits="substance" hasOnlySubstanceUnits="false" boundaryCondition="false" constant="false" fbc:chemicalFormula="C17H25N3O17P2">
        <notes>
          <html xmlns="http://www.w3.org/1999/xhtml">
            <p>FORMULA: C17H25N3O17P2</p>
          </html>
        </notes>
      </species>
      <species id="M_udp_c" name="udp[c]" compartment="c" substanceUnits="substance" hasOnlySubstanceUnits="false" boundaryCondition="false" constant="false" fbc:chemicalFormula="C9H11N2O12P2">
        <notes>
          <html xmlns="http://www.w3.org/1999/xhtml">
            <p>FORMULA: C9H11N2O12P2</p>
          </html>
        </notes>
      </species>
      <species id="M_udpacgal_c" name="udpacgal[c]" compartment="c" substanceUnits="substance" hasOnlySubstanceUnits="false" boundaryCondition="false" constant="false" fbc:chemicalFormula="C17H25N3O17P2">
        <notes>
          <html xmlns="http://www.w3.org/1999/xhtml">
            <p>FORMULA: C17H25N3O17P2</p>
          </html>
        </notes>
      </species>
      <species id="M_udpg_c" name="udpg[c]" compartment="c" substanceUnits="substance" hasOnlySubstanceUnits="false" boundaryCondition="false" constant="false" fbc:chemicalFormula="C15H22N2O17P2">
        <notes>
          <html xmlns="http://www.w3.org/1999/xhtml">
            <p>FORMULA: C15H22N2O17P2</p>
          </html>
        </notes>
      </species>
      <species id="M_udpgal_c" name="udpgal[c]" compartment="c" substanceUnits="substance" hasOnlySubstanceUnits="false" boundaryCondition="false" constant="false" fbc:chemicalFormula="C15H22N2O17P2">
        <notes>
          <html xmlns="http://www.w3.org/1999/xhtml">
            <p>FORMULA: C15H22N2O17P2</p>
          </html>
        </notes>
      </species>
      <species id="M_udpglcur_c" name="udpglcur[c]" compartment="c" substanceUnits="substance" hasOnlySubstanceUnits="false" boundaryCondition="false" constant="false" fbc:chemicalFormula="C15H19N2O18P2">
        <notes>
          <html xmlns="http://www.w3.org/1999/xhtml">
            <p>FORMULA: C15H19N2O18P2</p>
          </html>
        </notes>
      </species>
      <species id="M_ump_c" name="ump[c]" compartment="c" substanceUnits="substance" hasOnlySubstanceUnits="false" boundaryCondition="false" constant="false" fbc:chemicalFormula="C9H11N2O9P">
        <notes>
          <html xmlns="http://www.w3.org/1999/xhtml">
            <p>FORMULA: C9H11N2O9P</p>
          </html>
        </notes>
      </species>
      <species id="M_unknown_cbl1deg_c" name="unknown_cbl1deg[c]" compartment="c" substanceUnits="substance" hasOnlySubstanceUnits="false" boundaryCondition="false" constant="false" fbc:chemicalFormula="C14H16N2O6P1">
        <notes>
          <html xmlns="http://www.w3.org/1999/xhtml">
            <p>FORMULA: C14H16N2O6P1</p>
          </html>
        </notes>
      </species>
      <species id="M_unknown_cbl1deg_e" name="unknown_cbl1deg[e]" compartment="e" substanceUnits="substance" hasOnlySubstanceUnits="false" boundaryCondition="false" constant="false"/>
      <species id="M_unknown_rbfdeg_c" name="unknown_rbfdeg[c]" compartment="c" substanceUnits="substance" hasOnlySubstanceUnits="false" boundaryCondition="false" constant="false" fbc:chemicalFormula="C10H14N2O5">
        <notes>
          <html xmlns="http://www.w3.org/1999/xhtml">
            <p>FORMULA: C10H14N2O5</p>
          </html>
        </notes>
      </species>
      <species id="M_unknown_rbfdeg_e" name="unknown_rbfdeg[e]" compartment="e" substanceUnits="substance" hasOnlySubstanceUnits="false" boundaryCondition="false" constant="false"/>
      <species id="M_uppg3_c" name="uppg3[c]" compartment="c" substanceUnits="substance" hasOnlySubstanceUnits="false" boundaryCondition="false" constant="false" fbc:chemicalFormula="C40H36N4O16">
        <notes>
          <html xmlns="http://www.w3.org/1999/xhtml">
            <p>FORMULA: C40H36N4O16</p>
          </html>
        </notes>
      </species>
      <species id="M_ura_c" name="ura[c]" compartment="c" substanceUnits="substance" hasOnlySubstanceUnits="false" boundaryCondition="false" constant="false" fbc:chemicalFormula="C4H4N2O2">
        <notes>
          <html xmlns="http://www.w3.org/1999/xhtml">
            <p>FORMULA: C4H4N2O2</p>
          </html>
        </notes>
      </species>
      <species id="M_urea_c" name="urea[c]" compartment="c" substanceUnits="substance" hasOnlySubstanceUnits="false" boundaryCondition="false" constant="false" fbc:chemicalFormula="CH4N2O">
        <notes>
          <html xmlns="http://www.w3.org/1999/xhtml">
            <p>FORMULA: CH4N2O</p>
          </html>
        </notes>
      </species>
      <species id="M_uri_c" name="uri[c]" compartment="c" substanceUnits="substance" hasOnlySubstanceUnits="false" boundaryCondition="false" constant="false" fbc:chemicalFormula="C9H12N2O6">
        <notes>
          <html xmlns="http://www.w3.org/1999/xhtml">
            <p>FORMULA: C9H12N2O6</p>
          </html>
        </notes>
      </species>
      <species id="M_utp_c" name="utp[c]" compartment="c" substanceUnits="substance" hasOnlySubstanceUnits="false" boundaryCondition="false" constant="false" fbc:chemicalFormula="C9H11N2O15P3">
        <notes>
          <html xmlns="http://www.w3.org/1999/xhtml">
            <p>FORMULA: C9H11N2O15P3</p>
          </html>
        </notes>
      </species>
      <species id="M_val_L_c" name="val-L[c]" compartment="c" substanceUnits="substance" hasOnlySubstanceUnits="false" boundaryCondition="false" constant="false" fbc:chemicalFormula="C5H11NO2">
        <notes>
          <html xmlns="http://www.w3.org/1999/xhtml">
            <p>FORMULA: C5H11NO2</p>
          </html>
        </notes>
      </species>
      <species id="M_val_L_e" name="val-L[e]" compartment="e" substanceUnits="substance" hasOnlySubstanceUnits="false" boundaryCondition="false" constant="false"/>
      <species id="M_valtrna_c" name="valtrna[c]" compartment="c" substanceUnits="substance" hasOnlySubstanceUnits="false" boundaryCondition="false" constant="false" fbc:chemicalFormula="C5H10NOR">
        <notes>
          <html xmlns="http://www.w3.org/1999/xhtml">
            <p>FORMULA: C5H10NOR</p>
          </html>
        </notes>
      </species>
      <species id="M_wo4_c" name="wo4[c]" compartment="c" substanceUnits="substance" hasOnlySubstanceUnits="false" boundaryCondition="false" constant="false" fbc:chemicalFormula="WO4">
        <notes>
          <html xmlns="http://www.w3.org/1999/xhtml">
            <p>FORMULA: WO4</p>
          </html>
        </notes>
      </species>
      <species id="M_wo4_e" name="wo4[e]" compartment="e" substanceUnits="substance" hasOnlySubstanceUnits="false" boundaryCondition="false" constant="false"/>
      <species id="M_xan_c" name="xan[c]" compartment="c" substanceUnits="substance" hasOnlySubstanceUnits="false" boundaryCondition="false" constant="false" fbc:chemicalFormula="C5H4N4O2">
        <notes>
          <html xmlns="http://www.w3.org/1999/xhtml">
            <p>FORMULA: C5H4N4O2</p>
          </html>
        </notes>
      </species>
      <species id="M_xmp_c" name="xmp[c]" compartment="c" substanceUnits="substance" hasOnlySubstanceUnits="false" boundaryCondition="false" constant="false" fbc:chemicalFormula="C10H11N4O9P">
        <notes>
          <html xmlns="http://www.w3.org/1999/xhtml">
            <p>FORMULA: C10H11N4O9P</p>
          </html>
        </notes>
      </species>
      <species id="M_xtp_c" name="xtp[c]" compartment="c" substanceUnits="substance" hasOnlySubstanceUnits="false" boundaryCondition="false" constant="false" fbc:chemicalFormula="C10H11N4O15P3">
        <notes>
          <html xmlns="http://www.w3.org/1999/xhtml">
            <p>FORMULA: C10H11N4O15P3</p>
          </html>
        </notes>
      </species>
      <species id="M_xtsn_c" name="xtsn[c]" compartment="c" substanceUnits="substance" hasOnlySubstanceUnits="false" boundaryCondition="false" constant="false" fbc:chemicalFormula="C10H12N4O6">
        <notes>
          <html xmlns="http://www.w3.org/1999/xhtml">
            <p>FORMULA: C10H12N4O6</p>
          </html>
        </notes>
      </species>
      <species id="M_zn2_c" name="zn2[c]" compartment="c" substanceUnits="substance" hasOnlySubstanceUnits="false" boundaryCondition="false" constant="false" fbc:chemicalFormula="Zn">
        <notes>
          <html xmlns="http://www.w3.org/1999/xhtml">
            <p>FORMULA: Zn</p>
          </html>
        </notes>
      </species>
      <species id="M_zn2_e" name="zn2[e]" compartment="e" substanceUnits="substance" hasOnlySubstanceUnits="false" boundaryCondition="false" constant="false"/>
      <species id="M_trnapyl_c" name="trnapyl[c]" compartment="c" substanceUnits="substance" hasOnlySubstanceUnits="false" boundaryCondition="false" constant="false" fbc:chemicalFormula="R">
        <notes>
          <html xmlns="http://www.w3.org/1999/xhtml">
            <p>FORMULA: R</p>
          </html>
        </notes>
      </species>
      <species id="M_pyl_L_c" name="pyrrolysine" compartment="c" substanceUnits="substance" hasOnlySubstanceUnits="false" boundaryCondition="false" constant="false" fbc:chemicalFormula="C12H21N3O3">
        <notes>
          <html xmlns="http://www.w3.org/1999/xhtml">
            <p>FORMULA: C12H21N3O3</p>
          </html>
        </notes>
      </species>
      <species id="M_pb_3mdo_c" name="3-methyl-D-ornithine" compartment="c" substanceUnits="substance" hasOnlySubstanceUnits="false" boundaryCondition="false" constant="false" fbc:chemicalFormula="C6H15N2O2">
        <notes>
          <html xmlns="http://www.w3.org/1999/xhtml">
            <p>FORMULA: C6H15N2O2</p>
          </html>
        </notes>
      </species>
      <species id="M_pb_3mo6lys_c" name="3-methylornithinyl-N6-lysine" compartment="c" substanceUnits="substance" hasOnlySubstanceUnits="false" boundaryCondition="false" constant="false" fbc:chemicalFormula="C12H28N4O3">
        <notes>
          <html xmlns="http://www.w3.org/1999/xhtml">
            <p>FORMULA: C12H28N4O3</p>
          </html>
        </notes>
      </species>
      <species id="M_mb_4hfcp_c" name="4-(hydroxymethyl)-2-furancarboxaldehyde phosphate" compartment="c" substanceUnits="substance" hasOnlySubstanceUnits="false" boundaryCondition="false" constant="false" fbc:chemicalFormula="C6H5O6P">
        <notes>
          <html xmlns="http://www.w3.org/1999/xhtml">
            <p>FORMULA: C6H5O6P</p>
          </html>
        </notes>
      </species>
      <species id="M_mb_5am3fmp_c" name="5-(aminomethyl)-3-furanmethanol phosphate" compartment="c" substanceUnits="substance" hasOnlySubstanceUnits="false" boundaryCondition="false" constant="false" fbc:chemicalFormula="C6H9NO5P">
        <notes>
          <html xmlns="http://www.w3.org/1999/xhtml">
            <p>FORMULA: C6H9NO5P</p>
          </html>
        </notes>
      </species>
      <species id="M_gglutrm_c" name="gamma-glutamyltyramine" compartment="c" substanceUnits="substance" hasOnlySubstanceUnits="false" boundaryCondition="false" constant="false" fbc:chemicalFormula="C13H18N2O4">
        <notes>
          <html xmlns="http://www.w3.org/1999/xhtml">
            <p>FORMULA: C13H18N2O4</p>
          </html>
        </notes>
      </species>
      <species id="M_mb_5am3fmpp_c" name="5-(aminomethyl)-3-furanmethanol diphosphate" compartment="c" substanceUnits="substance" hasOnlySubstanceUnits="false" boundaryCondition="false" constant="false" fbc:chemicalFormula="C6H9NO8P2">
        <notes>
          <html xmlns="http://www.w3.org/1999/xhtml">
            <p>FORMULA: C6H9NO8P2</p>
          </html>
        </notes>
      </species>
      <species id="M_pyltrna_c" name="pyltrna_c" compartment="c" substanceUnits="substance" hasOnlySubstanceUnits="false" boundaryCondition="false" constant="false" fbc:chemicalFormula="C12H20N3O2R">
        <notes>
          <html xmlns="http://www.w3.org/1999/xhtml">
            <p>FORMULA: C12H20N3O2R</p>
          </html>
        </notes>
      </species>
      <species id="M_pydx5ps_c" name="plp" compartment="c" substanceUnits="substance" hasOnlySubstanceUnits="false" boundaryCondition="false" constant="false"/>
      <species id="M_mmpa_e" name="methylmercaptopropionate" compartment="e" substanceUnits="substance" hasOnlySubstanceUnits="false" boundaryCondition="false" constant="false" fbc:chemicalFormula="C4H8O2S">
        <notes>
          <html xmlns="http://www.w3.org/1999/xhtml">
            <p>FORMULA: C4H8O2S</p>
          </html>
        </notes>
      </species>
      <species id="M_mpa_c" name="mercaptopropionate" compartment="c" substanceUnits="substance" hasOnlySubstanceUnits="false" boundaryCondition="false" constant="false" fbc:chemicalFormula="C3H6O2S">
        <notes>
          <html xmlns="http://www.w3.org/1999/xhtml">
            <p>FORMULA: C3H6O2S</p>
          </html>
        </notes>
      </species>
      <species id="M_mpa_e" name="mercaptopropionate" compartment="e" substanceUnits="substance" hasOnlySubstanceUnits="false" boundaryCondition="false" constant="false" fbc:chemicalFormula="C3H6O2S">
        <notes>
          <html xmlns="http://www.w3.org/1999/xhtml">
            <p>FORMULA: C3H6O2S</p>
          </html>
        </notes>
      </species>
      <species id="M_mmpa_c" name="methylmercaptopropionate" compartment="c" substanceUnits="substance" hasOnlySubstanceUnits="false" boundaryCondition="false" constant="false" fbc:chemicalFormula="C4H8O2S">
        <notes>
          <html xmlns="http://www.w3.org/1999/xhtml">
            <p>FORMULA: C4H8O2S</p>
          </html>
        </notes>
      </species>
      <species id="M_e4p_c" name="e4p[c]" compartment="c" substanceUnits="substance" hasOnlySubstanceUnits="false" boundaryCondition="false" constant="false" fbc:charge="-2" fbc:chemicalFormula="C4H9O7P">
        <notes>
          <html xmlns="http://www.w3.org/1999/xhtml">
            <p>FORMULA: C4H9O7P</p>
          </html>
        </notes>
      </species>
      <species id="M_xu5p_D_c" name="xu5p_D[c]" compartment="c" substanceUnits="substance" hasOnlySubstanceUnits="false" boundaryCondition="false" constant="false" fbc:charge="-2" fbc:chemicalFormula="C5H9O8P">
        <notes>
          <html xmlns="http://www.w3.org/1999/xhtml">
            <p>FORMULA: C5H9O8P</p>
          </html>
        </notes>
      </species>
      <species id="M_xu5p_D_e_c" name="xu5p_D[e]" compartment="c" substanceUnits="substance" hasOnlySubstanceUnits="false" boundaryCondition="false" constant="false" fbc:charge="-2" fbc:chemicalFormula="C5H9O8P">
        <notes>
          <html xmlns="http://www.w3.org/1999/xhtml">
            <p>FORMULA: C5H9O8P</p>
          </html>
        </notes>
      </species>
      <species id="M_osmolytes_met_c" name="osmolytes_met[c]" compartment="c" substanceUnits="substance" hasOnlySubstanceUnits="false" boundaryCondition="false" constant="false"/>
      <species id="M_storage_met_c" name="storage_met[c]" compartment="c" substanceUnits="substance" hasOnlySubstanceUnits="false" boundaryCondition="false" constant="false"/>
      <species id="M_gldp_c" name="gldp[c]" compartment="c" substanceUnits="substance" hasOnlySubstanceUnits="false" boundaryCondition="false" constant="false" fbc:chemicalFormula="C20H33O7P2">
        <notes>
          <html xmlns="http://www.w3.org/1999/xhtml">
            <p>FORMULA: C20H33O7P2</p>
          </html>
        </notes>
      </species>
      <species id="M_4abz_e_boundary" name="4abz[e]" compartment="e" substanceUnits="substance" hasOnlySubstanceUnits="false" boundaryCondition="true" constant="false"/>
      <species id="M_4hphac_e_boundary" name="4hphac[e]" compartment="e" substanceUnits="substance" hasOnlySubstanceUnits="false" boundaryCondition="true" constant="false"/>
      <species id="M_ac_e_boundary" name="ac[e]" compartment="e" substanceUnits="substance" hasOnlySubstanceUnits="false" boundaryCondition="true" constant="false"/>
      <species id="M_actn_R_e_boundary" name="actn-R[e]" compartment="e" substanceUnits="substance" hasOnlySubstanceUnits="false" boundaryCondition="true" constant="false"/>
      <species id="M_ala_L_e_boundary" name="ala-L[e]" compartment="e" substanceUnits="substance" hasOnlySubstanceUnits="false" boundaryCondition="true" constant="false"/>
      <species id="M_alac_S_e_boundary" name="alac-S[e]" compartment="e" substanceUnits="substance" hasOnlySubstanceUnits="false" boundaryCondition="true" constant="false"/>
      <species id="M_biomass_met_e_boundary" name="biomass_met[e]" compartment="e" substanceUnits="substance" hasOnlySubstanceUnits="false" boundaryCondition="true" constant="false"/>
      <species id="M_btn_e_boundary" name="btn[e]" compartment="e" substanceUnits="substance" hasOnlySubstanceUnits="false" boundaryCondition="true" constant="false"/>
      <species id="M_ca2_e_boundary" name="ca2[e]" compartment="e" substanceUnits="substance" hasOnlySubstanceUnits="false" boundaryCondition="true" constant="false"/>
      <species id="M_cbi_e_boundary" name="cbi[e]" compartment="e" substanceUnits="substance" hasOnlySubstanceUnits="false" boundaryCondition="true" constant="false"/>
      <species id="M_cbl1_e_boundary" name="cbl1[e]" compartment="e" substanceUnits="substance" hasOnlySubstanceUnits="false" boundaryCondition="true" constant="false"/>
      <species id="M_cbl1hbi_e_boundary" name="cbl1hbi[e]" compartment="e" substanceUnits="substance" hasOnlySubstanceUnits="false" boundaryCondition="true" constant="false"/>
      <species id="M_cd2_e_boundary" name="cd2[e]" compartment="e" substanceUnits="substance" hasOnlySubstanceUnits="false" boundaryCondition="true" constant="false"/>
      <species id="M_ch4_e_boundary" name="ch4[e]" compartment="e" substanceUnits="substance" hasOnlySubstanceUnits="false" boundaryCondition="true" constant="false"/>
      <species id="M_ch4s_e_boundary" name="ch4s[e]" compartment="e" substanceUnits="substance" hasOnlySubstanceUnits="false" boundaryCondition="true" constant="false"/>
      <species id="M_cit_e_boundary" name="cit[e]" compartment="e" substanceUnits="substance" hasOnlySubstanceUnits="false" boundaryCondition="true" constant="false"/>
      <species id="M_cl_e_boundary" name="cl[e]" compartment="e" substanceUnits="substance" hasOnlySubstanceUnits="false" boundaryCondition="true" constant="false"/>
      <species id="M_co2_e_boundary" name="co2[e]" compartment="e" substanceUnits="substance" hasOnlySubstanceUnits="false" boundaryCondition="true" constant="false"/>
      <species id="M_co_e_boundary" name="co[e]" compartment="e" substanceUnits="substance" hasOnlySubstanceUnits="false" boundaryCondition="true" constant="false"/>
      <species id="M_cobalt2_e_boundary" name="cobalt2[e]" compartment="e" substanceUnits="substance" hasOnlySubstanceUnits="false" boundaryCondition="true" constant="false"/>
      <species id="M_cu2_e_boundary" name="cu2[e]" compartment="e" substanceUnits="substance" hasOnlySubstanceUnits="false" boundaryCondition="true" constant="false"/>
      <species id="M_cys_L_e_boundary" name="cys-L[e]" compartment="e" substanceUnits="substance" hasOnlySubstanceUnits="false" boundaryCondition="true" constant="false"/>
      <species id="M_dma_e_boundary" name="dma[e]" compartment="e" substanceUnits="substance" hasOnlySubstanceUnits="false" boundaryCondition="true" constant="false"/>
      <species id="M_dms_e_boundary" name="dms[e]" compartment="e" substanceUnits="substance" hasOnlySubstanceUnits="false" boundaryCondition="true" constant="false"/>
      <species id="M_etha_e_boundary" name="etha[e]" compartment="e" substanceUnits="substance" hasOnlySubstanceUnits="false" boundaryCondition="true" constant="false"/>
      <species id="M_fe2_e_boundary" name="fe2[e]" compartment="e" substanceUnits="substance" hasOnlySubstanceUnits="false" boundaryCondition="true" constant="false"/>
      <species id="M_fe3_e_boundary" name="fe3[e]" compartment="e" substanceUnits="substance" hasOnlySubstanceUnits="false" boundaryCondition="true" constant="false"/>
      <species id="M_fol_e_boundary" name="fol[e]" compartment="e" substanceUnits="substance" hasOnlySubstanceUnits="false" boundaryCondition="true" constant="false"/>
      <species id="M_for_e_boundary" name="for[e]" compartment="e" substanceUnits="substance" hasOnlySubstanceUnits="false" boundaryCondition="true" constant="false"/>
      <species id="M_gcald_e_boundary" name="gcald[e]" compartment="e" substanceUnits="substance" hasOnlySubstanceUnits="false" boundaryCondition="true" constant="false"/>
      <species id="M_glcn_e_boundary" name="glcn[e]" compartment="e" substanceUnits="substance" hasOnlySubstanceUnits="false" boundaryCondition="true" constant="false"/>
      <species id="M_glu_L_e_boundary" name="glu-L[e]" compartment="e" substanceUnits="substance" hasOnlySubstanceUnits="false" boundaryCondition="true" constant="false"/>
      <species id="M_gly_e_boundary" name="gly[e]" compartment="e" substanceUnits="substance" hasOnlySubstanceUnits="false" boundaryCondition="true" constant="false"/>
      <species id="M_glyb_e_boundary" name="glyb[e]" compartment="e" substanceUnits="substance" hasOnlySubstanceUnits="false" boundaryCondition="true" constant="false"/>
      <species id="M_h2_e_boundary" name="h2[e]" compartment="e" substanceUnits="substance" hasOnlySubstanceUnits="false" boundaryCondition="true" constant="false"/>
      <species id="M_h2o_e_boundary" name="h2o[e]" compartment="e" substanceUnits="substance" hasOnlySubstanceUnits="false" boundaryCondition="true" constant="false"/>
      <species id="M_h2s_e_boundary" name="h2s[e]" compartment="e" substanceUnits="substance" hasOnlySubstanceUnits="false" boundaryCondition="true" constant="false"/>
      <species id="M_h_e_boundary" name="h[e]" compartment="e" substanceUnits="substance" hasOnlySubstanceUnits="false" boundaryCondition="true" constant="false"/>
      <species id="M_hco3_e_boundary" name="hco3[e]" compartment="e" substanceUnits="substance" hasOnlySubstanceUnits="false" boundaryCondition="true" constant="false"/>
      <species id="M_ile_L_e_boundary" name="ile-L[e]" compartment="e" substanceUnits="substance" hasOnlySubstanceUnits="false" boundaryCondition="true" constant="false"/>
      <species id="M_ind3ac_e_boundary" name="ind3ac[e]" compartment="e" substanceUnits="substance" hasOnlySubstanceUnits="false" boundaryCondition="true" constant="false"/>
      <species id="M_k_e_boundary" name="k[e]" compartment="e" substanceUnits="substance" hasOnlySubstanceUnits="false" boundaryCondition="true" constant="false"/>
      <species id="M_leu_L_e_boundary" name="leu-L[e]" compartment="e" substanceUnits="substance" hasOnlySubstanceUnits="false" boundaryCondition="true" constant="false"/>
      <species id="M_lys_L_e_boundary" name="lys-L[e]" compartment="e" substanceUnits="substance" hasOnlySubstanceUnits="false" boundaryCondition="true" constant="false"/>
      <species id="M_meoh_e_boundary" name="meoh[e]" compartment="e" substanceUnits="substance" hasOnlySubstanceUnits="false" boundaryCondition="true" constant="false"/>
      <species id="M_mg2_e_boundary" name="mg2[e]" compartment="e" substanceUnits="substance" hasOnlySubstanceUnits="false" boundaryCondition="true" constant="false"/>
      <species id="M_mma_e_boundary" name="mma[e]" compartment="e" substanceUnits="substance" hasOnlySubstanceUnits="false" boundaryCondition="true" constant="false"/>
      <species id="M_mn2_e_boundary" name="mn2[e]" compartment="e" substanceUnits="substance" hasOnlySubstanceUnits="false" boundaryCondition="true" constant="false"/>
      <species id="M_mobd_e_boundary" name="mobd[e]" compartment="e" substanceUnits="substance" hasOnlySubstanceUnits="false" boundaryCondition="true" constant="false"/>
      <species id="M_n2_e_boundary" name="n2[e]" compartment="e" substanceUnits="substance" hasOnlySubstanceUnits="false" boundaryCondition="true" constant="false"/>
      <species id="M_na1_e_boundary" name="na1[e]" compartment="e" substanceUnits="substance" hasOnlySubstanceUnits="false" boundaryCondition="true" constant="false"/>
      <species id="M_nac_e_boundary" name="nac[e]" compartment="e" substanceUnits="substance" hasOnlySubstanceUnits="false" boundaryCondition="true" constant="false"/>
      <species id="M_nh4_e_boundary" name="nh4[e]" compartment="e" substanceUnits="substance" hasOnlySubstanceUnits="false" boundaryCondition="true" constant="false"/>
      <species id="M_ni2_e_boundary" name="ni2[e]" compartment="e" substanceUnits="substance" hasOnlySubstanceUnits="false" boundaryCondition="true" constant="false"/>
      <species id="M_pac_e_boundary" name="pac[e]" compartment="e" substanceUnits="substance" hasOnlySubstanceUnits="false" boundaryCondition="true" constant="false"/>
      <species id="M_pi_e_boundary" name="pi[e]" compartment="e" substanceUnits="substance" hasOnlySubstanceUnits="false" boundaryCondition="true" constant="false"/>
      <species id="M_pnto_R_e_boundary" name="pnto-R[e]" compartment="e" substanceUnits="substance" hasOnlySubstanceUnits="false" boundaryCondition="true" constant="false"/>
      <species id="M_pro_L_e_boundary" name="pro-L[e]" compartment="e" substanceUnits="substance" hasOnlySubstanceUnits="false" boundaryCondition="true" constant="false"/>
      <species id="M_pyr_e_boundary" name="pyr[e]" compartment="e" substanceUnits="substance" hasOnlySubstanceUnits="false" boundaryCondition="true" constant="false"/>
      <species id="M_ribflv_e_boundary" name="ribflv[e]" compartment="e" substanceUnits="substance" hasOnlySubstanceUnits="false" boundaryCondition="true" constant="false"/>
      <species id="M_so4_e_boundary" name="so4[e]" compartment="e" substanceUnits="substance" hasOnlySubstanceUnits="false" boundaryCondition="true" constant="false"/>
      <species id="M_thm_e_boundary" name="thm[e]" compartment="e" substanceUnits="substance" hasOnlySubstanceUnits="false" boundaryCondition="true" constant="false"/>
      <species id="M_tma_e_boundary" name="tma[e]" compartment="e" substanceUnits="substance" hasOnlySubstanceUnits="false" boundaryCondition="true" constant="false"/>
      <species id="M_trp_L_e_boundary" name="trp-L[e]" compartment="e" substanceUnits="substance" hasOnlySubstanceUnits="false" boundaryCondition="true" constant="false"/>
      <species id="M_unknown_cbl1deg_e_boundary" name="unknown_cbl1deg[e]" compartment="e" substanceUnits="substance" hasOnlySubstanceUnits="false" boundaryCondition="true" constant="false"/>
      <species id="M_unknown_rbfdeg_e_boundary" name="unknown_rbfdeg[e]" compartment="e" substanceUnits="substance" hasOnlySubstanceUnits="false" boundaryCondition="true" constant="false"/>
      <species id="M_val_L_e_boundary" name="val-L[e]" compartment="e" substanceUnits="substance" hasOnlySubstanceUnits="false" boundaryCondition="true" constant="false"/>
      <species id="M_wo4_e_boundary" name="wo4[e]" compartment="e" substanceUnits="substance" hasOnlySubstanceUnits="false" boundaryCondition="true" constant="false"/>
      <species id="M_zn2_e_boundary" name="zn2[e]" compartment="e" substanceUnits="substance" hasOnlySubstanceUnits="false" boundaryCondition="true" constant="false"/>
      <species id="M_mmpa_e_boundary" name="methylmercaptopropionate" compartment="e" substanceUnits="substance" hasOnlySubstanceUnits="false" boundaryCondition="true" constant="false" fbc:chemicalFormula="C4H8O2S">
        <notes>
          <html xmlns="http://www.w3.org/1999/xhtml">
            <p>FORMULA: C4H8O2S</p>
          </html>
        </notes>
      </species>
      <species id="M_mpa_e_boundary" name="mercaptopropionate" compartment="e" substanceUnits="substance" hasOnlySubstanceUnits="false" boundaryCondition="true" constant="false" fbc:chemicalFormula="C3H6O2S">
        <notes>
          <html xmlns="http://www.w3.org/1999/xhtml">
            <p>FORMULA: C3H6O2S</p>
          </html>
        </notes>
      </species>
      <species id="M_xu5p_D_e_c_boundary" name="xu5p_D[e]" compartment="c" substanceUnits="substance" hasOnlySubstanceUnits="false" boundaryCondition="true" constant="false" fbc:charge="-2" fbc:chemicalFormula="C5H9O8P">
        <notes>
          <html xmlns="http://www.w3.org/1999/xhtml">
            <p>FORMULA: C5H9O8P</p>
          </html>
        </notes>
      </species>
    </listOfSpecies>
    <listOfReactions>
      <reaction id="R_2H3MOAOX" name="2H3MOAOX" reversible="true" fast="false">
        <notes>
          <html xmlns="http://www.w3.org/1999/xhtml">
            <p>GENE_ASSOCIATION: MA3790</p>
          </html>
        </notes>
        <listOfReactants>
          <speciesReference species="M_nadp_c" stoichiometry="1" constant="true"/>
          <speciesReference species="M_23dhmb_c" stoichiometry="1" constant="true"/>
        </listOfReactants>
        <listOfProducts>
          <speciesReference species="M_h_c" stoichiometry="1" constant="true"/>
          <speciesReference species="M_2h3moa_c" stoichiometry="1" constant="true"/>
          <speciesReference species="M_nadph_c" stoichiometry="1" constant="true"/>
        </listOfProducts>
      </reaction>
      <reaction id="R_2MBCOAS" name="2MBCOAS" reversible="false" fast="false">
        <notes>
          <html xmlns="http://www.w3.org/1999/xhtml">
            <p>GENE_ASSOCIATION: MA2912</p>
          </html>
        </notes>
        <listOfReactants>
          <speciesReference species="M_coa_c" stoichiometry="1" constant="true"/>
          <speciesReference species="M_atp_c" stoichiometry="1" constant="true"/>
          <speciesReference species="M_2mbr_c" stoichiometry="1" constant="true"/>
        </listOfReactants>
        <listOfProducts>
          <speciesReference species="M_amp_c" stoichiometry="1" constant="true"/>
          <speciesReference species="M_ppi_c" stoichiometry="1" constant="true"/>
          <speciesReference species="M_2mbcoa_c" stoichiometry="1" constant="true"/>
        </listOfProducts>
      </reaction>
      <reaction id="R_2MOPRED" name="2MOPRED" reversible="false" fast="false">
        <notes>
          <html xmlns="http://www.w3.org/1999/xhtml">
            <p>GENE_ASSOCIATION: MA2860</p>
          </html>
        </notes>
        <listOfReactants>
          <speciesReference species="M_nad_c" stoichiometry="1" constant="true"/>
          <speciesReference species="M_2mop_c" stoichiometry="1" constant="true"/>
          <speciesReference species="M_h2o_c" stoichiometry="1" constant="true"/>
        </listOfReactants>
        <listOfProducts>
          <speciesReference species="M_mmal_c" stoichiometry="1" constant="true"/>
          <speciesReference species="M_nadh_c" stoichiometry="1" constant="true"/>
          <speciesReference species="M_h_c" stoichiometry="2" constant="true"/>
        </listOfProducts>
      </reaction>
      <reaction id="R_2OBUTHE2THPPTRX" name="2OBUTHE2THPPTRX" reversible="true" fast="false">
        <notes>
          <html xmlns="http://www.w3.org/1999/xhtml">
            <p>GENE_ASSOCIATION: MA1354 and MA1958</p>
          </html>
        </notes>
        <listOfReactants>
          <speciesReference species="M_he2thpp_c" stoichiometry="1" constant="true"/>
          <speciesReference species="M_2obut_c" stoichiometry="1" constant="true"/>
        </listOfReactants>
        <listOfProducts>
          <speciesReference species="M_2ahbut_c" stoichiometry="1" constant="true"/>
          <speciesReference species="M_thmpp_c" stoichiometry="1" constant="true"/>
        </listOfProducts>
      </reaction>
      <reaction id="R_2PLS" name="2PLS" reversible="false" fast="false">
        <listOfReactants>
          <speciesReference species="M_gtp_c" stoichiometry="1" constant="true"/>
          <speciesReference species="M_lac_L_c" stoichiometry="1" constant="true"/>
        </listOfReactants>
        <listOfProducts>
          <speciesReference species="M_h_c" stoichiometry="1" constant="true"/>
          <speciesReference species="M_2plac_L_c" stoichiometry="1" constant="true"/>
          <speciesReference species="M_gdp_c" stoichiometry="1" constant="true"/>
        </listOfProducts>
      </reaction>
      <reaction id="R_4ABZt2r" name="4ABZt2r" reversible="true" fast="false">
        <listOfReactants>
          <speciesReference species="M_h_e" stoichiometry="1" constant="true"/>
          <speciesReference species="M_4abz_e" stoichiometry="1" constant="true"/>
        </listOfReactants>
        <listOfProducts>
          <speciesReference species="M_h_c" stoichiometry="1" constant="true"/>
          <speciesReference species="M_4abz_c" stoichiometry="1" constant="true"/>
        </listOfProducts>
      </reaction>
      <reaction id="R_4ASD" name="4ASD" reversible="false" fast="false">
        <listOfReactants>
          <speciesReference species="M_4as_c" stoichiometry="1" constant="true"/>
        </listOfReactants>
        <listOfProducts>
          <speciesReference species="M_4das_c" stoichiometry="1" constant="true"/>
          <speciesReference species="M_h2o_c" stoichiometry="1" constant="true"/>
        </listOfProducts>
      </reaction>
      <reaction id="R_4DHSD" name="4DHSD" reversible="false" fast="false">
        <listOfReactants>
          <speciesReference species="M_h_c" stoichiometry="2" constant="true"/>
          <speciesReference species="M_nadh_c" stoichiometry="1" constant="true"/>
          <speciesReference species="M_4adhs_c" stoichiometry="1" constant="true"/>
        </listOfReactants>
        <listOfProducts>
          <speciesReference species="M_4as_c" stoichiometry="1" constant="true"/>
          <speciesReference species="M_nad_c" stoichiometry="1" constant="true"/>
        </listOfProducts>
      </reaction>
      <reaction id="R_4DHSS" name="4DHSS" reversible="false" fast="false">
        <listOfReactants>
          <speciesReference species="M_4adhq_c" stoichiometry="1" constant="true"/>
        </listOfReactants>
        <listOfProducts>
          <speciesReference species="M_h_c" stoichiometry="1" constant="true"/>
          <speciesReference species="M_4adhs_c" stoichiometry="1" constant="true"/>
          <speciesReference species="M_h2o_c" stoichiometry="1" constant="true"/>
        </listOfProducts>
      </reaction>
      <reaction id="R_5HBCOX" name="5HBCOX" reversible="false" fast="false">
        <listOfReactants>
          <speciesReference species="M_h_c" stoichiometry="2" constant="true"/>
          <speciesReference species="M_5hbc_red_c" stoichiometry="2" constant="true"/>
        </listOfReactants>
        <listOfProducts>
          <speciesReference species="M_5hbc_c" stoichiometry="2" constant="true"/>
          <speciesReference species="M_h2_c" stoichiometry="1" constant="true"/>
        </listOfProducts>
      </reaction>
      <reaction id="R_5HBCR" name="5HBCR" reversible="false" fast="false">
        <notes>
          <html xmlns="http://www.w3.org/1999/xhtml">
            <p>GENE_ASSOCIATION: MA0150 or MA0849 or MA4360</p>
          </html>
        </notes>
        <listOfReactants>
          <speciesReference species="M_5hbc_c" stoichiometry="1" constant="true"/>
          <speciesReference species="M_h2o_c" stoichiometry="1" constant="true"/>
          <speciesReference species="M_fdred_c" stoichiometry="1" constant="true"/>
          <speciesReference species="M_atp_c" stoichiometry="1" constant="true"/>
        </listOfReactants>
        <listOfProducts>
          <speciesReference species="M_pi_c" stoichiometry="1" constant="true"/>
          <speciesReference species="M_fdox_c" stoichiometry="1" constant="true"/>
          <speciesReference species="M_adp_c" stoichiometry="1" constant="true"/>
          <speciesReference species="M_5hbc_red_c" stoichiometry="1" constant="true"/>
          <speciesReference species="M_h_c" stoichiometry="1" constant="true"/>
        </listOfProducts>
      </reaction>
      <reaction id="R_5HBZIDS" name="5HBZIDS" reversible="false" fast="false">
        <listOfReactants>
          <speciesReference species="M_ribflv_c" stoichiometry="1" constant="true"/>
        </listOfReactants>
        <listOfProducts>
          <speciesReference species="M_5hbzid_c" stoichiometry="1" constant="true"/>
          <speciesReference species="M_unknown_rbfdeg_c" stoichiometry="1" constant="true"/>
        </listOfProducts>
      </reaction>
      <reaction id="R_7MHS" name="7MHS" reversible="false" fast="false">
        <listOfReactants>
          <speciesReference species="M_cys_L_c" stoichiometry="1" constant="true"/>
          <speciesReference species="M_nadh_c" stoichiometry="1" constant="true"/>
          <speciesReference species="M_7ohp_c" stoichiometry="1" constant="true"/>
          <speciesReference species="M_h_c" stoichiometry="1" constant="true"/>
        </listOfReactants>
        <listOfProducts>
          <speciesReference species="M_7mhp_c" stoichiometry="1" constant="true"/>
          <speciesReference species="M_nad_c" stoichiometry="1" constant="true"/>
          <speciesReference species="M_ser_L_c" stoichiometry="1" constant="true"/>
        </listOfProducts>
      </reaction>
      <reaction id="R_7MHTS" name="7MHTS" reversible="false" fast="false">
        <listOfReactants>
          <speciesReference species="M_7mhp_c" stoichiometry="1" constant="true"/>
          <speciesReference species="M_thr_L_c" stoichiometry="1" constant="true"/>
          <speciesReference species="M_atp_c" stoichiometry="1" constant="true"/>
        </listOfReactants>
        <listOfProducts>
          <speciesReference species="M_pi_c" stoichiometry="1" constant="true"/>
          <speciesReference species="M_7mht_c" stoichiometry="1" constant="true"/>
          <speciesReference species="M_adp_c" stoichiometry="1" constant="true"/>
          <speciesReference species="M_h_c" stoichiometry="1" constant="true"/>
        </listOfProducts>
      </reaction>
      <reaction id="R_ABTA" name="ABTA" reversible="true" fast="false">
        <notes>
          <html xmlns="http://www.w3.org/1999/xhtml">
            <p>GENE_ASSOCIATION: MA2859</p>
          </html>
        </notes>
        <listOfReactants>
          <speciesReference species="M_4abut_c" stoichiometry="1" constant="true"/>
          <speciesReference species="M_akg_c" stoichiometry="1" constant="true"/>
        </listOfReactants>
        <listOfProducts>
          <speciesReference species="M_sucsal_c" stoichiometry="1" constant="true"/>
          <speciesReference species="M_glu_L_c" stoichiometry="1" constant="true"/>
        </listOfProducts>
      </reaction>
      <reaction id="R_ACACT1" name="ACACT1" reversible="true" fast="false">
        <notes>
          <html xmlns="http://www.w3.org/1999/xhtml">
            <p>GENE_ASSOCIATION: MA4042</p>
          </html>
        </notes>
        <listOfReactants>
          <speciesReference species="M_accoa_c" stoichiometry="2" constant="true"/>
        </listOfReactants>
        <listOfProducts>
          <speciesReference species="M_coa_c" stoichiometry="1" constant="true"/>
          <speciesReference species="M_aacoa_c" stoichiometry="1" constant="true"/>
        </listOfProducts>
      </reaction>
      <reaction id="R_ACBIPGT" name="ACBIPGT" reversible="false" fast="false">
        <notes>
          <html xmlns="http://www.w3.org/1999/xhtml">
            <p>GENE_ASSOCIATION: MA0938</p>
          </html>
        </notes>
        <listOfReactants>
          <speciesReference species="M_h_c" stoichiometry="1" constant="true"/>
          <speciesReference species="M_adocbip_c" stoichiometry="1" constant="true"/>
          <speciesReference species="M_gtp_c" stoichiometry="1" constant="true"/>
        </listOfReactants>
        <listOfProducts>
          <speciesReference species="M_ppi_c" stoichiometry="1" constant="true"/>
          <speciesReference species="M_agdpcbi_c" stoichiometry="1" constant="true"/>
        </listOfProducts>
      </reaction>
      <reaction id="R_ACCOAL2r" name="ACCOAL2r" reversible="true" fast="false">
        <notes>
          <html xmlns="http://www.w3.org/1999/xhtml">
            <p>GENE_ASSOCIATION: MA3168 and MA3602</p>
          </html>
        </notes>
        <listOfReactants>
          <speciesReference species="M_coa_c" stoichiometry="1" constant="true"/>
          <speciesReference species="M_atp_c" stoichiometry="1" constant="true"/>
          <speciesReference species="M_ppa_c" stoichiometry="1" constant="true"/>
        </listOfReactants>
        <listOfProducts>
          <speciesReference species="M_pi_c" stoichiometry="1" constant="true"/>
          <speciesReference species="M_ppcoa_c" stoichiometry="1" constant="true"/>
          <speciesReference species="M_adp_c" stoichiometry="1" constant="true"/>
        </listOfProducts>
      </reaction>
      <reaction id="R_ACGK" name="ACGK" reversible="true" fast="false">
        <notes>
          <html xmlns="http://www.w3.org/1999/xhtml">
            <p>GENE_ASSOCIATION: MA4515</p>
          </html>
        </notes>
        <listOfReactants>
          <speciesReference species="M_acglu_c" stoichiometry="1" constant="true"/>
          <speciesReference species="M_atp_c" stoichiometry="1" constant="true"/>
        </listOfReactants>
        <listOfProducts>
          <speciesReference species="M_adp_c" stoichiometry="1" constant="true"/>
          <speciesReference species="M_acg5p_c" stoichiometry="1" constant="true"/>
        </listOfProducts>
      </reaction>
      <reaction id="R_ACGS" name="ACGS" reversible="false" fast="false">
        <notes>
          <html xmlns="http://www.w3.org/1999/xhtml">
            <p>GENE_ASSOCIATION: MA3564 or MA4339</p>
          </html>
        </notes>
        <listOfReactants>
          <speciesReference species="M_accoa_c" stoichiometry="1" constant="true"/>
          <speciesReference species="M_glu_L_c" stoichiometry="1" constant="true"/>
        </listOfReactants>
        <listOfProducts>
          <speciesReference species="M_h_c" stoichiometry="1" constant="true"/>
          <speciesReference species="M_coa_c" stoichiometry="1" constant="true"/>
          <speciesReference species="M_acglu_c" stoichiometry="1" constant="true"/>
        </listOfProducts>
      </reaction>
      <reaction id="R_ACKr" name="ACKr" reversible="true" fast="false">
        <notes>
          <html xmlns="http://www.w3.org/1999/xhtml">
            <p>GENE_ASSOCIATION: MA3606</p>
          </html>
        </notes>
        <listOfReactants>
          <speciesReference species="M_atp_c" stoichiometry="1" constant="true"/>
          <speciesReference species="M_ac_c" stoichiometry="1" constant="true"/>
        </listOfReactants>
        <listOfProducts>
          <speciesReference species="M_actp_c" stoichiometry="1" constant="true"/>
          <speciesReference species="M_adp_c" stoichiometry="1" constant="true"/>
        </listOfProducts>
      </reaction>
      <reaction id="R_ACLDC" name="ACLDC" reversible="false" fast="false">
        <notes>
          <html xmlns="http://www.w3.org/1999/xhtml">
            <p>GENE_ASSOCIATION: MA3744</p>
          </html>
        </notes>
        <listOfReactants>
          <speciesReference species="M_h_c" stoichiometry="1" constant="true"/>
          <speciesReference species="M_alac_S_c" stoichiometry="1" constant="true"/>
        </listOfReactants>
        <listOfProducts>
          <speciesReference species="M_co2_c" stoichiometry="1" constant="true"/>
          <speciesReference species="M_actn_R_c" stoichiometry="1" constant="true"/>
        </listOfProducts>
      </reaction>
      <reaction id="R_ACLS" name="ACLS" reversible="false" fast="false">
        <notes>
          <html xmlns="http://www.w3.org/1999/xhtml">
            <p>GENE_ASSOCIATION: ( MA1354 or MA1958 or MA3792 ) and ( MA3791 or MA3854 )</p>
          </html>
        </notes>
        <listOfReactants>
          <speciesReference species="M_h_c" stoichiometry="1" constant="true"/>
          <speciesReference species="M_pyr_c" stoichiometry="2" constant="true"/>
        </listOfReactants>
        <listOfProducts>
          <speciesReference species="M_alac_S_c" stoichiometry="1" constant="true"/>
          <speciesReference species="M_co2_c" stoichiometry="1" constant="true"/>
        </listOfProducts>
      </reaction>
      <reaction id="R_ACNPLYS" name="ACNPLYS" reversible="true" fast="false">
        <notes>
          <html xmlns="http://www.w3.org/1999/xhtml">
            <p>GENE_ASSOCIATION: MA3767</p>
          </html>
        </notes>
        <listOfReactants>
          <speciesReference species="M_pi_c" stoichiometry="1" constant="true"/>
          <speciesReference species="M_acnam_c" stoichiometry="1" constant="true"/>
        </listOfReactants>
        <listOfProducts>
          <speciesReference species="M_pep_c" stoichiometry="1" constant="true"/>
          <speciesReference species="M_h2o_c" stoichiometry="1" constant="true"/>
          <speciesReference species="M_acmana_c" stoichiometry="1" constant="true"/>
        </listOfProducts>
      </reaction>
      <reaction id="R_ACONMT" name="ACONMT" reversible="false" fast="false">
        <notes>
          <html xmlns="http://www.w3.org/1999/xhtml">
            <p>GENE_ASSOCIATION: MA1801</p>
          </html>
        </notes>
        <listOfReactants>
          <speciesReference species="M_amet_c" stoichiometry="1" constant="true"/>
          <speciesReference species="M_acon_T_c" stoichiometry="1" constant="true"/>
        </listOfReactants>
        <listOfProducts>
          <speciesReference species="M_ahcys_c" stoichiometry="1" constant="true"/>
          <speciesReference species="M_aconm_c" stoichiometry="1" constant="true"/>
        </listOfProducts>
      </reaction>
      <reaction id="R_ACONTa" name="ACONTa" reversible="true" fast="false">
        <notes>
          <html xmlns="http://www.w3.org/1999/xhtml">
            <p>GENE_ASSOCIATION: MA0250</p>
          </html>
        </notes>
        <listOfReactants>
          <speciesReference species="M_cit_c" stoichiometry="1" constant="true"/>
        </listOfReactants>
        <listOfProducts>
          <speciesReference species="M_acon_C_c" stoichiometry="1" constant="true"/>
          <speciesReference species="M_h2o_c" stoichiometry="1" constant="true"/>
        </listOfProducts>
      </reaction>
      <reaction id="R_ACONTb" name="ACONTb" reversible="true" fast="false">
        <notes>
          <html xmlns="http://www.w3.org/1999/xhtml">
            <p>GENE_ASSOCIATION: MA0250</p>
          </html>
        </notes>
        <listOfReactants>
          <speciesReference species="M_icit_c" stoichiometry="1" constant="true"/>
        </listOfReactants>
        <listOfProducts>
          <speciesReference species="M_acon_C_c" stoichiometry="1" constant="true"/>
          <speciesReference species="M_h2o_c" stoichiometry="1" constant="true"/>
        </listOfProducts>
      </reaction>
      <reaction id="R_ACOTA" name="ACOTA" reversible="true" fast="false">
        <notes>
          <html xmlns="http://www.w3.org/1999/xhtml">
            <p>GENE_ASSOCIATION: MA0119</p>
          </html>
        </notes>
        <listOfReactants>
          <speciesReference species="M_acg5sa_c" stoichiometry="1" constant="true"/>
          <speciesReference species="M_glu_L_c" stoichiometry="1" constant="true"/>
        </listOfReactants>
        <listOfProducts>
          <speciesReference species="M_akg_c" stoichiometry="1" constant="true"/>
          <speciesReference species="M_acorn_c" stoichiometry="1" constant="true"/>
        </listOfProducts>
      </reaction>
      <reaction id="R_ACP1_FMN" name="ACP1(FMN)" reversible="false" fast="false">
        <notes>
          <html xmlns="http://www.w3.org/1999/xhtml">
            <p>GENE_ASSOCIATION: MA2649</p>
          </html>
        </notes>
        <listOfReactants>
          <speciesReference species="M_h2o_c" stoichiometry="1" constant="true"/>
          <speciesReference species="M_fmn_c" stoichiometry="1" constant="true"/>
        </listOfReactants>
        <listOfProducts>
          <speciesReference species="M_ribflv_c" stoichiometry="1" constant="true"/>
          <speciesReference species="M_pi_c" stoichiometry="1" constant="true"/>
        </listOfProducts>
      </reaction>
      <reaction id="R_ACSERHS" name="ACSERHS" reversible="false" fast="false">
        <notes>
          <html xmlns="http://www.w3.org/1999/xhtml">
            <p>GENE_ASSOCIATION: MA2715 or MA2720</p>
          </html>
        </notes>
        <listOfReactants>
          <speciesReference species="M_acser_c" stoichiometry="1" constant="true"/>
          <speciesReference species="M_tsul_c" stoichiometry="1" constant="true"/>
          <speciesReference species="M_trdrd_c" stoichiometry="1" constant="true"/>
        </listOfReactants>
        <listOfProducts>
          <speciesReference species="M_cys_L_c" stoichiometry="1" constant="true"/>
          <speciesReference species="M_so3_c" stoichiometry="1" constant="true"/>
          <speciesReference species="M_ac_c" stoichiometry="1" constant="true"/>
          <speciesReference species="M_trdox_c" stoichiometry="1" constant="true"/>
          <speciesReference species="M_h_c" stoichiometry="1" constant="true"/>
        </listOfProducts>
      </reaction>
      <reaction id="R_ACTNt2r" name="ACTNt2r" reversible="true" fast="false">
        <listOfReactants>
          <speciesReference species="M_actn_R_e" stoichiometry="1" constant="true"/>
          <speciesReference species="M_h_e" stoichiometry="1" constant="true"/>
        </listOfReactants>
        <listOfProducts>
          <speciesReference species="M_h_c" stoichiometry="1" constant="true"/>
          <speciesReference species="M_actn_R_c" stoichiometry="1" constant="true"/>
        </listOfProducts>
      </reaction>
      <reaction id="R_ACYP" name="ACYP" reversible="false" fast="false">
        <notes>
          <html xmlns="http://www.w3.org/1999/xhtml">
            <p>GENE_ASSOCIATION: MA3367</p>
          </html>
        </notes>
        <listOfReactants>
          <speciesReference species="M_13dpg_c" stoichiometry="1" constant="true"/>
          <speciesReference species="M_h2o_c" stoichiometry="1" constant="true"/>
        </listOfReactants>
        <listOfProducts>
          <speciesReference species="M_h_c" stoichiometry="1" constant="true"/>
          <speciesReference species="M_pi_c" stoichiometry="1" constant="true"/>
          <speciesReference species="M_3pg_c" stoichiometry="1" constant="true"/>
        </listOfProducts>
      </reaction>
      <reaction id="R_ACYP_2" name="ACYP_2" reversible="false" fast="false">
        <notes>
          <html xmlns="http://www.w3.org/1999/xhtml">
            <p>GENE_ASSOCIATION: MA3367</p>
          </html>
        </notes>
        <listOfReactants>
          <speciesReference species="M_actp_c" stoichiometry="1" constant="true"/>
          <speciesReference species="M_h2o_c" stoichiometry="1" constant="true"/>
        </listOfReactants>
        <listOfProducts>
          <speciesReference species="M_pi_c" stoichiometry="1" constant="true"/>
          <speciesReference species="M_ac_c" stoichiometry="1" constant="true"/>
          <speciesReference species="M_h_c" stoichiometry="1" constant="true"/>
        </listOfProducts>
      </reaction>
      <reaction id="R_ACt3r" name="ACt3r" reversible="true" fast="false">
        <notes>
          <html xmlns="http://www.w3.org/1999/xhtml">
            <p>GENE_ASSOCIATION: MA4008</p>
          </html>
        </notes>
        <listOfReactants>
          <speciesReference species="M_ac_e" stoichiometry="1" constant="true"/>
          <speciesReference species="M_hco3_c" stoichiometry="1" constant="true"/>
        </listOfReactants>
        <listOfProducts>
          <speciesReference species="M_hco3_e" stoichiometry="1" constant="true"/>
          <speciesReference species="M_ac_c" stoichiometry="1" constant="true"/>
        </listOfProducts>
      </reaction>
      <reaction id="R_ADCBHBIR" name="ADCBHBIR" reversible="false" fast="false">
        <listOfReactants>
          <speciesReference species="M_h2o_c" stoichiometry="1" constant="true"/>
          <speciesReference species="M_adocblhbi_c" stoichiometry="1" constant="true"/>
        </listOfReactants>
        <listOfProducts>
          <speciesReference species="M_h_c" stoichiometry="1" constant="true"/>
          <speciesReference species="M_adn_c" stoichiometry="1" constant="true"/>
          <speciesReference species="M_5hbc_red_c" stoichiometry="1" constant="true"/>
        </listOfProducts>
      </reaction>
      <reaction id="R_ADCL2" name="ADCL2" reversible="false" fast="false">
        <listOfReactants>
          <speciesReference species="M_4das_c" stoichiometry="1" constant="true"/>
        </listOfReactants>
        <listOfProducts>
          <speciesReference species="M_h_c" stoichiometry="1" constant="true"/>
          <speciesReference species="M_h2o_c" stoichiometry="1" constant="true"/>
          <speciesReference species="M_4abz_c" stoichiometry="1" constant="true"/>
        </listOfProducts>
      </reaction>
      <reaction id="R_ADCPS1" name="ADCPS1" reversible="false" fast="false">
        <notes>
          <html xmlns="http://www.w3.org/1999/xhtml">
            <p>GENE_ASSOCIATION: MA0941</p>
          </html>
        </notes>
        <listOfReactants>
          <speciesReference species="M_appl_c" stoichiometry="1" constant="true"/>
          <speciesReference species="M_adcobhex_c" stoichiometry="1" constant="true"/>
          <speciesReference species="M_atp_c" stoichiometry="1" constant="true"/>
        </listOfReactants>
        <listOfProducts>
          <speciesReference species="M_pi_c" stoichiometry="1" constant="true"/>
          <speciesReference species="M_adocbi_c" stoichiometry="1" constant="true"/>
          <speciesReference species="M_adp_c" stoichiometry="1" constant="true"/>
          <speciesReference species="M_h_c" stoichiometry="1" constant="true"/>
        </listOfProducts>
      </reaction>
      <reaction id="R_ADCPS2" name="ADCPS2" reversible="false" fast="false">
        <notes>
          <html xmlns="http://www.w3.org/1999/xhtml">
            <p>GENE_ASSOCIATION: MA0941</p>
          </html>
        </notes>
        <listOfReactants>
          <speciesReference species="M_applp_c" stoichiometry="1" constant="true"/>
          <speciesReference species="M_adcobhex_c" stoichiometry="1" constant="true"/>
          <speciesReference species="M_atp_c" stoichiometry="1" constant="true"/>
        </listOfReactants>
        <listOfProducts>
          <speciesReference species="M_pi_c" stoichiometry="1" constant="true"/>
          <speciesReference species="M_adocbip_c" stoichiometry="1" constant="true"/>
          <speciesReference species="M_adp_c" stoichiometry="1" constant="true"/>
          <speciesReference species="M_h_c" stoichiometry="1" constant="true"/>
        </listOfProducts>
      </reaction>
      <reaction id="R_ADCYRS" name="ADCYRS" reversible="false" fast="false">
        <notes>
          <html xmlns="http://www.w3.org/1999/xhtml">
            <p>GENE_ASSOCIATION: MA3250</p>
          </html>
        </notes>
        <listOfReactants>
          <speciesReference species="M_h2o_c" stoichiometry="4" constant="true"/>
          <speciesReference species="M_adcobdam_c" stoichiometry="1" constant="true"/>
          <speciesReference species="M_gln_L_c" stoichiometry="4" constant="true"/>
          <speciesReference species="M_atp_c" stoichiometry="4" constant="true"/>
        </listOfReactants>
        <listOfProducts>
          <speciesReference species="M_pi_c" stoichiometry="4" constant="true"/>
          <speciesReference species="M_adp_c" stoichiometry="4" constant="true"/>
          <speciesReference species="M_glu_L_c" stoichiometry="4" constant="true"/>
          <speciesReference species="M_adcobhex_c" stoichiometry="1" constant="true"/>
          <speciesReference species="M_h_c" stoichiometry="4" constant="true"/>
        </listOfProducts>
      </reaction>
[truncated: 718,147 more chars]
